# Supplementary material for: MicroRNA 3′ ends shorten during adolescent brain maturation
Source: Front Mol Neurosci. 2023 Apr 14;16:1168695. doi: 10.3389/fnmol.2023.1168695 (PMC10140418; doi:10.3389/fnmol.2023.1168695)
Supplement: Supplementary file 2 [file Data_Sheet_2.FASTA]

>mmu-let-7i-5p	GGTAGTAGTTTGTGC
TGAGGTAGTAGTTTGTGCTGTT
>mmu-miR-1a-1-5p	TACTTCTTTATATGC
ACATACTTCTTTATATGCCCATA
>mmu-miR-15b-5p	CAGCACATCATGGTT
TAGCAGCACATCATGGTTTACA
>mmu-miR-23b-5p	TTCCTGGCATGCTGA
GGGTTCCTGGCATGCTGATTT
>mmu-miR-27b-5p	GCTTAGCTGATTGGT
AGAGCTTAGCTGATTGGTGAAC
>mmu-miR-29b-1-5p	GGTTTCATATGGTGG
GCTGGTTTCATATGGTGGTTTA
>mmu-miR-30a-5p	AAACATCCTCGACTG
TGTAAACATCCTCGACTGGAAG
>mmu-miR-99a-5p	CCGTAGATCCGATCT
AACCCGTAGATCCGATCTTGTG
>mmu-miR-99b-5p	CCGTAGAACCGACCT
CACCCGTAGAACCGACCTTGCG
>mmu-miR-101a-5p	GTTATCACAGTGCTG
TCAGTTATCACAGTGCTGATGC
>mmu-miR-124-5p-1-2-3	GTTCACAGCGGACCT
CGTGTTCACAGCGGACCTTGAT
>mmu-miR-125a-5p	CTGAGACCCTTTAAC
TCCCTGAGACCCTTTAACCTGTGA
>mmu-miR-125b-5p-1-2	CTGAGACCCTAACTT
TCCCTGAGACCCTAACTTGTGA
>mmu-miR-126a-5p	TATTACTTTTGGTAC
CATTATTACTTTTGGTACGCG
>mmu-miR-127-5p	AAGCTCAGAGGGCTC
CTGAAGCTCAGAGGGCTCTGAT
>mmu-miR-128-1-5p	GGCCGTAGCACTGTC
CGGGGCCGTAGCACTGTCTGA
>mmu-miR-130a-5p	CTTTTCACATTGTGC
GCTCTTTTCACATTGTGCTACT
>mmu-miR-9-5p-1-2-3	TTGGTTATCTAGCTG
TCTTTGGTTATCTAGCTGTATGA
>mmu-miR-132-5p	CGTGGCTTTCGATTG
AACCGTGGCTTTCGATTGTTAC
>mmu-miR-133a-5p-1-2	GGTAAAATGGAACCA
GCTGGTAAAATGGAACCAAAT
>mmu-miR-134-5p	GACTGGTTGACCAGA
TGTGACTGGTTGACCAGAGGGG
>mmu-miR-135a-5p-1-2	GGCTTTTTATTCCTA
TATGGCTTTTTATTCCTATGTGA
>mmu-miR-136-5p	CCATTTGTTTTGATG
ACTCCATTTGTTTTGATGATGG
>mmu-miR-137-5p	GGTATTCTTGGGTGG
ACGGGTATTCTTGGGTGGATAAT
>mmu-miR-138-5p-1-2	TGGTGTTGTGAATCA
AGCTGGTGTTGTGAATCAGGCCG
>mmu-miR-140-5p	TGGTTTTACCCTATG
CAGTGGTTTTACCCTATGGTAG
>mmu-miR-141-5p	CTTCCAGTGCAGTGT
CATCTTCCAGTGCAGTGTTGGA
>mmu-miR-142a-5p	AAAGTAGAAAGCACT
CATAAAGTAGAAAGCACTACT
>mmu-miR-144-5p	TATCATCATATACTG
GGATATCATCATATACTGTAAGT
>mmu-miR-146a-5p	GAACTGAATTCCATG
TGAGAACTGAATTCCATGGGTT
>mmu-miR-149-5p	GGCTCCGTGTCTTCA
TCTGGCTCCGTGTCTTCACTCCC
>mmu-miR-150-5p	CCCAACCCTTGTACC
TCTCCCAACCCTTGTACCAGTG
>mmu-miR-152-5p	GTTCTGTGATACACT
TAGGTTCTGTGATACACTCCGACT
>mmu-miR-153-5p	ATTTTTGTGACGTTG
GTCATTTTTGTGACGTTGCAGCT
>mmu-miR-154-5p	GTTATCCGTGTTGCC
TAGGTTATCCGTGTTGCCTTCG
>mmu-miR-155-5p	ATGCTAATTGTGATA
TTAATGCTAATTGTGATAGGGGT
>mmu-miR-10b-5p	CCTGTAGAACCGAAT
TACCCTGTAGAACCGAATTTGTG
>mmu-miR-129-5p-1-2	TTTGCGGTCTGGGCT
CTTTTTGCGGTCTGGGCTTGC
>mmu-miR-181a-5p-1-2	ATTCAACGCTGTCGG
AACATTCAACGCTGTCGGTGAGT
>mmu-miR-182-5p	GGCAATGGTAGAACT
TTTGGCAATGGTAGAACTCACACCG
>mmu-miR-183-5p	GGCACTGGTAGAATT
TATGGCACTGGTAGAATTCACT
>mmu-miR-184-5p	TATCACTTTTCCAGC
CCTTATCACTTTTCCAGCCAGC
>mmu-miR-185-5p	AGAGAAAGGCAGTTC
TGGAGAGAAAGGCAGTTCCTGA
>mmu-miR-186-5p	AGAATTCTCCTTTTG
CAAAGAATTCTCCTTTTGGGCT
>mmu-miR-187-5p	CTACAACACAGGACC
AGGCTACAACACAGGACCCGGG
>mmu-miR-188-5p	CCCTTGCATGGTGGA
CATCCCTTGCATGGTGGAGGG
>mmu-miR-24-1-5p	CCTACTGAGCTGATA
GTGCCTACTGAGCTGATATCAGT
>mmu-miR-190a-5p	TATGTTTGATATATT
TGATATGTTTGATATATTAGGT
>mmu-miR-191-5p	CGGAATCCCAAAAGC
CAACGGAATCCCAAAAGCAGCTG
>mmu-miR-193a-5p	GTCTTTGCGGGCAAG
TGGGTCTTTGCGGGCAAGATGA
>mmu-miR-194-5p-1-2	AACAGCAACTCCATG
TGTAACAGCAACTCCATGTGGA
>mmu-miR-195a-5p	CAGCACAGAAATATT
TAGCAGCACAGAAATATTGGC
>mmu-miR-199a-5p-1-2	AGTGTTCAGACTACC
CCCAGTGTTCAGACTACCTGTTC
>mmu-miR-200b-5p	CTTACTGGGCAGCAT
CATCTTACTGGGCAGCATTGGA
>mmu-miR-201-5p	TCAGTAAGGCATTGT
TACTCAGTAAGGCATTGTTCTT
>mmu-miR-202-5p	CTATGCATATACTTC
TTCCTATGCATATACTTCTTT
>mmu-miR-203-5p	GGTTCTTGACAGTTC
AGTGGTTCTTGACAGTTCAACA
>mmu-miR-204-5p	CCTTTGTCATCCTAT
TTCCCTTTGTCATCCTATGCCT
>mmu-miR-205-5p	TTCATTCCACCGGAG
TCCTTCATTCCACCGGAGTCTG
>mmu-miR-206-5p	TGCTTCTTTATATCC
ACATGCTTCTTTATATCCTCATA
>mmu-miR-207	TCTCCTGGCTCTCCT
GCTTCTCCTGGCTCTCCTCCCTC
>mmu-miR-122-5p	AGTGTGACAATGGTG
TGGAGTGTGACAATGGTGTTTG
>mmu-miR-143-5p	GCAGTGCTGCATCTC
GGTGCAGTGCTGCATCTCTGG
>mmu-miR-30e-5p	AAACATCCTTGACTG
TGTAAACATCCTTGACTGGAAG
>mmu-miR-290a-5p	CAAACTATGGGGGCA
ACTCAAACTATGGGGGCACTTT
>mmu-miR-292a-5p	CAAACTGGGGGCTCT
ACTCAAACTGGGGGCTCTTTTG
>mmu-miR-293-5p	CAAACTGTGTGACAT
ACTCAAACTGTGTGACATTTTG
>mmu-miR-294-5p	CAAAATGGAGGCCCT
ACTCAAAATGGAGGCCCTATCT
>mmu-miR-295-5p	CAAATGTGGGGCACA
ACTCAAATGTGGGGCACACTTC
>mmu-miR-296-5p	GCCCCCCCTCAATCC
AGGGCCCCCCCTCAATCCTGT
>mmu-miR-297a-5p-1-2-3-4	TATGTGTGCATGTGC
ATGTATGTGTGCATGTGCATGT
>mmu-miR-298-5p	AGAGGAGGGCTGTTC
GGCAGAGGAGGGCTGTTCTTCCC
>mmu-miR-299a-5p-299b-5p	TTTACCGTCCCACAT
TGGTTTACCGTCCCACATACAT
>mmu-miR-300-5p	AAGAGAGGTTATCCT
TTGAAGAGAGGTTATCCTTTGT
>mmu-miR-301a-5p	CTGACTTTATTGCAC
GCTCTGACTTTATTGCACTACT
>mmu-miR-302a-5p	TAAACGTGGTTGTAC
ACTTAAACGTGGTTGTACTTGC
>mmu-miR-34c-5p	CAGTGTAGTTAGCTG
AGGCAGTGTAGTTAGCTGATTGC
>mmu-miR-34b-5p	CAGTGTAATTAGCTG
AGGCAGTGTAATTAGCTGATTGT
>mmu-let-7d-5p	GGTAGTAGGTTGCAT
AGAGGTAGTAGGTTGCATAGTT
>mmu-miR-106a-5p	AGTGCTAACAGTGCA
CAAAGTGCTAACAGTGCAGGTAG
>mmu-miR-106b-5p	AGTGCTGACAGTGCA
TAAAGTGCTGACAGTGCAGAT
>mmu-miR-130b-5p	CTTTCCCTGTTGCAC
ACTCTTTCCCTGTTGCACTACT
>mmu-miR-19b-2-5p	TTTGCAGATTTGCAG
AGTTTTGCAGATTTGCAGTTCAGC
>mmu-miR-30d-5p	AAACATCCCCGACTG
TGTAAACATCCCCGACTGGAAG
>mmu-miR-148a-5p	GTTCTGAGACACTCC
AAAGTTCTGAGACACTCCGACT
>mmu-miR-192-5p	ACCTATGAATTGACA
CTGACCTATGAATTGACAGCC
>mmu-miR-196a-5p-1-2	GTAGTTTCATGTTGT
TAGGTAGTTTCATGTTGTTGGG
>mmu-miR-200a-5p	CTTACCGGACAGTGC
CATCTTACCGGACAGTGCTGGA
>mmu-miR-208a-5p	CTTTTGGCCCGGGTT
GAGCTTTTGGCCCGGGTTATAC
>mmu-let-7b-5p	GGTAGTAGGTTGTGT
TGAGGTAGTAGGTTGTGTGGTT
>mmu-let-7e-5p	GGTAGGAGGTTGTAT
TGAGGTAGGAGGTTGTATAGTT
>mmu-let-7f-5p-1-2	GGTAGTAGATTGTAT
TGAGGTAGTAGATTGTATAGTT
>mmu-miR-15a-5p	CAGCACATAATGGTT
TAGCAGCACATAATGGTTTGTG
>mmu-miR-16-5p-1-2	CAGCACGTAAATATT
TAGCAGCACGTAAATATTGGCG
>mmu-miR-18a-5p	GGTGCATCTAGTGCA
TAAGGTGCATCTAGTGCAGATAG
>mmu-miR-20a-5p	AGTGCTTATAGTGCA
TAAAGTGCTTATAGTGCAGGTAG
>mmu-miR-21a-5p	CTTATCAGACTGATG
TAGCTTATCAGACTGATGTTGA
>mmu-miR-22-5p	TCTTCAGTGGCAAGC
AGTTCTTCAGTGGCAAGCTTTA
>mmu-miR-23a-5p	GTTCCTGGGGATGGG
GGGGTTCCTGGGGATGGGATTT
>mmu-miR-24-2-5p	CCTACTGAGCTGAAA
GTGCCTACTGAGCTGAAACAGT
>mmu-miR-26a-5p-1-2	AAGTAATCCAGGATA
TTCAAGTAATCCAGGATAGGCT
>mmu-miR-26b-5p	AAGTAATTCAGGATA
TTCAAGTAATTCAGGATAGGT
>mmu-miR-29a-5p	GATTTCTTTTGGTGT
ACTGATTTCTTTTGGTGTTCAG
>mmu-miR-29c-5p	CCGATTTCTCCTGGT
TGACCGATTTCTCCTGGTGTTC
>mmu-miR-27a-5p	GCTTAGCTGCTTGTG
AGGGCTTAGCTGCTTGTGAGCA
>mmu-miR-31-5p	CAAGATGCTGGCATA
AGGCAAGATGCTGGCATAGCTG
>mmu-miR-92a-2-5p	TGGGGATTGGTGGCA
AGGTGGGGATTGGTGGCATTAC
>mmu-miR-93-5p	AGTGCTGTTCGTGCA
CAAAGTGCTGTTCGTGCAGGTAG
>mmu-miR-96-5p	GGCACTAGCACATTT
TTTGGCACTAGCACATTTTTGCT
>mmu-miR-34a-5p	CAGTGTCTTAGCTGG
TGGCAGTGTCTTAGCTGGTTGT
>mmu-miR-98-5p	GGTAGTAAGTTGTAT
TGAGGTAGTAAGTTGTATTGTT
>mmu-miR-322-5p	CAGCAATTCATGTTT
CAGCAGCAATTCATGTTTTGGA
>mmu-miR-323-5p	TGGTCCGTGGCGCGT
AGGTGGTCCGTGGCGCGTTCGC
>mmu-miR-324-5p	ATCCCCTAGGGCATT
CGCATCCCCTAGGGCATTGGTGT
>mmu-miR-325-5p	AGTAGGTGCTCAGTA
CCTAGTAGGTGCTCAGTAAGTGT
>mmu-miR-326-5p	GGCAGGGCCTTTGTG
GGGGGCAGGGCCTTTGTGAAGGCG
>mmu-miR-328-5p	GGGCAGGAGGGGCTC
GGGGGGCAGGAGGGGCTCAGGG
>mmu-miR-329-5p	GGTTTTCTGGGTCTC
AGAGGTTTTCTGGGTCTCTGTT
>mmu-miR-330-5p	CTGGGCCTGTGTCTT
TCTCTGGGCCTGTGTCTTAGGC
>mmu-miR-331-5p	GGTATGGTCCCAGGG
CTAGGTATGGTCCCAGGGATCC
>mmu-miR-337-5p	CGTCATGCAGGAGTT
CGGCGTCATGCAGGAGTTGATT
>mmu-miR-148b-5p	GTTCTGTTATACACT
GAAGTTCTGTTATACACTCAGGCT
>mmu-miR-338-5p	AATATCCTGGTGCTG
AACAATATCCTGGTGCTGAGTG
>mmu-miR-339-5p	CTGTCCTCCAGGAGC
TCCCTGTCCTCCAGGAGCTCACG
>mmu-miR-340-5p	TAAAGCAATGAGACT
TTATAAAGCAATGAGACTGATT
>mmu-miR-341-5p	TCGGCCGATCGCTCG
CGGTCGGCCGATCGCTCGGTC
>mmu-miR-342-5p	GGTGCTATCTGTGAT
AGGGGTGCTATCTGTGATTGAG
>mmu-miR-344-5p-1-2	CAGGCTCCTGGCTAG
AGTCAGGCTCCTGGCTAGATTCCAGG
>mmu-miR-345-5p	GACCCCTAGTCCAGT
GCTGACCCCTAGTCCAGTGCTT
>mmu-miR-346-5p	CTGCCCGAGTGCCTG
TGTCTGCCCGAGTGCCTGCCTCT
>mmu-miR-350-5p	GTGCATGCGCTTTGG
AAAGTGCATGCGCTTTGGG
>mmu-miR-351-5p	CTGAGGAGCCCTTTG
TCCCTGAGGAGCCCTTTGAGCCTG
>mmu-miR-135b-5p	GGCTTTTCATTCCTA
TATGGCTTTTCATTCCTATGTGA
>mmu-miR-101b-5p	GTTATCATGGTACCG
TCGGTTATCATGGTACCGATGCT
>mmu-miR-1a-2-5p	TACTTCTTTATGTAC
ACATACTTCTTTATGTACCCATA
>mmu-miR-107-5p	TTCTTTACAGTGTTG
AGCTTCTTTACAGTGTTGCCTTG
>mmu-miR-10a-5p	CCTGTAGATCCGAAT
TACCCTGTAGATCCGAATTTGTG
>mmu-miR-17-5p	AGTGCTTACAGTGCA
CAAAGTGCTTACAGTGCAGGTAG
>mmu-miR-19a-5p	TTTTGCATAGTTGCA
TAGTTTTGCATAGTTGCACTAC
>mmu-miR-25-5p	CGGAGACTTGGGCAA
AGGCGGAGACTTGGGCAATTGC
>mmu-miR-28a-5p-28c	GAGCTCACAGTCTAT
AAGGAGCTCACAGTCTATTGAG
>mmu-miR-32-5p	TGCACATTACTAAGT
TATTGCACATTACTAAGTTGCA
>mmu-miR-100-5p	CCGTAGATCCGAACT
AACCCGTAGATCCGAACTTGTG
>mmu-miR-139-5p	ACAGTGCACGTGTCT
TCTACAGTGCACGTGTCTCCAG
>mmu-miR-200c-5p	CTTACCCAGCAGTGT
CGTCTTACCCAGCAGTGTTTGG
>mmu-miR-210-5p	CACTGCCCACCGCAC
AGCCACTGCCCACCGCACACTG
>mmu-miR-212-5p	TTGGCTCTAGACTGC
ACCTTGGCTCTAGACTGCTTACT
>mmu-miR-214-5p	CTGTCTACACTTGCT
TGCCTGTCTACACTTGCTGTGC
>mmu-miR-216a-5p	TCTCAGCTGGCAACT
TAATCTCAGCTGGCAACTGTGA
>mmu-miR-218-5p-1-2	TGCTTGATCTAACCA
TTGTGCTTGATCTAACCATGT
>mmu-miR-219a-5p-1-2	TTGTCCAAACGCAAT
TGATTGTCCAAACGCAATTCT
>mmu-miR-223-5p	GTATTTGACAAGCTG
CGTGTATTTGACAAGCTGAGTTG
>mmu-miR-320-5p	TTCTCTTCCCGGTTC
GCCTTCTCTTCCCGGTTCTTCC
>mmu-miR-33-5p	CATTGTAGTTGCATT
GTGCATTGTAGTTGCATTGCA
>mmu-miR-211-5p	CCTTTGTCATCCTTT
TTCCCTTTGTCATCCTTTGCCT
>mmu-miR-221-5p	TGGCATACAATGTAG
ACCTGGCATACAATGTAGATTTCTGT
>mmu-miR-222-5p	AGTAGCCAGTGTAGA
CTCAGTAGCCAGTGTAGATCC
>mmu-miR-224-5p	GTCACTAGTGGTTCC
TAAGTCACTAGTGGTTCCGTT
>mmu-miR-29b-2-5p	GTTTCACATGGTGGC
CTGGTTTCACATGGTGGCTTAGATT
>mmu-miR-199b-5p	AGTGTTTAGACTACC
CCCAGTGTTTAGACTACCTGTTC
>mmu-miR-19b-1-5p	TTTGCAGGTTTGCAT
AGTTTTGCAGGTTTGCATCCAGC
>mmu-miR-92a-1-5p	TTGGGATTTGTCGCA
AGGTTGGGATTTGTCGCAATGCT
>mmu-miR-181b-5p-1-2	ATTCATTGCTGTCGG
AACATTCATTGCTGTCGGTGGGTT
>mmu-miR-181c-5p	ATTCAACCTGTCGGT
AACATTCAACCTGTCGGTGAGT
>mmu-miR-128-2-5p	GGCCGATGCACTGTA
GGGGGCCGATGCACTGTAAGAGA
>mmu-miR-7a-5p-1-2	AAGACTAGTGATTTT
TGGAAGACTAGTGATTTTGTTGT
>mmu-miR-7b-5p	AAGACTTGTGATTTT
TGGAAGACTTGTGATTTTGTTGTT
>mmu-miR-217-5p	TGCATCAGGAACTGA
TACTGCATCAGGAACTGACTGGA
>mmu-miR-361-5p	TCAGAATCTCCAGGG
TTATCAGAATCTCCAGGGGTAC
>mmu-miR-362-5p	CCTTGGAACCTAGGT
AATCCTTGGAACCTAGGTGTGAAT
>mmu-miR-363-5p	GTGGAACACGATGCA
CAGGTGGAACACGATGCAATTT
>mmu-miR-365-1-5p	GACTTTTGGGGGCAG
AGGGACTTTTGGGGGCAGATGTG
>mmu-miR-375-5p	ACGAGCCCCTCGCAC
GCGACGAGCCCCTCGCACAAAC
>mmu-miR-376a-5p	AGATTCTCCTTCTAT
GGTAGATTCTCCTTCTATGAGT
>mmu-miR-377-5p	GGTTGCCCTTGGTGA
AGAGGTTGCCCTTGGTGAATTC
>mmu-miR-378a-5p	CTGACTCCAGGTCCT
CTCCTGACTCCAGGTCCTGTGT
>mmu-miR-379-5p	TAGACTATGGAACGT
TGGTAGACTATGGAACGTAGG
>mmu-miR-380-5p	GTTGACCATAGAACA
ATGGTTGACCATAGAACATGCG
>mmu-miR-381-5p	GAGGTTGCCCTTTGT
AGCGAGGTTGCCCTTTGTATATT
>mmu-miR-382-5p	GTTGTTCGTGGTGGA
GAAGTTGTTCGTGGTGGATTCG
>mmu-miR-383-5p	TCAGAAGGTGACTGT
AGATCAGAAGGTGACTGTGGCT
>mmu-miR-335-5p	AGAGCAATAACGAAA
TCAAGAGCAATAACGAAAAATGT
>mmu-miR-133b-5p	GGTCAAACGGAACCA
GCTGGTCAAACGGAACCAAGTC
>mmu-miR-215-5p	ACCTATGATTTGACA
ATGACCTATGATTTGACAGAC
>mmu-miR-384-5p	AAACAATTCCTAGGC
TGTAAACAATTCCTAGGCAATGT
>mmu-miR-196b-5p	GTAGTTTCCTGTTGT
TAGGTAGTTTCCTGTTGTTGGG
>mmu-miR-409-5p	TTACCCGAGCAACTT
AGGTTACCCGAGCAACTTTGCAT
>mmu-miR-410-5p	TTGTCTGTGATGAGT
AGGTTGTCTGTGATGAGTTCG
>mmu-miR-411-5p	TAGACCGTATAGCGT
TAGTAGACCGTATAGCGTACG
>mmu-miR-412-5p	TCGACCAGCTGGAAA
TGGTCGACCAGCTGGAAAGTAAT
>mmu-miR-370-5p	GTCACGTCTCTGCAG
CAGGTCACGTCTCTGCAGTT
>mmu-miR-425-5p	GACACGATCACTCCC
AATGACACGATCACTCCCGTTGA
>mmu-miR-431-5p	CTTGCAGGCCGTCAT
TGTCTTGCAGGCCGTCATGCA
>mmu-miR-433-5p	GGTGAGCCTGTCATT
TACGGTGAGCCTGTCATTATTC
>mmu-miR-434-5p	CGACTCATGGTTTGA
GCTCGACTCATGGTTTGAACCA
>mmu-miR-448-5p	CATCCTGCATAGTGC
GAACATCCTGCATAGTGCTGCC
>mmu-miR-429-5p	TTACCAGACATGGTT
GTCTTACCAGACATGGTTAGA
>mmu-miR-365-2-5p	GACTTTCAGGGGCAG
AGGGACTTTCAGGGGCAGCTGTG
>mmu-miR-449a-5p	CAGTGTATTGTTAGC
TGGCAGTGTATTGTTAGCTGGT
>mmu-miR-450a-5p-1-2	TGCGATGTGTTCCTA
TTTTGCGATGTGTTCCTAATAT
>mmu-miR-451a	CCGTTACCATTACTG
AAACCGTTACCATTACTGAGTT
>mmu-miR-452-5p	TTGCAGAGGAAACTG
TGTTTGCAGAGGAAACTGAGAC
>mmu-miR-463-5p	CTAATTTGTTGTCCA
TACCTAATTTGTTGTCCATCAT
>mmu-miR-465a-5p	TTAGAATGGCACTGA
TATTTAGAATGGCACTGATGTGA
>mmu-miR-468-5p	TGATGTACTGATAAG
GACTGATGTACTGATAAGAAACTCAGT
>mmu-miR-470-5p	TTGGACTGGCACTGG
TTCTTGGACTGGCACTGGTGAGT
>mmu-miR-471-5p	GTAGTATAGTGCTTT
TACGTAGTATAGTGCTTTTCAC
>mmu-miR-532-5p	GCCTTGAGTGTAGGA
CATGCCTTGAGTGTAGGACCGT
>mmu-miR-489-5p	CATATGTGTGATGAC
TGTCATATGTGTGATGACACTTTCT
>mmu-miR-483-5p	ACGGGAGAAGAGAAG
AAGACGGGAGAAGAGAAGGGAG
>mmu-miR-484	GGCTCAGTCCCCTCC
TCAGGCTCAGTCCCCTCCCGAT
>mmu-miR-485-5p	GGCTGGCCGTGATGA
AGAGGCTGGCCGTGATGAATTC
>mmu-miR-486a-5p-486b-5p	TGTACTGAGCTGCCC
TCCTGTACTGAGCTGCCCCGAG
>mmu-miR-546	GTGGCACGGAGTC
ATGGTGGCACGGAGTC
>mmu-miR-540-5p	GGGTCACCCTCTGAC
CAAGGGTCACCCTCTGACTCTGT
>mmu-miR-543-5p	TTGCCCGCGTGTTTT
AAGTTGCCCGCGTGTTTTTCG
>mmu-miR-539-5p	GAAATTATCCTTGGT
GGAGAAATTATCCTTGGTGTGT
>mmu-miR-541-5p	GGATTCTGATGTTGG
AAGGGATTCTGATGTTGGTCACACT
>mmu-miR-542-5p	GGGGATCATCATGTC
CTCGGGGATCATCATGTCACGA
>mmu-miR-547-5p	TTGAGGATGTACCAC
CACTTGAGGATGTACCACCCA
>mmu-miR-367-5p	GTTGCTAACATGCAA
ACTGTTGCTAACATGCAACTC
>mmu-miR-494-5p	TTGTCCGTGTTGTCT
AGGTTGTCCGTGTTGTCTTCTC
>mmu-miR-487b-5p	TTATCCCTGTCCTCT
TGGTTATCCCTGTCCTCTTCG
>mmu-miR-369-5p	TCGACCGTGTTATAT
AGATCGACCGTGTTATATTCGC
>mmu-miR-20b-5p	AGTGCTCATAGTGCA
CAAAGTGCTCATAGTGCAGGTAG
>mmu-miR-503-5p	CAGCGGGAACAGTAC
TAGCAGCGGGAACAGTACTGCAG
>mmu-miR-302b-5p	TTAACATGGGAATGC
ACTTTAACATGGGAATGCTTTCT
>mmu-miR-302c-5p	TTAACATGGGGTTAC
GCTTTAACATGGGGTTACCTGC
>mmu-miR-302d-5p	TTAACATGGAGGCAC
ACTTTAACATGGAGGCACTTGCT
>mmu-miR-1224-5p	AGGACTGGGGAGGTG
GTGAGGACTGGGGAGGTGGAG
>mmu-miR-1247-5p	CGTCCCGTTCGTCCC
ACCCGTCCCGTTCGTCCCCGGA
>mmu-miR-301b-5p	CTGACTAGGTTGCAC
GCTCTGACTAGGTTGCACTACT
>mmu-miR-675-5p	TGCGGAAAGGGCCCA
TGGTGCGGAAAGGGCCCACAGT
>mmu-miR-744-5p	GGGGCTAGGGCTAAC
TGCGGGGCTAGGGCTAACAGCA
>mmu-miR-374b-5p-374c-5p	TAATACAACCTGCTA
ATATAATACAACCTGCTAAGTG
>mmu-miR-216b-5p	TCTCTGCAGGCAAAT
AAATCTCTGCAGGCAAATGTGA
>mmu-miR-592-5p	GTGTCAATATGCGAT
ATTGTGTCAATATGCGATGATGT
>mmu-miR-758-5p	TTGACCAGAGAGCAC
TGGTTGACCAGAGAGCACACG
>mmu-miR-1264-5p	TCCTCAATAAGTATT
AGGTCCTCAATAAGTATTTGTT
>mmu-miR-551b-5p	ATCAAGCTTGGGTGA
GAAATCAAGCTTGGGTGAGACCT
>mmu-miR-1249-5p	AGGGAGGGGATGGGC
AGGAGGGAGGGGATGGGCCAAGTTC
>mmu-miR-671-5p	AAGCCCTGGAGGGGC
AGGAAGCCCTGGAGGGGCTGGAG
>mmu-miR-668-5p	AGTGTGCCTCGGGTG
GTAAGTGTGCCTCGGGTGAGCATG
>mmu-miR-665-5p	GGCCTCTGCCTCTAT
AGGGGCCTCTGCCTCTATCCAGGATT
>mmu-miR-667-5p	TGCTGGTGGAGCAGT
CGGTGCTGGTGGAGCAGTGAGCACG
>mmu-miR-770-5p	ACCACGTGTCTGGGC
AGCACCACGTGTCTGGGCCACG
>mmu-miR-762	GCTGGGGCCGGGACA
GGGGCTGGGGCCGGGACAGAGC
>mmu-miR-3475-5p	TCATGTACCCCCACA
AAATCATGTACCCCCACAGAGG
>mmu-miR-344d-3-5p	CAGGCTAGTGGTTAT
AGTCAGGCTAGTGGTTATACTCC
>mmu-miR-802-5p	GTAACAAAGATTCAT
TCAGTAACAAAGATTCATCCTT
>mmu-miR-672-5p	GGTTGGTGTACTGTG
TGAGGTTGGTGTACTGTGTGTGA
>mmu-miR-670-5p	CCTGAGTGTATGTGG
ATCCCTGAGTGTATGTGGTGAA
>mmu-miR-1298-5p	ATTCGGCTGTCCAGA
TTCATTCGGCTGTCCAGATGTA
>mmu-miR-761	GCAGGGTGAAACTGA
GCAGCAGGGTGAAACTGACACA
>mmu-miR-764-5p	GCTCACATGTCCTCC
GGTGCTCACATGTCCTCCT
>mmu-miR-3059-5p	CCTCTCTGCCCCATA
TTTCCTCTCTGCCCCATAGGGT
>mmu-miR-3058-5p	GCCACGGCTTACCTG
TCAGCCACGGCTTACCTGGAAGA
>mmu-miR-3099-5p	GCTTCCTTCCAGCCC
CCAGCTTCCTTCCAGCCCTTG
>mmu-miR-3106-5p	CTCATTTAGAAGCAG
TGGCTCATTTAGAAGCAGCCA
>mmu-miR-763	GCTGGGAAGAACCAG
CCAGCTGGGAAGAACCAGTGGC
>mmu-miR-344d-1-5p	CAGGCTGCTGGCTAT
AGTCAGGCTGCTGGCTATACACCA
>mmu-miR-666-5p	GGGCACAGCTGTGAG
AGCGGGCACAGCTGTGAGAGCC
>mmu-miR-759	GAGTGCAAACAATTT
GCAGAGTGCAAACAATTTTGAC
>mmu-miR-496a-5p	TTGCCCATGGTGTGT
AGGTTGCCCATGGTGTGTTCA
>mmu-miR-673-5p	ACAGCTCTGGTCCTT
CTCACAGCTCTGGTCCTTGGAG
>mmu-miR-760-5p	CTCAGGCCACCAGAG
CCCCTCAGGCCACCAGAGCCCGG
>mmu-miR-674-5p	CTGAGATGGGAGTGG
GCACTGAGATGGGAGTGGTGTA
>mmu-miR-344d-2-5p	CTGGTTGCTGGCTAT
AGTCTGGTTGCTGGCTATATTCCA
>mmu-miR-488-5p	AGATAATAGCACTCT
CCCAGATAATAGCACTCTCAA
>mmu-miR-677-5p	AGTGATGATTAGCTT
TTCAGTGATGATTAGCTTCTGA
>mmu-miR-678	TCGGTGCAAGGACTG
GTCTCGGTGCAAGGACTGGAGG
>mmu-miR-497a-5p	CAGCACACTGTGGTT
CAGCAGCACACTGTGGTTTGTA
>mmu-miR-423-5p	GGGGCAGAGAGCGAG
TGAGGGGCAGAGAGCGAGACTTT
>mmu-miR-679-5p	CTGTGAGGTGACTCT
GGACTGTGAGGTGACTCTTGGT
>mmu-miR-495-5p	GTTGCCCATGTTATT
GAAGTTGCCCATGTTATTTTTCG
>mmu-miR-680-1-2-3	CATCTGCTGACATGG
GGGCATCTGCTGACATGGGGG
>mmu-miR-681	CCTCGCTGGCAGGCA
CAGCCTCGCTGGCAGGCAGCT
>mmu-miR-682	CAGTCACAGTGAAGT
CTGCAGTCACAGTGAAGTCTG
>mmu-miR-449c-5p	CAGTGCATTGCTAGC
AGGCAGTGCATTGCTAGCTGG
>mmu-miR-683-1-2	GCTGTAAGCTGTGTC
CCTGCTGTAAGCTGTGTCCTC
>mmu-miR-684-1-2	TTTCCCTTCAAGTCA
AGTTTTCCCTTCAAGTCAA
>mmu-miR-686	GCTTCCCAGACGGTG
ATTGCTTCCCAGACGGTGAAGA
>mmu-miR-719	TCGGCTACAGAAAAA
ATCTCGGCTACAGAAAAATGTT
>mmu-miR-687	TCCTGGAATGCAGCA
CTATCCTGGAATGCAGCAATGA
>mmu-miR-688	CAGGCGACTACTTAT
TCGCAGGCGACTACTTATTC
>mmu-miR-690	GGCTAGGCTCACAAC
AAAGGCTAGGCTCACAACCAAA
>mmu-miR-691	CCTGAAGAGAGGCAG
ATTCCTGAAGAGAGGCAGAAAA
>mmu-miR-692-1-2-3	TCTTTGAGCGCCTCA
ATCTCTTTGAGCGCCTCACTC
>mmu-miR-693-5p	CCACATCCGAAAGTT
CAGCCACATCCGAAAGTTTTC
>mmu-miR-694	AAAATGTTGCCTGAA
CTGAAAATGTTGCCTGAAG
>mmu-miR-146b-5p	GAACTGAATTCCATA
TGAGAACTGAATTCCATAGGCT
>mmu-miR-669b-5p	TTTGTGTGCATGTGC
AGTTTTGTGTGCATGTGCATGT
>mmu-miR-669c-5p	GTTGTGTGTGGATGT
ATAGTTGTGTGTGGATGTGTGT
>mmu-miR-297b-5p	TATGTGTGCATGAAC
ATGTATGTGTGCATGAACATGT
>mmu-miR-695	TTGGGCATAGGTGAC
AGATTGGGCATAGGTGACTGAA
>mmu-miR-499-5p	AGACTTGCAGTGATG
TTAAGACTTGCAGTGATGTTT
>mmu-miR-696	TGTGCTTGCTGTGGG
GCGTGTGCTTGCTGTGGG
>mmu-miR-455-5p	GTGCCTTTGGACTAC
TATGTGCCTTTGGACTACATCG
>mmu-miR-491-5p	GGGGAACCCTTCCAT
AGTGGGGAACCCTTCCATGAGG
>mmu-miR-697	ATCCTGGTCCTGTGG
AACATCCTGGTCCTGTGGAGA
>mmu-miR-698-5p	GGGTGGGACAGGGAT
TGTGGGTGGGACAGGGATGTT
>mmu-miR-700-5p	GGCTCCTTCCTGTGC
TAAGGCTCCTTCCTGTGCTTGC
>mmu-miR-701-5p	GCCGCTGAAATAGAT
TTAGCCGCTGAAATAGATGGA
>mmu-miR-702-5p	AGTGGGGTGGTTGGC
GTGAGTGGGGTGGTTGGCATG
>mmu-miR-703	ACCTTCAGAAGGAAA
AAAACCTTCAGAAGGAAAGAA
>mmu-miR-704	CATGTGCTCTGCTCC
AGACATGTGCTCTGCTCCTAG
>mmu-miR-705	GGGAGGTGGGGTGGG
GGTGGGAGGTGGGGTGGGCA
>mmu-miR-706	GAAACCCTGTCTCAA
AGAGAAACCCTGTCTCAAAAAA
>mmu-miR-707	TCATGCCGCTTGCCT
CAGTCATGCCGCTTGCCTACG
>mmu-miR-708-5p	GAGCTTACAATCTAG
AAGGAGCTTACAATCTAGCTGGG
>mmu-miR-709	GGCAGAGGCAGGAGG
GGAGGCAGAGGCAGGAGGA
>mmu-miR-710	AGTCTTGGGGAGAGT
CCAAGTCTTGGGGAGAGTTGAG
>mmu-miR-711	ACCCGGGGAGAGATG
GGGACCCGGGGAGAGATGTAAG
>mmu-miR-712-5p	CTTCACCCGGGCGGT
CTCCTTCACCCGGGCGGTACC
>mmu-miR-713	ACTGAAGGCACACAG
TGCACTGAAGGCACACAGC
>mmu-miR-714	CGAGGGCCGGTCGGT
CGACGAGGGCCGGTCGGTCGC
>mmu-miR-500-5p	CCTTGCTATCTGGGT
AATCCTTGCTATCTGGGTGCTTAGT
>mmu-miR-501-5p	CCTTTGTCCCTGGGT
AATCCTTTGTCCCTGGGTGAAA
>mmu-miR-717	AGACAGAGATACCTT
CTCAGACAGAGATACCTTCTCT
>mmu-miR-450b-5p	TGCAGTATGTTCCTG
TTTTGCAGTATGTTCCTGAATA
>mmu-miR-505-5p	AGCCAGGAAGTATTG
GGGAGCCAGGAAGTATTGATGTT
>mmu-miR-718	CCGCCCGGCCGGGTG
CTTCCGCCCGGCCGGGTGTCG
>mmu-miR-721	TGCAATTAAAAGGGG
CAGTGCAATTAAAAGGGGGAA
>mmu-miR-652-5p	CCCTAGGAGGGGGTG
CAACCCTAGGAGGGGGTGCCATTC
>mmu-miR-490-5p	TGGATCTCCAGGTGG
CCATGGATCTCCAGGTGGGT
>mmu-miR-676-5p	CTACAACCTTAGGAC
ACTCTACAACCTTAGGACTTGC
>mmu-miR-615-5p	GGTCCCCGGTGCTCG
GGGGGTCCCCGGTGCTCGGATC
>mmu-miR-804	GAGTTGTTCCTCACC
TGTGAGTTGTTCCTCACCTGGA
>mmu-miR-741-5p	GTAGATTGGTACCTA
TACGTAGATTGGTACCTATCATG
>mmu-miR-742-5p	TCACATGGTTGCTAA
TACTCACATGGTTGCTAATCA
>mmu-miR-743a-5p	TCAGATTGGTGCCTG
TATTCAGATTGGTGCCTGTCAT
>mmu-miR-181d-5p	ATTCATTGTTGTCGG
AACATTCATTGTTGTCGGTGGGT
>mmu-miR-743b-5p	TCAGACTGGTGTCCA
TGTTCAGACTGGTGTCCATCA
>mmu-miR-871-5p	TCAGATTAGTGCCAG
TATTCAGATTAGTGCCAGTCATG
>mmu-miR-879-5p	GGCTTATAGCTCTAA
AGAGGCTTATAGCTCTAAGCC
>mmu-miR-880-5p	TCAGATTGATATGAG
TACTCAGATTGATATGAGTCA
>mmu-miR-881-5p	AGAGATAACAGTCAC
CAGAGAGATAACAGTCACATCT
>mmu-miR-882	AGAGAGTTAGCGCAT
AGGAGAGAGTTAGCGCATTAGT
>mmu-miR-883a-5p	TGAGAGAAGTAGCAG
TGCTGAGAGAAGTAGCAGTTAC
>mmu-miR-883b-5p	TGAGAATGGGTAGCA
TACTGAGAATGGGTAGCAGTCA
>mmu-miR-190b-5p	TATGTTTGATATTGG
TGATATGTTTGATATTGGGTTG
>mmu-miR-874-5p	CCCCACGCACCAGGG
CGGCCCCACGCACCAGGGTAAG
>mmu-miR-876-5p	ATTTCTCTGTGAATC
TGGATTTCTCTGTGAATCACTA
>mmu-miR-105	AGTGCTCAGATGCTT
CCAAGTGCTCAGATGCTTGTGGT
>mmu-miR-147-5p	AAACATTTCTGCACA
TGGAAACATTTCTGCACAAACTAG
>mmu-miR-18b-5p	GGTGCATCTAGTGCT
TAAGGTGCATCTAGTGCTGTTAG
>mmu-miR-193b-5p	GGTTTTGAGGGCGAG
CGGGGTTTTGAGGGCGAGATGA
>mmu-miR-297c-5p	TATGTGTGCATGTAC
ATGTATGTGTGCATGTACATGT
>mmu-miR-327	TGAGGGGCATGAGGA
ACTTGAGGGGCATGAGGAT
>mmu-miR-343	CCCTTCATGTGCCCA
TCTCCCTTCATGTGCCCAGA
>mmu-miR-421-5p	ATTAAATGTTTGTTG
CTCATTAAATGTTTGTTGAAT
>mmu-miR-453	TTGCCTCATAGTGAG
AGGTTGCCTCATAGTGAGCTTGCA
>mmu-miR-465b-5p-1-2	TTAGAATGGTGCTGA
TATTTAGAATGGTGCTGATCTG
>mmu-miR-465c-5p-1-2	TTAGAATGGCGCTGA
TATTTAGAATGGCGCTGATCTG
>mmu-miR-466c-5p-1-2-3	TGTGTGTGTGCATGT
TGATGTGTGTGTGCATGTACATAT
>mmu-miR-466g	CAGACACATGCACAC
ATACAGACACATGCACACACA
>mmu-miR-466h-5p	GTGCATGTGCTTGTG
TGTGTGCATGTGCTTGTGTGTA
>mmu-miR-467c-5p	GTGCGTGCATGTATA
TAAGTGCGTGCATGTATATGTG
>mmu-miR-467d-5p	GTGCGCGCATGTATA
TAAGTGCGCGCATGTATATGCG
>mmu-miR-493-5p	TACATGGTAGGCTTT
TTGTACATGGTAGGCTTTC
>mmu-miR-504-5p	CCCTGGTCTGCACTC
AGACCCTGGTCTGCACTCTATC
>mmu-miR-509-5p	TCCAGAATGTGGCAA
TACTCCAGAATGTGGCAATCAT
>mmu-miR-568	TATAAATGTATACAC
ATGTATAAATGTATACACAC
>mmu-miR-574-5p	GTGTGTGTGTGTGAG
TGAGTGTGTGTGTGTGAGTGTGT
>mmu-miR-590-5p	CTTATTCATAAAAGT
GAGCTTATTCATAAAAGTGCAG
>mmu-miR-654-5p	TAAGCTGCAGAACAT
TGGTAAGCTGCAGAACATGTGT
>mmu-miR-92b-5p	GACGGGACGTGGTGC
AGGGACGGGACGTGGTGCAGTGTT
>mmu-miR-449b	CAGTGTTGTTAGCTG
AGGCAGTGTTGTTAGCTGGC
>mmu-miR-878-5p	CTAGTTGGATGTCAA
TATCTAGTTGGATGTCAAGACA
>mmu-miR-872-5p	GTTACTTGTTAGTTC
AAGGTTACTTGTTAGTTCAGG
>mmu-miR-873a-5p	GGAACTTGTGAGTCT
GCAGGAACTTGTGAGTCTCCT
>mmu-miR-875-5p	ACCTCAGTTTTATCA
TATACCTCAGTTTTATCAGGTG
>mmu-miR-208b-5p	CTTTTTGCTCGCGTT
AAGCTTTTTGCTCGCGTTATGT
>mmu-miR-877-5p	GAGGAGATGGCGCAG
GTAGAGGAGATGGCGCAGGG
>mmu-miR-511-5p	CCTTTTGCTCTGCAC
ATGCCTTTTGCTCTGCACTCA
>mmu-miR-544-5p	TGTTAAAAAGCAGAG
TCTTGTTAAAAAGCAGAGTCT
>mmu-miR-598-5p	GTGATGCCGATGGTG
GCGGTGATGCCGATGGTGCGAGC
>mmu-miR-653-5p	TTGAAACAATCTCTA
GTGTTGAAACAATCTCTACTG
>mmu-miR-582-5p	CAGTTGTTCAACCAG
ATACAGTTGTTCAACCAGTTAC
>mmu-miR-467e-5p	AGTGTGAGCATGTAT
ATAAGTGTGAGCATGTATATGT
>mmu-miR-669k-5p	GCATGTGTGTATAGT
TGTGCATGTGTGTATAGTTGTGTGC
>mmu-miR-669g	ATTGTATGTGTTGAC
TGCATTGTATGTGTTGACATGAT
>mmu-miR-466i-5p	GTGTGTGTGTGTGTG
TGTGTGTGTGTGTGTGTGTG
>mmu-miR-1b-5p	ATACTTCTTTACATT
TACATACTTCTTTACATTCCA
>mmu-miR-1187	GTGTGTGTGTATGTG
TATGTGTGTGTGTATGTGTGTAA
>mmu-miR-669j	ATATACTCACATGCA
TGCATATACTCACATGCAAACA
>mmu-miR-669h-5p	CATGGGTGTATAGTT
ATGCATGGGTGTATAGTTGAGTGC
>mmu-miR-1188-5p	TGTGAGGTTGGGCCA
TGGTGTGAGGTTGGGCCAGGA
>mmu-miR-467f	TACACACACACACCT
ATATACACACACACACCTACA
>mmu-miR-1190	GCTGAGGTTCCCCTC
TCAGCTGAGGTTCCCCTCTGTC
>mmu-miR-1191a	TCTTACTATGTAGCC
CAGTCTTACTATGTAGCCCTA
>mmu-miR-1192	CAAACAAACAGACCA
AAACAAACAAACAGACCAAATT
>mmu-miR-1193-5p	TAGACCGGTGACGTA
TGGTAGACCGGTGACGTACA
>mmu-miR-1194	TGAGTAACTGCTAGA
GAATGAGTAACTGCTAGATCCT
>mmu-miR-467g	ACATACACACACATA
TATACATACACACACATATAT
>mmu-miR-467h	AGTGTGTGCATGTAT
ATAAGTGTGTGCATGTATATGT
>mmu-miR-1195	GTTCGAGGCCAGCCT
TGAGTTCGAGGCCAGCCTGCTCA
>mmu-miR-1197-5p	TTGACCATGGTGTGT
CGGTTGACCATGGTGTGTACG
>mmu-miR-1198-5p	GTGTTCCTGGCTGGC
TATGTGTTCCTGGCTGGCTTGG
>mmu-miR-1199-5p	GAGTCCCGGTCGCGC
TCTGAGTCCCGGTCGCGCGG
>mmu-miR-1902	GGTGCAGTAGGCATG
AGAGGTGCAGTAGGCATGACTT
>mmu-miR-1897-5p	TGGATGGAGAAAGAG
CTTTGGATGGAGAAAGAGGGGG
>mmu-miR-1905	CAGTCCCACCACGCG
CACCAGTCCCACCACGCGGTAG
>mmu-miR-1895	CCGAGGAGGACGAGG
CCCCCGAGGAGGACGAGGAGGA
>mmu-miR-1903	TCTTCTTCTTCCTGA
CCTTCTTCTTCTTCCTGAGACA
>mmu-miR-1899	GATGGCCGAATCTGC
AGCGATGGCCGAATCTGCTTCC
>mmu-miR-1900	CGCCCTCTCTGGTCC
GGCCGCCCTCTCTGGTCCTTCA
>mmu-miR-1892	TGGGGACGGGAGGGA
ATTTGGGGACGGGAGGGAGGAT
>mmu-miR-1906-1-2	AGCAGCCTGAGGCAG
TGCAGCAGCCTGAGGCAGGGCT
>mmu-miR-1896	TCTGATGGTGGGTGA
CTCTCTGATGGTGGGTGAGGAG
>mmu-miR-1904	CTGCTCCTCTGGAGG
GTTCTGCTCCTCTGGAGGGAGG
>mmu-miR-1898	TCAAGGTTCACAGGG
AGGTCAAGGTTCACAGGGGATC
>mmu-miR-1907	CAGCAGAGGATCTGG
GAGCAGCAGAGGATCTGGAGGT
>mmu-miR-1894-5p	TCCCCTACCACCTGC
CTCTCCCCTACCACCTGCCTCT
>mmu-miR-1893	GCGGGCGCTGGACGC
GGCGCGGGCGCTGGACGCCTCG
>mmu-miR-1901	CTCGTACTCCCGGGG
CCGCTCGTACTCCCGGGGGTCC
>mmu-miR-1927	CTCTGGATGTTAGGG
GACCTCTGGATGTTAGGGACTGA
>mmu-miR-1928	TACATTGCCAGCTC
AGCTACATTGCCAGCTC
>mmu-miR-1929-5p	TAGGACTTTATAGAG
TTCTAGGACTTTATAGAGCAGAG
>mmu-miR-1930-5p	TCCATAGTACCTGCA
ACCTCCATAGTACCTGCAGCGT
>mmu-miR-1931	CAAGGGCTGGTGCGA
ATGCAAGGGCTGGTGCGATGGC
>mmu-miR-1932	GCGGACAGCGCTAGG
GTTGCGGACAGCGCTAGGTCGG
>mmu-miR-1933-5p	CATGGTGTTCGGTCT
AGTCATGGTGTTCGGTCTTAGTTT
>mmu-miR-1934-5p	GGTCCCCTGCTTCGT
TCTGGTCCCCTGCTTCGTCCTCT
>mmu-miR-1936	CTGACCTGCTGTGAA
TAACTGACCTGCTGTGAACTGGC
>mmu-miR-1938	TGGGACTTGTAGTTC
CGGTGGGACTTGTAGTTCGGTC
>mmu-miR-1941-5p	GAGATGCTGGTACAG
AGGGAGATGCTGGTACAGAGGCTT
>mmu-miR-1942	GATGTCTTCATCTGG
TCAGATGTCTTCATCTGGTTG
>mmu-miR-1943-5p	GGAGGATCTGGGCAC
AAGGGAGGATCTGGGCACCTGGA
>mmu-miR-1945	TCGCGGGTACTGTCG
TCTTCGCGGGTACTGTCGGGAC
>mmu-miR-1306-5p	CACCTCCCCTGCAAA
CACCACCTCCCCTGCAAACGTCC
>mmu-miR-1947-5p	ACGAGCTAGCTGAGT
AGGACGAGCTAGCTGAGTGCTG
>mmu-miR-1948-5p	TGAGTATTCTGCCTA
ATATGAGTATTCTGCCTAAAT
>mmu-miR-1949	TACCAGGATGTCAGC
CTATACCAGGATGTCAGCATAGTT
>mmu-miR-1950	GCATCTAAGGATATG
TCTGCATCTAAGGATATGGTCA
>mmu-miR-1951	GTGGAGACTGGTGTG
GTAGTGGAGACTGGTGTGGCTA
>mmu-miR-1952	CCACCCTCCTTCTG
TCTCCACCCTCCTTCTG
>mmu-miR-1953	GAAAGTTCTCAGGCT
TGGGAAAGTTCTCAGGCTTCTG
>mmu-miR-1954	GCAGAGTGAGACCCT
ACTGCAGAGTGAGACCCTGTT
>mmu-miR-1955-5p	CCCAGGATGCACTGC
AGTCCCAGGATGCACTGCAGCTTTT
>mmu-miR-1956	CCAGGGCTGAGTCAG
AGTCCAGGGCTGAGTCAGCGGA
>mmu-miR-1958	GAAAGTGGAAGCAGT
TAGGAAAGTGGAAGCAGTAAGT
>mmu-miR-1960	GTGCTGTTAGAAGAG
CCAGTGCTGTTAGAAGAGGGCT
>mmu-miR-1961	GGTAGTAGTTAGAA
TGAGGTAGTAGTTAGAA
>mmu-miR-1962	GGCTGGCACTGGGAC
AGAGGCTGGCACTGGGACACAT
>mmu-miR-1963	GACGAGATCATGAGG
TGGGACGAGATCATGAGGCCTTC
>mmu-miR-1964-5p	TGGAGCACAAAAGCC
AGCTGGAGCACAAAAGCCGGTG
>mmu-miR-1966-5p	GGAGCTGGCTCAGGA
AAGGGAGCTGGCTCAGGAGAGAGTC
>mmu-miR-1967	GGATCCTGGGGAGAA
TGAGGATCCTGGGGAGAAGATGC
>mmu-miR-1968-5p	AGCTGTTAAGGATGG
TGCAGCTGTTAAGGATGGTGGACT
>mmu-miR-1969	ATGGAGACTTTAACA
AAGATGGAGACTTTAACATGGGT
>mmu-miR-1970	GTCACTGGGGATAGG
TGTGTCACTGGGGATAGGCTTTG
>mmu-miR-1971	AAGGCTGGGCTGAGA
GTAAAGGCTGGGCTGAGA
>mmu-miR-1983	ACCTGGAGCATGTTT
CTCACCTGGAGCATGTTTTCT
>mmu-miR-1839-5p	GTAGATAGAACAGGT
AAGGTAGATAGAACAGGTCTTG
>mmu-miR-1981-5p	AAGGCTGGGCTTAGA
GTAAAGGCTGGGCTTAGACGTGGC
>mmu-miR-1982-5p	GGAGGGTCCTGGGGA
TTGGGAGGGTCCTGGGGAGG
>mmu-miR-2136	GGTGTTGACTGAGAT
CTGGGTGTTGACTGAGATGTG
>mmu-miR-2137	GGCGGGAGCCCCAGG
GCCGGCGGGAGCCCCAGGGAG
>mmu-miR-2139	TGCGCTGCTCCTGGT
AGCTGCGCTGCTCCTGGTAACTGC
>mmu-miR-2183	AACCCCTGACCTCCT
TTGAACCCCTGACCTCCT
>mmu-miR-432	TGGAGTAGATCAGTG
TCTTGGAGTAGATCAGTGGGCAG
>mmu-miR-599	TGTCAGTTTATCAAA
TTGTGTCAGTTTATCAAAC
>mmu-miR-767	ACCATGGTTGTCTGA
TGCACCATGGTTGTCTGAGCA
>mmu-miR-664-5p	GCTGGGGAAAATGAC
CTGGCTGGGGAAAATGACTGG
>mmu-miR-2861	GCCTGGCGGCGGGCG
GGGGCCTGGCGGCGGGCGG
>mmu-miR-3057-5p	GGAGCTGAGATTCTG
ATTGGAGCTGAGATTCTGCGGGAT
>mmu-miR-1251-5p	CTAGCTGCCAAAGGC
ACTCTAGCTGCCAAAGGCGCT
>mmu-miR-3060-5p	AGTGCTTCGTGCTTC
GGGAGTGCTTCGTGCTTCTG
>mmu-miR-3061-5p	TGGGCCGTGAAAGGT
CAGTGGGCCGTGAAAGGTAGCC
>mmu-miR-3062-5p	GAATGTAGTGTTACC
GGAGAATGTAGTGTTACCGTGA
>mmu-miR-3063-5p	AGATCAGGTTTGCAC
TGGAGATCAGGTTTGCACACT
>mmu-miR-3064-5p	GGCTGTTGTGGTGTG
TCTGGCTGTTGTGGTGTGCAAA
>mmu-miR-3065-5p	ACAAAATCACTGATG
TCAACAAAATCACTGATGCTGG
>mmu-miR-3066-5p	GTTGCTGTAGATTAA
TTGGTTGCTGTAGATTAAGTAG
>mmu-miR-3067-5p	TCTCAGGCCCGCTGT
AGTTCTCAGGCCCGCTGTGGTGT
>mmu-miR-3068-5p	GAGTTCATGCAAGTT
TTGGAGTTCATGCAAGTTCTAACC
>mmu-miR-3069-5p	GCAGTCAAGATATTG
TTGGCAGTCAAGATATTGTTTAGC
>mmu-miR-3070-5p-1-2	CCCTGACCTTGAACC
AGCCCCTGACCTTGAACCTGGGA
>mmu-miR-3071-5p	CATTTGAGACGATGA
ACTCATTTGAGACGATGATGGA
>mmu-miR-3072-5p	GACCCCGAGGGAGGG
AGGGACCCCGAGGGAGGGCAGG
>mmu-miR-3073a-5p	GTCACAGTTGGCGCC
GTGGTCACAGTTGGCGCCAGCC
>mmu-miR-3074-5p-1-2	CCTGCTGAACTGAGC
GTTCCTGCTGAACTGAGCCAGT
>mmu-miR-3075-5p	CTGGGAGCAGCCAAG
TGTCTGGGAGCAGCCAAGGAC
>mmu-miR-3076-5p	AGGGGAAGCTCAGTG
CACAGGGGAAGCTCAGTGCCAGCC
>mmu-miR-3077-5p	CGGACGGGTGGGCGG
CTGCGGACGGGTGGGCGGGCAGGCC
>mmu-miR-3078-5p	AGCCTAGACTGCAGC
CAAAGCCTAGACTGCAGCTACCT
>mmu-miR-3079-5p	GATCTGATGAGCTAA
TTTGATCTGATGAGCTAAGCTGG
>mmu-miR-3080-5p	AGCGCCTGTTCTTGG
TGAAGCGCCTGTTCTTGGAT
>mmu-miR-3081-5p	TGGAGCTTGGAGCGG
GACTGGAGCTTGGAGCGGTGAGC
>mmu-miR-3082-5p	AGAGTGTGTGTGTCT
GACAGAGTGTGTGTGTCTGTGT
>mmu-miR-3083-5p	CTGGGAATATTTCAG
AGGCTGGGAATATTTCAGAGAT
>mmu-miR-3084-5p-1-2	GAAGGTTAATTAGCA
GTTGAAGGTTAATTAGCAGAGT
>mmu-miR-3085-5p	TGCCATTCCGAGGGC
AGGTGCCATTCCGAGGGCCAAGAGT
>mmu-miR-3086-5p	ATTGTAGGCCCATTG
TAGATTGTAGGCCCATTGGA
>mmu-miR-3087-5p	GGCAGGGCAAGAGTT
CAGGGCAGGGCAAGAGTTGAG
>mmu-miR-3088-5p	ATGCAGTTGTTCATG
GCTATGCAGTTGTTCATGAGCT
>mmu-miR-3089-5p	GTTCAGGGACAGCGT
TGAGTTCAGGGACAGCGTGTCT
>mmu-miR-3090-5p	TGGGTGGGGCCTGAG
GTCTGGGTGGGGCCTGAGATC
>mmu-miR-3091-5p	GGGTCTGGTTGGGCC
CATGGGTCTGGTTGGGCCCGC
>mmu-miR-3092-5p	GGAAAATGCCTTTCT
AGGGGAAAATGCCTTTCTCCCA
>mmu-miR-3093-5p	ACCCCGCGGAGCTCA
CGCACCCCGCGGAGCTCACACT
>mmu-miR-3094-5p	TGGGGACATTTTTAA
TGTTGGGGACATTTTTAAAGC
>mmu-miR-3095-5p	CTTTCTCATCTGTGA
AAGCTTTCTCATCTGTGACACT
>mmu-miR-3097-5p	AGGTGGGAAGTGTGT
CACAGGTGGGAAGTGTGTGTCCA
>mmu-miR-3098-5p	TAACAGCAGGAGTAG
TCCTAACAGCAGGAGTAGGAGC
>mmu-miR-3100-5p	GGAACGGGGTGTCTT
TTGGGAACGGGGTGTCTTTGGGA
>mmu-miR-3101-5p	ACCATTGACTAAAGC
GGTACCATTGACTAAAGCTAG
>mmu-miR-344e-5p-344h-5p-1-2	GCTTCTGGCTATATT
CAGGCTTCTGGCTATATTCC
>mmu-miR-344b-5p	CAGGCTCCTGGCTAA
AGTCAGGCTCCTGGCTAAAGTTC
>mmu-miR-344c-5p	CAGGCTGCTGGCTAG
AGTCAGGCTGCTGGCTAGAGTAC
>mmu-miR-344g-5p	CAGGCTCCTGGCAGG
AGTCAGGCTCCTGGCAGGAGT
>mmu-miR-344f-5p	CAGTCTCCTGGCTGG
AGTCAGTCTCCTGGCTGGAGTC
>mmu-miR-3102-5p	AGTGGCCAGGGTGGG
GTGAGTGGCCAGGGTGGGGCTG
>mmu-miR-3103-5p	GGGAGGATCTGCTGT
GGAGGGAGGATCTGCTGTTAG
>mmu-miR-3104-5p	GGGGCAGGAGCCGGA
TAGGGGGCAGGAGCCGGAGCCCTCT
>mmu-miR-3105-5p	GCAAGCCCGTAAGCA
AGAGCAAGCCCGTAAGCAGCGT
>mmu-miR-3108-5p	TCTAAAGCTAGACGT
GTCTCTAAAGCTAGACGTTCCGG
>mmu-miR-3109-5p	GGATGCGATGGTTCC
AATGGATGCGATGGTTCCCATGCT
>mmu-miR-3110-5p	TGCCTCCCCTGAAGG
TTCTGCCTCCCCTGAAGGCTC
>mmu-miR-374b-5p-374c-5p	ATACAACCTGCTAAG
ATAATACAACCTGCTAAGTG
>mmu-miR-3112-5p	TAGAAAAGGCAGTCT
ACATAGAAAAGGCAGTCTGCA
>mmu-miR-1912-5p	TCATTGCATGGGCTG
TGCTCATTGCATGGGCTGTGTA
>mmu-miR-3113-5p	CTGGCCCTGGTCCGG
GTCCTGGCCCTGGTCCGGGTCC
>mmu-miR-3470a	CTTTGTAGACCAGGC
TCACTTTGTAGACCAGGCTGG
>mmu-miR-3470b	CTCTGTAGACCAGGC
TCACTCTGTAGACCAGGCTGG
>mmu-miR-3471-1-2	GATCCAACTGTAAGG
TGAGATCCAACTGTAAGGCATT
>mmu-miR-3472	TAGCCAGAAGCTGGA
TAATAGCCAGAAGCTGGAAGGAACC
>mmu-miR-3473a	AGAGATGGCTCAGCA
TGGAGAGATGGCTCAGCA
>mmu-miR-3474	TGGGAGGAGACGTGG
CCCTGGGAGGAGACGTGGATTC
>mmu-miR-3960	GGCGGCGGAGGCGGG
GGCGGCGGCGGAGGCGGGGG
>mmu-miR-3961	CCTCAGCTCAGTTGG
TGCCCTCAGCTCAGTTGGA
>mmu-miR-28a-5p-28c	AGCTCACAGTCTATT
AGGAGCTCACAGTCTATTGA
>mmu-miR-3963	ATCCCACTTCTGACA
TGTATCCCACTTCTGACAC
>mmu-miR-3964	AGGTAGAAAGCACTA
ATAAGGTAGAAAGCACTAAA
>mmu-miR-3965	TTATCAGCCTGATGT
TGCTTATCAGCCTGATGTT
>mmu-miR-101c-101a-3p	GTACTGTGATAACTG
ACAGTACTGTGATAACTGA
>mmu-miR-3966	TGCCAGCTGTAGAAC
AGCTGCCAGCTGTAGAACTGT
>mmu-miR-3967	TTGTCTGACTGATGT
AGCTTGTCTGACTGATGTTG
>mmu-miR-3968	ATCCCACTCCAGACA
CGAATCCCACTCCAGACACCA
>mmu-miR-3969	TAAAGTAGAAATCAC
CCCTAAAGTAGAAATCACTA
>mmu-miR-28b	AGCTCACAATCTATT
AGGAGCTCACAATCTATTTAG
>mmu-miR-3970	GTTGTAGTTTGTGCT
GAGGTTGTAGTTTGTGCTTT
>mmu-miR-3971	CCCACCCCTGTACCA
CTCCCCACCCCTGTACCAGTGA
>mmu-miR-5046	TCCCGCCACTGTGAC
AGCTCCCGCCACTGTGACCCCCTT
>mmu-miR-5098	ACATGGTGAAGCCCA
GTTACATGGTGAAGCCCAGTT
>mmu-miR-5099	GATCGATGTGGTGCT
TTAGATCGATGTGGTGCTCC
>mmu-miR-5100	AATCCCAGCGGTGCC
TCGAATCCCAGCGGTGCCTCT
>mmu-miR-5101	GTTTGTTTTGCTGAT
TTTGTTTGTTTTGCTGATGCAG
>mmu-miR-5103	TCCGGGATCCCCTGA
TCATCCGGGATCCCCTGAGG
>mmu-miR-5104	TGCTAGTGAGGTGGC
CTGTGCTAGTGAGGTGGCTCAGCA
>mmu-miR-5106	TCTGTAGCTCAGTTG
AGGTCTGTAGCTCAGTTGGCAGA
>mmu-miR-3473c	CTCCAGCCCCCATAA
TCTCTCCAGCCCCCATAATAAG
>mmu-miR-5107-5p	GCAGAGGAGGCAGGG
TGGGCAGAGGAGGCAGGGACA
>mmu-miR-5108	GAGCACTGGATGGTT
GTAGAGCACTGGATGGTTT
>mmu-miR-5110	GGAGGTAGAGGGTGG
GGAGGAGGTAGAGGGTGGTGGAATT
>mmu-miR-5112	CTCAGCGGGAGAGCA
TAGCTCAGCGGGAGAGCAC
>mmu-miR-5113	GAGGAGGAGAGAGAT
ACAGAGGAGGAGAGAGATCCTGT
>mmu-miR-5114	GGAGACGGAAGCTGC
ACTGGAGACGGAAGCTGCAAGA
>mmu-miR-5116	GATAGGAACCCCGCC
TTTGATAGGAACCCCGCCTGA
>mmu-miR-5118	GTTAGGCCAGCCTGG
AAGGTTAGGCCAGCCTGGT
>mmu-miR-5119	CTCATCCTGGGGCTG
CATCTCATCCTGGGGCTGG
>mmu-miR-5120	GGGGCTGTGGTGCCA
TTTGGGGCTGTGGTGCCACCAGC
>mmu-miR-5121	TTGTGATGAGACATC
AGCTTGTGATGAGACATCTCC
>mmu-miR-5122	CGGGACCCGGGGCTG
CCGCGGGACCCGGGGCTGTG
>mmu-miR-466q	CACACACACACATAC
GTGCACACACACACATACGT
>mmu-miR-3473d	CTGAGCCACTTTCCA
CCACTGAGCCACTTTCCAGCCCTT
>mmu-miR-5123	AGATCCATATGCCAT
TGTAGATCCATATGCCATGGTGTG
>mmu-miR-5124a	CCAGTGACTAAGAGC
GGTCCAGTGACTAAGAGCAT
>mmu-miR-5125	GCCTGGGATTTCCTT
TCTGCCTGGGATTTCCTTGT
>mmu-miR-3572-5p	GGAACAGGGCAAGGT
TGGGGAACAGGGCAAGGTGGAC
>mmu-miR-5126	GGCGGGGCCGGGGGC
GCGGGCGGGGCCGGGGGCGGGG
>mmu-miR-5127	CCCAACCCTTTTCCC
TCTCCCAACCCTTTTCCCA
>mmu-miR-5128	TTGGGGCTGGCGAGA
CAATTGGGGCTGGCGAGATGGCT
>mmu-miR-5129-5p	TGGGGGCATTGGTAT
ATGTGGGGGCATTGGTATTTTC
>mmu-miR-5130	GAGCGCGCGGGCGAG
CTGGAGCGCGCGGGCGAGGCAGGC
>mmu-miR-5131	CGCCCCACGGAGCCC
CGGCGCCCCACGGAGCCCCGAGC
>mmu-miR-5132-5p	TGGGGTGGTGGACTC
GCGTGGGGTGGTGGACTCAGG
>mmu-miR-5133	GGAGCTGCGGCAGCG
GCTGGAGCTGCGGCAGCGCAG
>mmu-miR-5134-5p	GCAGAAAGGGCAGCT
TTGGCAGAAAGGGCAGCTGTG
>mmu-miR-5135	TCTAGGTGGCAAGGG
AGGTCTAGGTGGCAAGGGCGTCCT
>mmu-miR-5136	TGCGAGGGAACTACT
ATATGCGAGGGAACTACTGG
>mmu-miR-3544-5p	AAGGCATCATATAGG
AGAAAGGCATCATATAGGAGCTG
>mmu-miR-299a-5p-299b-5p	TTACCGTCCCACATA
GGTTTACCGTCCCACATACAT
>mmu-miR-5615-5p-1-2	GGTTGTTTTCTGAGA
CTTGGTTGTTTTCTGAGACAGA
>mmu-miR-1231-5p	GGGCAGAGCTGCAGG
TCTGGGCAGAGCTGCAGGAGAGA
>mmu-miR-5616-5p	CCTCTCATCACAAGT
TTTCCTCTCATCACAAGTTGA
>mmu-miR-5617-5p	AGTGAGGGCAAGCCT
GTAAGTGAGGGCAAGCCTTCTGG
>mmu-miR-5618-5p	CCTTTACACCGTGTA
TACCCTTTACACCGTGTAGT
>mmu-miR-5619-5p	CACTAATGGCATTTT
AGTCACTAATGGCATTTTTGT
>mmu-miR-5620-5p	AGGCAGGGGCTTTGA
ACGAGGCAGGGGCTTTGACTGTG
>mmu-miR-5621-5p	AGGTCCTGGGGCCGC
AGGAGGTCCTGGGGCCGCCCTGA
>mmu-miR-5622-5p	ACCACACCCAGCTTA
TTCACCACACCCAGCTTAAAGA
>mmu-miR-5623-5p	CAGCTGGCAAGTCAG
TGGCAGCTGGCAAGTCAGAATGCA
>mmu-miR-3073b-5p	GTCACAGTGGACATC
ATGGTCACAGTGGACATCAACC
>mmu-miR-5624-5p	TGTAAACTCTGCCTT
TATTGTAAACTCTGCCTT
>mmu-miR-5625-5p	GGAAGTTCTTGAGTA
CCCGGAAGTTCTTGAGTAGGA
>mmu-miR-5626-5p	CCATCGATTAACTGC
GCCCCATCGATTAACTGCTTCC
>mmu-miR-5627-5p	GGGTGCGCCGGGCCC
AGAGGGTGCGCCGGGCCCTGCG
>mmu-miR-344i	TCAGGCTCCTGGCTG
AAGTCAGGCTCCTGGCTGGA
>mmu-miR-5709-5p	CGCACACTTAAGACT
ATACGCACACTTAAGACTTTAG
>mmu-miR-5710	TGGGACATAGTGTAA
TCTTGGGACATAGTGTAAGGCA
>mmu-miR-6236	GTCGCCGGCAGTCAG
GCCGTCGCCGGCAGTCAGG
>mmu-miR-6237	AGGATTGGGTCTTGG
TTAAGGATTGGGTCTTGGAATTC
>mmu-miR-6238	TTAGTCAGTGGAGGA
TTATTAGTCAGTGGAGGAAATG
>mmu-miR-6239	CGTTGGATCACTCGG
TAGCGTTGGATCACTCGGTG
>mmu-miR-6240	AAGCATCGCGAAGGC
CCAAAGCATCGCGAAGGCCCACGGCG
>mmu-miR-6241	GGCGGCTGGAATTCC
CACGGCGGCTGGAATTCCC
>mmu-miR-6244	GGCGTGGAATTATCG
GGGGGCGTGGAATTATCGGGT
>mmu-miR-195b	CAGCACAGAAATAGT
TAGCAGCACAGAAATAGTAGAA
>mmu-miR-6335	CATACACAGTGATAT
CTGCATACACAGTGATATTCTG
>mmu-miR-133c	GGTCCCCTTCAAGGA
TTTGGTCCCCTTCAAGGAGTCAG
>mmu-miR-6336	CGGATTTAGTAAGAG
TCTCGGATTTAGTAAGAGATC
>mmu-miR-6337	GGGCTGCTGGGTTGC
TGAGGGCTGCTGGGTTGCTAGGT
>mmu-miR-6338	GTTTCTCTCATTTGT
CTGGTTTCTCTCATTTGTGCT
>mmu-miR-6339	GCCTTTGTCCTCAGT
GATGCCTTTGTCCTCAGTGTTAG
>mmu-miR-6340	AGCAGCAGCTTCGCT
GTCAGCAGCAGCTTCGCTTTGGC
>mmu-miR-6341	TGCAATGATATTGTC
CAGTGCAATGATATTGTCACTAT
>mmu-miR-6342	CAGCAATCTGGTCTT
CAGCAGCAATCTGGTCTTTGAG
>mmu-miR-6343	AAAGTAGGAGCTGAC
TGTAAAGTAGGAGCTGACTGAC
>mmu-miR-6345	CACTGCTCAGGGTGA
TAGCACTGCTCAGGGTGAACT
>mmu-miR-6346	CAGGTGTCTGCAATG
TAGCAGGTGTCTGCAATGCCAA
>mmu-miR-6347	TGCGGCTGGCTGGAG
CAGTGCGGCTGGCTGGAGATGC
>mmu-miR-6348	GCCTTTATAAGGTGT
TCAGCCTTTATAAGGTGTGTGT
>mmu-miR-6349	AATGTGGGAGGGGCA
TGGAATGTGGGAGGGGCATGCG
>mmu-miR-6350	CAGGTGCATTATAAA
TAGCAGGTGCATTATAAATAT
>mmu-miR-6351	CGTTGCTCAGGGAGC
TAGCGTTGCTCAGGGAGCACATG
>mmu-miR-6352	GGGAAAAGGACCCCA
TTTGGGAAAAGGACCCCAGCTC
>mmu-miR-6353	CAGCACGTATTTATC
TAGCAGCACGTATTTATCCTATT
>mmu-miR-6354	CCTGGGGATCAGGTC
TGCCCTGGGGATCAGGTCTCT
>mmu-miR-6355	AATGCTCCAATGTGA
CACAATGCTCCAATGTGATAT
>mmu-miR-6356	CCAGAGTCCTAACAA
TCCCCAGAGTCCTAACAATGA
>mmu-miR-6357	CACTGCTCAGGGCTT
TAGCACTGCTCAGGGCTTTCAGG
>mmu-miR-6358	TGTGGCAGTATACAG
CAGTGTGGCAGTATACAGCTATA
>mmu-miR-6359	TGTTGCCCAGGGTCA
CGATGTTGCCCAGGGTCAGAA
>mmu-miR-6360	TGTTGCTCAGGCAGC
TAGTGTTGCTCAGGCAGCAGGA
>mmu-miR-6361	CTCAGCAGTCACCCT
TGGCTCAGCAGTCACCCTGTGAC
>mmu-miR-145b	CAGTTTTCCCAGGAG
GTCCAGTTTTCCCAGGAGACT
>mmu-miR-6362	GGCATCTAGGCTAGT
GTGGGCATCTAGGCTAGTTCTG
>mmu-miR-6363	AGACTGGACTGTCCT
TGTAGACTGGACTGTCCTCAAA
>mmu-miR-6364	ATCCCCAGCACTCCT
TCGATCCCCAGCACTCCTGTGA
>mmu-miR-6365	GCCTTTAATATATTT
TTAGCCTTTAATATATTTGTTG
>mmu-miR-6366	TAAGGGGCCCGGGGA
AGCTAAGGGGCCCGGGGAGCCA
>mmu-miR-6367	CTGAGACCCTGGTTC
TCCCTGAGACCCTGGTTCAGGA
>mmu-miR-6368	GGAAGCAGTGGAGGG
CTGGGAAGCAGTGGAGGGGAG
>mmu-miR-6369	CTCAGTTCAGTGTTG
TGGCTCAGTTCAGTGTTGGTGAG
>mmu-miR-6370	GGAACAGCAAAGGGG
GCAGGAACAGCAAAGGGGAAG
>mmu-miR-6371	AAGTGGCTTGAAGCT
TTCAAGTGGCTTGAAGCTCTTCT
>mmu-miR-6372	ACTGGGGAAACTTCC
AGAACTGGGGAAACTTCCAGCCT
>mmu-miR-6373	GGGAATATCTAGGAG
TATGGGAATATCTAGGAGGTGA
>mmu-miR-6374	TTATAAGCTAGTTGG
AAGTTATAAGCTAGTTGGTGCT
>mmu-miR-6375	TTGGCTGACTGTATT
GAATTGGCTGACTGTATTCCAAA
>mmu-miR-6376	TGTGGCCAATTGGAG
CAGTGTGGCCAATTGGAGATTA
>mmu-miR-21b	TTTATCAGACTGATA
TAGTTTATCAGACTGATATTTCC
>mmu-miR-6377	TTTGTCTTCGTGTCT
TCATTTGTCTTCGTGTCTGCATC
>mmu-let-7j	GGTATTAGTTTGTGC
TGAGGTATTAGTTTGTGCTGTTAT
>mmu-miR-6378	TTCACGGGAGGACAC
TGGTTCACGGGAGGACACACGC
>mmu-miR-6379	CTGGAGTTTTACAGC
TCCCTGGAGTTTTACAGCTAGA
>mmu-miR-6380	AAGTGCTTTTAACTG
TGTAAGTGCTTTTAACTGCTGAGC
>mmu-miR-6381	GATGCTGGTGACATG
CAGGATGCTGGTGACATGAGT
>mmu-miR-6382	AATGTAAAGAGAGCA
TGGAATGTAAAGAGAGCACACAAG
>mmu-miR-6383	AGTGCTGTGTCACGG
TAAAGTGCTGTGTCACGGACA
>mmu-miR-6385	AGGATGACAGAGAGG
GCAAGGATGACAGAGAGGAAG
>mmu-miR-130c	TGCAATGTTCCAAGG
CAGTGCAATGTTCCAAGGTGTG
>mmu-miR-6386	GCCTTAGGGTGGGAT
CATGCCTTAGGGTGGGATGCAAGT
>mmu-miR-6387	AATGGCTTCCCTTGT
TGGAATGGCTTCCCTTGTGTAT
>mmu-miR-6388	AGATGGCACAGTGAG
TGCAGATGGCACAGTGAGGCC
>mmu-miR-5124b	CTCAGTGACTAAGAA
TGGCTCAGTGACTAAGAAGCA
>mmu-miR-6389	TGCAATGTTAAACTT
CAGTGCAATGTTAAACTTTGC
>mmu-miR-6390	TTGATCAGGATGTAA
GAATTGATCAGGATGTAACCA
>mmu-miR-6391	GGCACGGGAGGACAA
TGAGGCACGGGAGGACAATGT
>mmu-miR-6392-5p	GGCGCCCTGGTCCTG
TCTGGCGCCCTGGTCCTGTCAGC
>mmu-miR-6393	CCCACGAAGCACACT
CTGCCCACGAAGCACACTGAGT
>mmu-miR-6394	CTGAGTGGGGCCAGG
TCCCTGAGTGGGGCCAGGTCT
>mmu-miR-6395	GCCCTCTCTGCCCTG
CTGGCCCTCTCTGCCCTGTTTA
>mmu-miR-6396	GCCTTAGCTCCTAGT
GGGGCCTTAGCTCCTAGTCCTGGA
>mmu-miR-21c	CTTATCAGACTGGTA
TAGCTTATCAGACTGGTACAA
>mmu-miR-6397	AGACTTTCAGTGGAG
TGGAGACTTTCAGTGGAGTGA
>mmu-miR-6398	AATGAACCTCAGGTA
GTCAATGAACCTCAGGTAAGG
>mmu-miR-6399	CAATGATGGTATTCT
TTGCAATGATGGTATTCTGAGG
>mmu-miR-6400	TTGCTGCTTGGTGCT
TTCTTGCTGCTTGGTGCTCGC
>mmu-miR-6401	CACTCCAGTGGTGTC
TTACACTCCAGTGGTGTCGGGT
>mmu-miR-6403	AAGGCGCTGTTTCCC
GCAAAGGCGCTGTTTCCCAGTG
>mmu-miR-6404	GGAAGTGACAAGGGG
GTGGGAAGTGACAAGGGGTAG
>mmu-miR-6405	GGAAGCAGTGGGAAG
GTGGGAAGCAGTGGGAAGCAGTG
>mmu-miR-496b	CATGGCCAATTCCTT
CAACATGGCCAATTCCTTTCAT
>mmu-miR-6406	GACCTCAGGCTGACT
CGCGACCTCAGGCTGACTCATG
>mmu-miR-6407	CTGTCCCTGACAGGG
TGGCTGTCCCTGACAGGGCAAGT
>mmu-miR-6408	ATGGGCTTGCATGGG
CACATGGGCTTGCATGGGATGGTC
>mmu-miR-6409	GGGTGAGGATGTGTG
TGCGGGTGAGGATGTGTGCTCCT
>mmu-miR-6410	CTCAGGGACTACTCT
TGGCTCAGGGACTACTCTGTGC
>mmu-miR-6411	CATGTGTAGTACATA
TAGCATGTGTAGTACATAATG
>mmu-miR-6412	AAACCATCCTCAGCT
TCGAAACCATCCTCAGCTACTA
>mmu-miR-6413	CTCAGAAGAGCAGGT
TGGCTCAGAAGAGCAGGTAGT
>mmu-miR-378d	GGCCTTGGAGTCAGA
ACTGGCCTTGGAGTCAGAAGGT
>mmu-miR-6414	AGTTCTGAGCTGAGT
CTAAGTTCTGAGCTGAGTCTTG
>mmu-miR-6415	CTTTTGAGGGCCCCA
GAGCTTTTGAGGGCCCCATGCA
>mmu-miR-6416-5p	CGTATCATCTGCTCT
CTCCGTATCATCTGCTCTTCT
>mmu-miR-6417	CAAACGACAGCTAGC
TAGCAAACGACAGCTAGCCACA
>mmu-miR-6418-5p	GGGGAAGGGAAGAGA
TCAGGGGAAGGGAAGAGATGC
>mmu-miR-6419	CAGCAATCTGACACA
CAGCAGCAATCTGACACATGGA
>mmu-miR-6420	AATCCTATAAAATCA
ACTAATCCTATAAAATCAAAC
>mmu-miR-873b	AGTTCCTGCAAATGC
ACAAGTTCCTGCAAATGCACAC
>mmu-miR-451b	GAGCAGCAAGAGAAC
TGGGAGCAGCAAGAGAACCGT
>mmu-miR-30f	AACATCCGACTGAAA
GTAAACATCCGACTGAAAGCTC
>mmu-miR-6481	TGAAAATGCTTAGAT
CACTGAAAATGCTTAGATG
>mmu-miR-6516-5p	GCAGTAACAGGTGTG
TTTGCAGTAACAGGTGTGGACA
>mmu-let-7k	GGTAGGAGGTTGTGT
TGAGGTAGGAGGTTGTGTG
>mmu-miR-6537-5p	AGTTTCTCCCACTGG
GTGAGTTTCTCCCACTGGTGAC
>mmu-miR-6538	GGGCTCCGGGGCGGC
CGCGGGCTCCGGGGCGGCG
>mmu-miR-6539	CAGTGATGAACTCTG
GCACAGTGATGAACTCTGAGGGCT
>mmu-miR-6540-5p	AGGCAGGCAGACTTC
CTAAGGCAGGCAGACTTCAGTG
>mmu-miR-6541	AGGCAAGGACTTCTC
CACAGGCAAGGACTTCTCAAG
>mmu-miR-6896-5p	GTAGGCGACGAGAAC
TTTGTAGGCGACGAGAACCCGT
>mmu-miR-6897-5p	GGGCAGTGTCACACG
TGGGGGCAGTGTCACACGCTGTT
>mmu-miR-6898-5p	AAGGGGAGATGCAGG
TGTAAGGGGAGATGCAGGGAGC
>mmu-miR-6899-5p	AGAACGCAGCGGGCA
AGCAGAACGCAGCGGGCATGA
>mmu-miR-6900-5p	CAGGAGAAGCCTAGA
TGCCAGGAGAAGCCTAGAGCCGTC
>mmu-miR-6901-5p	AGGAATGCAGAGGAC
TGCAGGAATGCAGAGGACCT
>mmu-miR-6902-5p	CTCACATTGTCACAT
TTCCTCACATTGTCACATGAAG
>mmu-miR-6903-5p	GGAAAAGCAGTACTT
TTGGGAAAAGCAGTACTTACCA
>mmu-miR-6904-5p	TGGGGTTAGAGTTGA
TCCTGGGGTTAGAGTTGAGTGG
>mmu-miR-6905-5p	GGGCAGGTTGGGTTG
ACTGGGCAGGTTGGGTTGAATGA
>mmu-miR-6906-5p	GATGGGCAGACGGAC
ATGGATGGGCAGACGGACAGACAG
>mmu-miR-6907-5p	TGGGACACAGGGAGG
TTCTGGGACACAGGGAGGCTCG
>mmu-miR-6908-5p	CCTGTCAGGGAGAGC
TTGCCTGTCAGGGAGAGCCCCA
>mmu-miR-6909-5p	GGGGGCTGGAATGGG
CAGGGGGGCTGGAATGGGCACT
>mmu-miR-6910-5p	GGGTAGGGCACCAGT
TGGGGGTAGGGCACCAGTGGGCA
>mmu-miR-6911-5p	GCTGAGTGGGTCTGT
TGGGCTGAGTGGGTCTGTGGCAT
>mmu-miR-6912-5p	AGGGAGGGTGCTCAG
TACAGGGAGGGTGCTCAGGCAG
>mmu-miR-6913-5p	GAGACCAGTCAGGTG
TGGGAGACCAGTCAGGTGTTGG
>mmu-miR-6914-5p	TGGGGTGGTGGTGGC
TCCTGGGGTGGTGGTGGCCACAGA
>mmu-miR-6915-5p	TCAGAGCAGATGGAG
AGGTCAGAGCAGATGGAGGTTCGT
>mmu-miR-6916-5p	GAGGATGGAGATGAG
CAGGAGGATGGAGATGAGTCA
>mmu-miR-6917-5p	GGAAGGGGAGTTGTG
TGTGGAAGGGGAGTTGTGCCG
>mmu-miR-6918-5p	TGAGGACGGGATTAG
TGCTGAGGACGGGATTAGGTTCT
>mmu-miR-6919-5p	GCCACTGGAGGTGGA
TAGGCCACTGGAGGTGGAATTGT
>mmu-miR-6920-5p	CAATGGAAAGACTGC
ACACAATGGAAAGACTGCTTGT
>mmu-miR-6921-5p	GGGGCATGAGGTAGG
TGAGGGGCATGAGGTAGGAAGC
>mmu-miR-6922-5p	GGGAGGGGACTGTAG
TGTGGGAGGGGACTGTAGAGAGG
>mmu-miR-6923-5p	AGGGCAGGAGGATTG
GTGAGGGCAGGAGGATTGGGGTGT
>mmu-miR-6924-5p	GGATGGGGATTTGGC
AGAGGATGGGGATTTGGCGAAGT
>mmu-miR-6925-5p	GGAAGAGAAGGCTTG
TGAGGAAGAGAAGGCTTGGACT
>mmu-miR-6926-5p	GTGGGGTGAGGGATG
TCAGTGGGGTGAGGGATGGTGA
>mmu-miR-6927-5p	AGGGGATCCAGCCCA
GTGAGGGGATCCAGCCCAGGCT
>mmu-miR-6928-5p	GGATTTGCATGGACT
AGGGGATTTGCATGGACTGCACT
>mmu-miR-6929-5p	GAGGAGCAGCATCTG
AGGGAGGAGCAGCATCTGTGA
>mmu-miR-6930-5p	GGGGTGCTTGAGAGG
AAGGGGGTGCTTGAGAGGTTTGG
>mmu-miR-6931-5p	GGTGGGGAGTGGGGG
TGGGGTGGGGAGTGGGGGACT
>mmu-miR-6932-5p	TAGGTGAAGTAGACT
TTGTAGGTGAAGTAGACTTGGC
>mmu-miR-6933-5p	CGGCAGTCAGGATAC
TGGCGGCAGTCAGGATACCTGT
>mmu-miR-6934-5p	GTGGAGACAGCAAGG
TTGGTGGAGACAGCAAGGGTGG
>mmu-miR-6935-5p	GGGAGGCTCAGGGCC
TGTGGGAGGCTCAGGGCCCCTG
>mmu-miR-6936-5p	AGCCACTGCCGTGCC
GTGAGCCACTGCCGTGCCCGC
>mmu-miR-6937-5p	CTGTAAGGGCTGGGT
TAGCTGTAAGGGCTGGGTCTGTGT
>mmu-miR-6938-5p	GAGCTAGCTCCAGAG
TTGGAGCTAGCTCCAGAGAGAGT
>mmu-miR-6939-5p	GCAGCTGGTTGGTGG
CAGGCAGCTGGTTGGTGGAAG
>mmu-miR-6940-5p	GCTGGCTGGAAGGTT
AGGGCTGGCTGGAAGGTTTTTCG
>mmu-miR-6941-5p	GGGGACTGACGGGTA
CTGGGGGACTGACGGGTAGCT
>mmu-miR-6942-5p	GAGGAGGGGAACATT
TAGGAGGAGGGGAACATTTGC
>mmu-miR-6943-5p	GGTGAGGTTGGAAGC
TGGGGTGAGGTTGGAAGCTA
>mmu-miR-6944-5p	AGAGCGGGGGGAGTG
GTGAGAGCGGGGGGAGTGGCAAG
>mmu-miR-6945-5p	TGGGAGGGGCAGCCC
TCCTGGGAGGGGCAGCCCCTGG
>mmu-miR-6946-5p	AGGGAGAGAAAGAAA
AAAAGGGAGAGAAAGAAATGC
>mmu-miR-6947-5p	CCAGTGGAGAGGCTC
CATCCAGTGGAGAGGCTCGTG
>mmu-miR-6948-5p	TCAGACAGGACTGTG
AGTTCAGACAGGACTGTGACAC
>mmu-miR-6949-5p	GTGGGTCTAGAAAGA
AAAGTGGGTCTAGAAAGAGGTGA
>mmu-miR-6950-5p	TGGAGTGGAGGACAG
TCCTGGAGTGGAGGACAGTCAGA
>mmu-miR-6951-5p	TATTTGTGTGATTAA
TTGTATTTGTGTGATTAAAGT
>mmu-miR-6952-5p	GTGGGCGGTGAAACA
ATGGTGGGCGGTGAAACAGAGA
>mmu-miR-6953-5p	GGGCAGGGGCAGGGA
AAGGGGCAGGGGCAGGGATTCAAGTG
>mmu-miR-6954-5p	GGCAGTTCTGGGGGC
TGGGGCAGTTCTGGGGGCAGAT
>mmu-miR-6955-5p	GCCTCAGGACTCAGG
AGGGCCTCAGGACTCAGGAGGTGA
>mmu-miR-6956-5p	GTGGGTGGGACTGGC
TGAGTGGGTGGGACTGGCCT
>mmu-miR-6957-5p	AAGAGAGACAGGATC
CAGAAGAGAGACAGGATCTAG
>mmu-miR-6958-5p	GGAGAAGAGGCTGCT
GTGGGAGAAGAGGCTGCTGTGG
>mmu-miR-6959-5p	GAAACCTGTGTCGGG
TGGGAAACCTGTGTCGGGCTGTG
>mmu-miR-6960-5p	GATGAGAAGAGTTTG
CAGGATGAGAAGAGTTTGGCTG
>mmu-miR-6961-5p	CTGGGAAGGAAATGG
TGACTGGGAAGGAAATGGCC
>mmu-miR-6962-5p	GACCTGGTGGGAGAT
AAGGACCTGGTGGGAGATCT
>mmu-miR-6963-5p	GGGATGGATGGCAGA
GGTGGGATGGATGGCAGAACCTGG
>mmu-miR-6964-5p	GGGTGTGAGACTGGA
TTGGGGTGTGAGACTGGAAAC
>mmu-miR-6965-5p	GGGAGGCTATTGGGC
AGAGGGAGGCTATTGGGCAGGAGA
>mmu-miR-3547-5p	GGAAGAGGGGTGGGG
GTGGGAAGAGGGGTGGGGCCCGGGA
>mmu-miR-6966-5p	GGGGATGTGGACAGC
CTCGGGGATGTGGACAGCACA
>mmu-miR-6967-5p-1-2	GGAGGGATAAAGACC
CAGGGAGGGATAAAGACCAGT
>mmu-miR-6968-5p	GGGCGAGGGGGCCCT
AGGGGGCGAGGGGGCCCTGTGG
>mmu-miR-6969-5p	CAGAGTAGGGAGCAA
CAGCAGAGTAGGGAGCAAAAGA
>mmu-miR-6970-5p	AGTTCAGGGCTGGGA
GTAAGTTCAGGGCTGGGAGCAGAGA
>mmu-miR-6971-5p	GGGAGGGTGTAGAGG
TGGGGGAGGGTGTAGAGGCT
>mmu-miR-6972-5p	GGAGGCACAGGGCAG
GCTGGAGGCACAGGGCAGAACAG
>mmu-miR-6973a-5p	GGTGGGAGGGGTGGA
TACGGTGGGAGGGGTGGAGTTG
>mmu-miR-6974-5p	AGGCAGCAAGAGATT
GTGAGGCAGCAAGAGATTGGGGGT
>mmu-miR-6975-5p	GGGGAGAAAGGGGTT
GCTGGGGAGAAAGGGGTTTGGCA
>mmu-miR-6976-5p	GGAAGTTGAGAGGAA
CAGGGAAGTTGAGAGGAAAATTG
>mmu-miR-6977-5p	AGGCGCTGTGGGCAC
GTGAGGCGCTGTGGGCACGGCTTGG
>mmu-miR-6978-5p	GGGTGAGAGAGAAGC
AAGGGGTGAGAGAGAAGCTGGTG
>mmu-miR-6979-5p	GAGGCGCAGAGACTG
GGGGAGGCGCAGAGACTGAG
>mmu-miR-6980-5p	GGGGGGGAGGCTAGG
GTGGGGGGGGAGGCTAGGTTAG
>mmu-miR-6981-5p	AGGAGAAGGAAGAGG
GTGAGGAGAAGGAAGAGGCTGAAGGC
>mmu-miR-6982-5p	GAGGATCGCAGGGGT
CTGGAGGATCGCAGGGGTGGCCTGG
>mmu-miR-6983-5p	GAAGGGCATACTGAT
TTGGAAGGGCATACTGATTCGG
>mmu-miR-6984-5p	GAAAGGCAATGAAGG
ACTGAAAGGCAATGAAGGAGGAGC
>mmu-miR-6985-5p	TGAGGGGTGGCTGCT
TACTGAGGGGTGGCTGCTATGT
>mmu-miR-6986-5p	GGAGCTAGGTAGAAA
AGGGGAGCTAGGTAGAAAGCCA
>mmu-miR-6987-5p	GACAGGGTGACAGGG
TGGGACAGGGTGACAGGGTGAG
>mmu-miR-6988-5p	GTGGAGAGCTGAGGC
GGGGTGGAGAGCTGAGGCCCA
>mmu-miR-6989-5p	GGGACAGAGGCACAG
TTGGGGACAGAGGCACAGGATG
>mmu-miR-6990-5p	AGGGTGAGTCAGGGC
CCCAGGGTGAGTCAGGGCTCT
>mmu-miR-6991-5p	AGAACAGGGACTGGG
TGGAGAACAGGGACTGGGCCTG
>mmu-miR-6992-5p	CTGTGATGGTTTGGC
TGCCTGTGATGGTTTGGCTGAGT
>mmu-miR-6993-5p	GGGAGAAACGGGTGT
AGTGGGAGAAACGGGTGTCTGTC
>mmu-miR-6994-5p	AAGGTGGGTGAAGCC
ACAAAGGTGGGTGAAGCCGGTGA
>mmu-miR-6995-5p	GGAGTAGAAGGGGGA
CTGGGAGTAGAAGGGGGAAACCA
>mmu-miR-6996-5p	ACAGGACAGAGCACA
TGCACAGGACAGAGCACAGTC
>mmu-miR-6997-5p	CAGGCTGGAGAGGTG
TAACAGGCTGGAGAGGTGCAGA
>mmu-miR-6998-5p	GGCAGAGGGCAAAGT
CTGGGCAGAGGGCAAAGTGACT
>mmu-miR-6999-5p	GAAGGAGAGTCAGCA
AAGGAAGGAGAGTCAGCAAGCAC
>mmu-miR-7000-5p	GGACAGGTATCTGGA
AGGGGACAGGTATCTGGACAGA
>mmu-miR-7001-5p	CAGGGTGTGAGCGTG
AGGCAGGGTGTGAGCGTGAGCAT
>mmu-miR-7002-5p	GCTTCGGGGAGTACG
TTGGCTTCGGGGAGTACGTGG
>mmu-miR-6973b-5p	GGTATGGGGAGAGGA
GTAGGTATGGGGAGAGGACAGGGA
>mmu-miR-7003-5p	GGGGAGAAGCTGCGG
TGTGGGGAGAAGCTGCGGCAG
>mmu-miR-7004-5p	CGTGGATGAGGCCTG
TTCCGTGGATGAGGCCTGTGCCGT
>mmu-miR-7005-5p	GGGGATGGGAGGACC
CCTGGGGATGGGAGGACCAGCA
>mmu-miR-7006-5p	GGGTGTTCAAGACTT
TGGGGGTGTTCAAGACTTGGGAACC
>mmu-miR-7007-5p	GAAGAGGCAGTGGAG
TCAGAAGAGGCAGTGGAGGAGAT
>mmu-miR-7008-5p	GGGAGATGCCAGGAG
TGTGGGAGATGCCAGGAGCCGTAC
>mmu-miR-7009-5p	GGGTCAGGGGACCAG
TTGGGGTCAGGGGACCAGAGCT
>mmu-miR-7010-5p	AAAGGATTGGGAAAC
CGGAAAGGATTGGGAAACTTGA
>mmu-miR-7011-5p	AGGATGGGAGAGGGA
AGGAGGATGGGAGAGGGAGGTGT
>mmu-miR-7012-5p	GAGAGGAGTTGGCAG
AAGGAGAGGAGTTGGCAGGGACT
>mmu-miR-7013-5p	GAAGAGGCCAGTGTT
TATGAAGAGGCCAGTGTTGTAG
>mmu-miR-7014-5p	GGTGCTGTGGAAGGG
TTGGGTGCTGTGGAAGGGACAG
>mmu-miR-7015-5p	GTGCAGTAGGCTGTG
TCTGTGCAGTAGGCTGTGGGTTC
>mmu-miR-7016-5p	GGAGGGGAGCGAGAG
CAGGGAGGGGAGCGAGAGTAG
>mmu-miR-7017-5p	GGGTTGTGAGACTAG
AGAGGGTTGTGAGACTAGGGCTGT
>mmu-miR-7018-5p	AGCAGACAGGGAGTG
GTGAGCAGACAGGGAGTGGTGGGG
>mmu-miR-7019-5p	TGGGAGGGGCTGTCA
ATCTGGGAGGGGCTGTCAGGAGT
>mmu-miR-7020-5p	GATGGTGGAGAGGGT
TGGGATGGTGGAGAGGGTGACCAG
>mmu-miR-7021-5p	GGAGTTGATTACAGA
ATAGGAGTTGATTACAGAGCAA
>mmu-miR-7022-5p	GGCAAGGAAGGGCTC
CCTGGCAAGGAAGGGCTCTGTTT
>mmu-miR-7023-5p	GGGGAGCTGGGATTG
ATGGGGGAGCTGGGATTGGGCGT
>mmu-miR-7024-5p	GGGGATGGGTTGCTT
TTGGGGGATGGGTTGCTTGGC
>mmu-miR-7025-5p	GAGCTGAAGCTGGTG
CGTGAGCTGAAGCTGGTGGCTCCC
>mmu-miR-7026-5p	TGAGACCATGGGGTA
TTCTGAGACCATGGGGTATAT
>mmu-miR-7027-5p	AAAGGAAGAAACAGC
TGGAAAGGAAGAAACAGCAGAGC
>mmu-miR-7028-5p	GCTGAGGCTTGGGTC
TGGGCTGAGGCTTGGGTCAGGAG
>mmu-miR-7029-5p	GGACGCTCGGCTGCC
TCTGGACGCTCGGCTGCCAGCGC
>mmu-miR-7030-5p	GGAGGTGGCTGTGCT
TGGGGAGGTGGCTGTGCTAGTC
>mmu-miR-7031-5p	GAGAGGCCTGAAGGG
CCTGAGAGGCCTGAAGGGTGGGA
>mmu-miR-7032-5p	AGGGTGGTCCCCGAG
CCCAGGGTGGTCCCCGAGAGGGTGGT
>mmu-miR-7033-5p	CCAGGAGTCTGAGGG
TCTCCAGGAGTCTGAGGGGCAGG
>mmu-miR-7034-5p	GGGAGGGATGGATGT
TCCGGGAGGGATGGATGTGCT
>mmu-miR-7035-5p	TGGGAGAGTGGCTCA
GGCTGGGAGAGTGGCTCAGAA
>mmu-miR-7036a-5p	GGGGTTCGGTGGGGA
AGCGGGGTTCGGTGGGGAAGAGA
>mmu-miR-7037-5p	GTGGCCACAGGAGAT
AAGGTGGCCACAGGAGATCATGGT
>mmu-miR-7038-5p	AGAAGGAAGGGCTGC
TGTAGAAGGAAGGGCTGCTGTG
>mmu-miR-7039-5p	GGGATGGAGAGCATC
AGAGGGATGGAGAGCATCGCGT
>mmu-miR-7040-5p	ACGGAGGGAGATGGA
CATACGGAGGGAGATGGAGGCG
>mmu-miR-7041-5p	GGGAATGGAGACTCA
AGAGGGAATGGAGACTCAGTTGA
>mmu-miR-7042-5p	AGACAGCAGAAGGGC
TAGAGACAGCAGAAGGGCCAC
>mmu-miR-7043-5p	GAAAGCAGAGAGGCA
TGTGAAAGCAGAGAGGCATTTTT
>mmu-miR-7044-5p	TGGTGGTGGTGGCGG
GTGTGGTGGTGGTGGCGGC
>mmu-miR-7045-5p	GGGTGGGGGAGGGGG
AGCGGGTGGGGGAGGGGGACT
>mmu-miR-7046-5p	AGGGTGAGGCTGGGA
TGTAGGGTGAGGCTGGGAGCCAGG
>mmu-miR-7047-5p	GGGAGGAGGGCTGGG
TGAGGGAGGAGGGCTGGGTCTGA
>mmu-miR-7048-5p	GGCTGAGAGGTGAGG
CGGGGCTGAGAGGTGAGGAAGC
>mmu-miR-7049-5p	GAAGGCAGTCAGGTA
TCTGAAGGCAGTCAGGTAGGCGG
>mmu-miR-7050-5p	GGAGAAGGGGGTGAG
ACAGGAGAAGGGGGTGAGAGA
>mmu-miR-7051-5p	CCAGGAGGAAGTTGG
TCACCAGGAGGAAGTTGGGTCA
>mmu-miR-7052-5p	GGGAAGGTGGAGGCC
TGTGGGAAGGTGGAGGCCTTT
>mmu-miR-7053-5p	GGAAAGGCAGGCTAC
TGGGGAAAGGCAGGCTACTGG
>mmu-miR-7054-5p	GAAGGTGGTTGGGCT
TAGGAAGGTGGTTGGGCTGAGTACT
>mmu-miR-7055-5p	GTGGGTTATCTGAGT
TCAGTGGGTTATCTGAGTTGG
>mmu-miR-7056-5p	GGAGGAGGACAGAGA
TGTGGAGGAGGACAGAGAGGTT
>mmu-miR-7057-5p	GAGAGGACTCAAGTT
CAGGAGAGGACTCAAGTT
>mmu-miR-7058-5p	AGGGGAGGTGACCGT
TAGAGGGGAGGTGACCGTGGAAGT
>mmu-miR-7059-5p	GGGGACTGCGGCTTT
ACCGGGGACTGCGGCTTTCAGT
>mmu-miR-7060-5p	AGTGCTGGGTAGAAT
GTGAGTGCTGGGTAGAATGGGA
>mmu-miR-7061-5p	GGAAATAGGAGGTGA
TATGGAAATAGGAGGTGATTTT
>mmu-miR-7062-5p	AGGCCAGCTTGTGGA
TGGAGGCCAGCTTGTGGAGTGTCT
>mmu-miR-7063-5p	AGAGGTGCAGGCTGA
ATGAGAGGTGCAGGCTGAGCACA
>mmu-miR-7064-5p	GAGGCATAAAGGTCA
TCAGAGGCATAAAGGTCATTTGCT
>mmu-miR-7065-5p	GTAGCAGGTAAACCA
AGTGTAGCAGGTAAACCAGGA
>mmu-miR-7066-5p	GTTGGGAAATGAGTA
TGGGTTGGGAAATGAGTAGAGG
>mmu-miR-7067-5p	AGGGGGTGGTTGCAC
TGCAGGGGGTGGTTGCACACGGA
>mmu-miR-6769b-5p	GGTGGGTGGGGAAGA
CCTGGTGGGTGGGGAAGAGC
>mmu-miR-7068-5p	AGGCTCAGTATGGGG
GTGAGGCTCAGTATGGGGTGG
>mmu-miR-7069-5p	GGGGCCTGGGAGGGT
TTGGGGGCCTGGGAGGGTGACAC
>mmu-miR-7070-5p	AGGGGAGCTGAGGCA
GTGAGGGGAGCTGAGGCAGGA
>mmu-miR-7071-5p	GGGAGCGAGGTGCTG
CCCGGGAGCGAGGTGCTGCAGCG
>mmu-miR-7072-5p	GGGAGACAAGAGGCA
GAGGGGAGACAAGAGGCAAGGC
>mmu-miR-7073-5p	GGGAATTGAAAGACT
TGGGGGAATTGAAAGACTATGA
>mmu-miR-7074-5p	GAAGAGGCTAGGGCT
TGGGAAGAGGCTAGGGCTCCAGT
>mmu-miR-7075-5p	GGAGGAGGACATGGT
CGGGGAGGAGGACATGGTTTT
>mmu-miR-7076-5p	GGAGGTGGTATGGTC
AGGGGAGGTGGTATGGTCTCA
>mmu-miR-7077-5p	CAAGGTCCCATGGCA
GGCCAAGGTCCCATGGCAGGC
>mmu-miR-7078-5p	GGGTGGTAGGAGACG
TGTGGGTGGTAGGAGACGCT
>mmu-miR-7079-5p	GCTGAGGCAGTGAGT
AGGGCTGAGGCAGTGAGTCCTG
>mmu-miR-7080-5p	GGAGCTGGAGGTGGG
GTAGGAGCTGGAGGTGGGTTTGG
>mmu-miR-7081-5p	GGAGGGTGCTCGGCC
AGAGGAGGGTGCTCGGCCGGGGATTA
>mmu-miR-7082-5p	GGGCAGGAGGAGGGG
TACGGGCAGGAGGAGGGGAGG
>mmu-miR-7083-5p	GGGCTGGACAAGCAG
TCGGGGCTGGACAAGCAGAGA
>mmu-miR-7084-5p	AGGATAGAGGTAGAG
TAGAGGATAGAGGTAGAGAGT
>mmu-miR-7085-5p	TGGGGGCAGGCCAGC
CAGTGGGGGCAGGCCAGCAGGA
>mmu-miR-7086-5p	AGGAGAAAGGTTTGG
AAGAGGAGAAAGGTTTGGGCA
>mmu-miR-7087-5p	CAGGTGTGGAGCTGG
AGGCAGGTGTGGAGCTGGTCT
>mmu-miR-7088-5p	AGTGGTGGTGAGGAG
GCAAGTGGTGGTGAGGAGGGGAAAC
>mmu-miR-7089-5p	TGGGACCTACAGACT
CCGTGGGACCTACAGACTCCTGGG
>mmu-miR-7090-5p	CAGAGTTGGGACACC
TCTCAGAGTTGGGACACCATGAG
>mmu-miR-7091-5p	GGGGTGATAGATTCC
GTAGGGGTGATAGATTCCATGGC
>mmu-miR-7092-5p	GGCAAACTCACAGAA
AAAGGCAAACTCACAGAATCATT
>mmu-miR-7093-5p	GATGACAGAAGGAAA
CAGGATGACAGAAGGAAAACCT
>mmu-miR-7094-1-5p	GAAGAGGATACAGGG
TCTGAAGAGGATACAGGGTCTGA
>mmu-miR-7094b-2-5p	GGAGAGGATACAGGG
TCTGGAGAGGATACAGGGTCTGA
>mmu-miR-7115-5p	GGGGTTGTGGTGCCG
TCGGGGGTTGTGGTGCCGAATTGT
>mmu-miR-7116-5p	AGACATCAGGAAAAA
TGAAGACATCAGGAAAAAAAA
>mmu-miR-7117-5p	GGGGGCTCAGCTGAG
TCTGGGGGCTCAGCTGAGGATA
>mmu-miR-7118-5p	GGAAGGCGGGAGAGG
TGGGGAAGGCGGGAGAGGGAAC
>mmu-miR-7119-5p	GGGGATTGGGTGCCT
CTGGGGGATTGGGTGCCTTCT
>mmu-miR-7210-5p	CATTGTAGACAGGCA
TAACATTGTAGACAGGCACAAAG
>mmu-miR-7211-5p	TTCCCTCTGCCACTC
TCTTTCCCTCTGCCACTCCACC
>mmu-miR-7212-5p	GGGGGCTTGTGTGGT
TCTGGGGGCTTGTGTGGTAGG
>mmu-miR-7213-5p	GGGTCTCTTGAGGTA
ACTGGGTCTCTTGAGGTAGC
>mmu-miR-7214-5p	TTTCTGGGTTGGAAT
TGTTTTCTGGGTTGGAATGAGAA
>mmu-miR-7215-5p	CTTTATGTCCAAGCT
GCTCTTTATGTCCAAGCTGAGCTAC
>mmu-miR-7216-5p	AGAGCTGGCAGAGGA
TGGAGAGCTGGCAGAGGACCCAGA
>mmu-miR-7217-5p	TTGTATCTTGTGAGA
AACTTGTATCTTGTGAGACAGAAGG
>mmu-miR-7218-5p	AGGGTTTAGTGTAGA
TGCAGGGTTTAGTGTAGAGGG
>mmu-miR-7219-5p	GTTAGAGCTCAGGGT
TGTGTTAGAGCTCAGGGTTGAGA
>mmu-miR-7220-5p	GAGCTCTTGGTACCT
GGTGAGCTCTTGGTACCTTGGC
>mmu-miR-7221-5p	CTCTTGGTCACAGGT
CGTCTCTTGGTCACAGGTGGG
>mmu-miR-7222-5p	ACTTGCCAGGCTCTG
GGCACTTGCCAGGCTCTGAGCTGGACT
>mmu-miR-7223-5p	CTTTGCTGAGGTGTC
TAGCTTTGCTGAGGTGTCGG
>mmu-miR-7224-5p	TAGGCCCCTCAGTGA
GGGTAGGCCCCTCAGTGAAGA
>mmu-miR-7225-5p	TAGACTGTGTAGAAG
ACGTAGACTGTGTAGAAGCC
>mmu-miR-7226-5p	AGGGAAGTTGATTGT
GCCAGGGAAGTTGATTGTGTGAAGGG
>mmu-miR-7227-5p	GATGACTTTTTCATT
TCTGATGACTTTTTCATTGA
>mmu-miR-7228-5p	CGACCTGAACAGATG
TGGCGACCTGAACAGATGT
>mmu-miR-7229-5p	TAGACATCCCTGGAT
TAGTAGACATCCCTGGATAGC
>mmu-miR-7230-5p	CTGCTGTTTCTCTGA
AGACTGCTGTTTCTCTGAGTGGC
>mmu-miR-7231-5p	GGGAACACTGGGGCA
TTGGGGAACACTGGGGCATACC
>mmu-miR-7232-5p	ATGGATGATTGTTTT
TACATGGATGATTGTTTTTCCAAG
>mmu-miR-7233-5p	TAGGGACAGATAGAT
AGTTAGGGACAGATAGATG
>mmu-miR-7234-5p	TTTTCTCCAAAGACG
TTGTTTTCTCCAAAGACGTTTCT
>mmu-miR-7235-5p	GGGAGGGGTCTGGGC
GGAGGGAGGGGTCTGGGC
>mmu-miR-7236-5p	AAAACTGTGTGGTCC
CCTAAAACTGTGTGGTCCAATGCC
>mmu-miR-7237-5p	GTAGCTTGTGACAGG
ATGGTAGCTTGTGACAGGACTGGC
>mmu-miR-7238-5p	CGGATGGGACGCGGC
ATGCGGATGGGACGCGGC
>mmu-miR-7239-5p	ATCCTGACAAAGCCC
GCCATCCTGACAAAGCCCTT
>mmu-miR-7240-5p	GAGAGGACCGCCGTC
TTGGAGAGGACCGCCGTCGGA
>mmu-miR-7241-5p	TGCATGAGTTAATAC
ACTTGCATGAGTTAATACCCACC
>mmu-miR-7242-5p	GGGCTTGGGAGGTGC
ATTGGGCTTGGGAGGTGCTTGT
>mmu-miR-7578	GGCTCTGTCTTCTGC
CATGGCTCTGTCTTCTGCCTCAGA
>mmu-miR-6546-5p	CGCCTCTGAGCTTGT
AGGCGCCTCTGAGCTTGTGCTTGT
>mmu-miR-7646-5p	AGAGAACTGATCAGT
ACAAGAGAACTGATCAGTGCTG
>mmu-miR-7647-5p	TACCACCTCCTGGCC
AACTACCACCTCCTGGCCTTTT
>mmu-miR-7648-5p	CGTTCCGGGCTCGGC
CCGCGTTCCGGGCTCGGCGC
>mmu-miR-7649-5p	CAGCAGTGCTGTAGA
TGACAGCAGTGCTGTAGACATG
>mmu-miR-7650-5p	CCTCTTGCAACCCAG
AATCCTCTTGCAACCCAGAACT
>mmu-miR-7651-5p	TGGAAAGCCAGCCTG
AAGTGGAAAGCCAGCCTGAGAT
>mmu-miR-219b-5p	TGTCCAGCCACAATT
AGATGTCCAGCCACAATTCTCG
>mmu-miR-7036b-5p	CGGGGTTCTCTGTGG
ACGCGGGGTTCTCTGTGGAAGC
>mmu-miR-7652-5p	GGGCACAGGGATTTC
TAAGGGCACAGGGATTTCAGGC
>mmu-miR-7653-5p	GGGGCGGACAGACAG
TAAGGGGCGGACAGACAGACGG
>mmu-miR-7654-5p	GTCGCGCTCCCGCTC
GGAGTCGCGCTCCCGCTCGCGC
>mmu-miR-7655-5p	CCCACGGAGCTCCTA
CGGCCCACGGAGCTCCTAAAGA
>mmu-miR-7656-5p	GGGATCAGATAGCCT
TGTGGGATCAGATAGCCTGTTA
>mmu-miR-7657-5p	AGTTGGATAGTTAGG
AATAGTTGGATAGTTAGGTAA
>mmu-miR-7658-5p	GGGCGTGGCGGTGCT
TGTGGGCGTGGCGGTGCTGG
>mmu-miR-7659-5p	AGCCGGCTCCAGATT
AGGAGCCGGCTCCAGATTCCTG
>mmu-miR-7660-5p	GCCCTGGCTTCAGAT
TTTGCCCTGGCTTCAGATCTCG
>mmu-miR-7661-5p	AAAGAAACCTGGAGT
AAGAAAGAAACCTGGAGTTTAAAGT
>mmu-miR-7662-5p	GCTGAGGCCTGGATC
AGGGCTGAGGCCTGGATCCAGC
>mmu-miR-7663-5p	GCTTGGTGATCATCC
GCTGCTTGGTGATCATCCACTGT
>mmu-miR-7664-5p	TTTACCTGTCTATGA
CAGTTTACCTGTCTATGAGAT
>mmu-miR-7665-5p	GGAAGGCAGGAGAAA
AAGGGAAGGCAGGAGAAAGGCTG
>mmu-miR-7666-5p	GCCCGGGCGGTGCTT
GTAGCCCGGGCGGTGCTTCCCC
>mmu-miR-7667-5p	CCATCTCTCTAGCCC
GAGCCATCTCTCTAGCCCCTGA
>mmu-miR-7668-5p	TCTGAATAACCTGCT
CACTCTGAATAACCTGCTCTCTGT
>mmu-miR-7669-5p	ACCACCATACACAGC
AGTACCACCATACACAGCTTTTG
>mmu-miR-7670-5p	CAGATGGGCAGATTG
ATTCAGATGGGCAGATTGGGAA
>mmu-miR-7671-5p	CTCCGCTCTGGCTAG
AGGCTCCGCTCTGGCTAGCTTCC
>mmu-miR-7672-5p	TGGACTTGACAGCGG
CGGTGGACTTGACAGCGGGCGA
>mmu-miR-7673-5p	GACTGAGAGGTAAGG
TTTGACTGAGAGGTAAGGAATG
>mmu-miR-3569-5p	GAGGAGAGCAGACCG
TCGGAGGAGAGCAGACCGGTG
>mmu-miR-7674-5p	GGTGTGGGCAGCATG
TGAGGTGTGGGCAGCATGAGGACT
>mmu-miR-7675-5p	ACGAAAGAATGAAGA
CTTACGAAAGAATGAAGAGCAA
>mmu-miR-7676-5p-1-2	GCAGTATGATGGCCT
AGGGCAGTATGATGGCCTCTGAT
>mmu-miR-129b-5p	TTTTGGGGTAAGGGC
GCTTTTTGGGGTAAGGGCTTCC
>mmu-miR-292b-5p	CAAAACCTGGCGGCA
ACTCAAAACCTGGCGGCACTTTT
>mmu-miR-1191b-5p	GGCTACAGAGCGAGA
TCAGGCTACAGAGCGAGAACCT
>mmu-miR-7677-5p	GGTGAGCAGAAAGCA
AGTGGTGAGCAGAAAGCAGCCGCGG
>mmu-miR-7678-5p	CAAGGGCTGGATAGG
TTACAAGGGCTGGATAGGAAT
>mmu-miR-7679-5p	CTGGCACCAGGATCC
AGGCTGGCACCAGGATCCCT
>mmu-miR-7680-5p	CCAGTGAACAAGCAG
ATTCCAGTGAACAAGCAGTT
>mmu-miR-6715-5p	GGCACCACAGGTTTG
ACAGGCACCACAGGTTTGAGCAT
>mmu-miR-3620-5p	TGGGCTGGGCTGGGA
CTGTGGGCTGGGCTGGGAAGCA
>mmu-miR-465d-5p	TTAGAATGGTACTGA
TATTTAGAATGGTACTGATGTGA
>mmu-miR-7681-5p	CTGTCCTTGCCCTCT
ATCCTGTCCTTGCCCTCTCT
>mmu-miR-7682-5p	CACGACTCTTGCCAC
AGGCACGACTCTTGCCACAGAAAC
>mmu-miR-7683-5p	CGTGTTTCGTCTGAC
TTCCGTGTTTCGTCTGACCACT
>mmu-miR-216c-5p	GAATCTCTACAGGTA
GAAGAATCTCTACAGGTAAGTGT
>mmu-miR-7684-5p	GGGAAGCCTGGGCAG
TCTGGGAAGCCTGGGCAGCAG
>mmu-miR-219c-5p	CGTCCAGACGCAACT
GGACGTCCAGACGCAACTCTCG
>mmu-miR-126b-5p	ATTACTCACGGTACG
ATTATTACTCACGGTACGAGTT
>mmu-miR-7685-5p	TTCCGGTTTCTTCAA
ACCTTCCGGTTTCTTCAAGTCTCC
>mmu-miR-7686-5p	TCCACTGGACCTGGG
CCTTCCACTGGACCTGGGGCTGGGC
>mmu-miR-290b-5p	TAAAACTAGGCGGCA
GCTTAAAACTAGGCGGCACTTT
>mmu-miR-7687-5p	CGGGGAACCTGAGGC
AGGCGGGGAACCTGAGGCGCAGGCT
>mmu-miR-1258-5p	TGAGCTAATTCCCTA
TGCTGAGCTAATTCCCTAACTG
>mmu-miR-7688-5p	CTGGGCATGATCTGA
TAGCTGGGCATGATCTGATGAGC
>mmu-miR-7689-5p	AGGCAGCCTGGCTTA
CCGAGGCAGCCTGGCTTAG
>mmu-miR-7243-5p	TGTCAGCTGTTCTGA
TGCTGTCAGCTGTTCTGAGT
>mmu-miR-3473f	ATAGGACTGGAGAGA
CAAATAGGACTGGAGAGATG
>mmu-miR-8090	GCGCAGTGGAGGTCT
GAAGCGCAGTGGAGGTCTGT
>mmu-miR-8091	AGTGAGTGGTAAGCT
AGGAGTGAGTGGTAAGCTGGTG
>mmu-miR-8092	ATCTGGGACTCGCAG
GCCATCTGGGACTCGCAGGCA
>mmu-miR-8093	GGGAGCAGAGCATGA
TTGGGGAGCAGAGCATGAGTG
>mmu-miR-8094	TGAAGGACAACGAGA
AACTGAAGGACAACGAGAAGA
>mmu-miR-8095	GGATTCTGCTGTCTG
AAAGGATTCTGCTGTCTGTCCC
>mmu-miR-1291	GCTCTTACTGAAGAC
ATGGCTCTTACTGAAGACTAGCAGTT
>mmu-miR-8096	CACGGTAGCTGAAGA
GGGCACGGTAGCTGAAGAGT
>mmu-miR-8097	AAGGAAAATGTCCGG
AACAAGGAAAATGTCCGGGCTG
>mmu-miR-8098	ATGGTCGCTGGCTCC
GCTATGGTCGCTGGCTCCCAA
>mmu-miR-8099-1-2	AGGCGTGGGAAAGGT
CCAAGGCGTGGGAAAGGTTGT
>mmu-miR-142b	ATAAAGTAGGAAACA
TCCATAAAGTAGGAAACACT
>mmu-miR-8100	AGGAAAGGGAGCAAG
AGGAGGAAAGGGAGCAAGCAGGT
>mmu-miR-497b	CACAGTGTGGTTTGG
CACCACAGTGTGGTTTGGACGTGG
>mmu-miR-8101	GAGCGGAGCCGGAGG
GGCGAGCGGAGCCGGAGGAGCC
>mmu-miR-8102	CGCGGGGGAACGAGG
TCACGCGGGGGAACGAGGAAGA
>mmu-miR-8103	CCTGTTCTCTGTTCT
TCTCCTGTTCTCTGTTCTCCC
>mmu-miR-8104	GATGAGGTGGAGTGC
CAGGATGAGGTGGAGTGCAGCG
>mmu-miR-8105	CGACTGGCGAGACCC
AGGCGACTGGCGAGACCCGAAG
>mmu-miR-3535	ATATGATGACTGATT
TGGATATGATGACTGATTACCTGAGA
>mmu-miR-8106	CTCTGTACATGGCAT
TGACTCTGTACATGGCATTTAT
>mmu-miR-8107	AAACTAGTGGCTGGG
TGGAAACTAGTGGCTGGGACA
>mmu-miR-8108	GGGGAGGAGCGTAGT
TCTGGGGAGGAGCGTAGTTACA
>mmu-miR-1668	AGGCCTCCTTCTCTG
CAAAGGCCTCCTTCTCTGCAG
>mmu-miR-8109	CCGCGTGCCGGCCGC
GCGCCGCGTGCCGGCCGCGGG
>mmu-miR-8110	CGTGGATTGGGGGGG
AAGCGTGGATTGGGGGGGGGG
>mmu-miR-8111	GGGCATGGTAGTGTA
ACCGGGCATGGTAGTGTACAC
>mmu-miR-8112	CCGCCACCTCCACCG
TCTCCGCCACCTCCACCGCA
>mmu-miR-8113	GAGAGTCAGGGGCAA
CAGGAGAGTCAGGGGCAAGTAG
>mmu-miR-8114	CCCATCTCCTCTCCG
TCACCCATCTCCTCTCCGCCT
>mmu-miR-8115	CAATAGCAACAAGGG
CCGCAATAGCAACAAGGGCTCT
>mmu-miR-8116	GATCCGGGGCTAGTT
AAGGATCCGGGGCTAGTTGGC
>mmu-miR-8117	CGTGTGGAACAGAAG
GCTCGTGTGGAACAGAAGGGG
>mmu-miR-8118	AAACATGACTATGCT
GACAAACATGACTATGCTGACA
>mmu-miR-8119	GAGAGGGAGCTAGGG
GAGGAGAGGGAGCTAGGGTC
>mmu-miR-8120	GCCTTGCAACTTCCG
TGTGCCTTGCAACTTCCGAGCC
>mmu-miR-3473g	AAGTGAGGCTGGGGA
CAAAAGTGAGGCTGGGGAGA
>mmu-miR-3154	AAGGGGAGTCGGGAG
CAGAAGGGGAGTCGGGAGCGGA
>mmu-miR-3552	CTGCAGGCCCACTTC
AGGCTGCAGGCCCACTTCCCT
>mmu-miR-3618-5p	GATTTCCAATAATTG
TGTGATTTCCAATAATTGAGGC
>mmu-miR-935	AGTTACCGCTTCCGC
CCCAGTTACCGCTTCCGCTACCGC
>mmu-miR-9718	CTGACCTGGGTGGTG
TTGCTGACCTGGGTGGTGGT
>mmu-miR-9768-5p	CACTCGGAGGACGGC
TGGCACTCGGAGGACGGCACTGT
>mmu-miR-9769-5p	CACAGAATTAGGCCC
AGGCACAGAATTAGGCCCGACC
>mmu-miR-1271-5p	GGCACCTGGTAAGCA
CTTGGCACCTGGTAAGCACTCA
>mmu-miR-1911-5p	GTACAGCCATGTCTG
TGAGTACAGCCATGTCTGTTGGG
>mmu-miR-5104b-5p	GCCATCTCTTTAGTC
TGGGCCATCTCTTTAGTCCAGA
>mmu-miR-12178-5p	GGGTGGCTGGTCTCA
TATGGGTGGCTGGTCTCAGAAGAG
>mmu-miR-12179-5p	CTGTCCTCCAGTTCT
TCTCTGTCCTCCAGTTCTG
>mmu-miR-12180-3p	AGCTGTGGACACTTG
AGGAGCTGTGGACACTTG
>mmu-miR-12181-5p	AGGGTGCATAAGGAC
TTGAGGGTGCATAAGGACTGGA
>mmu-miR-12182-5p	GCGCCAGCTGCCTAA
ACAGCGCCAGCTGCCTAATTGA
>mmu-miR-12183-5p	TCTTCTCTGTCCTGA
GCTTCTTCTCTGTCCTGA
>mmu-miR-203b-5p	GGTCCTAAACATTTC
AGTGGTCCTAAACATTTCAC
>mmu-miR-12184-5p	GCATGTGGGCCTGTG
CTTGCATGTGGGCCTGTGTGCT
>mmu-miR-9b-5p-1-2-3	GGTTATCTAGCTTTA
TTCGGTTATCTAGCTTTATGA
>mmu-miR-12185-5p	GGGGGCAGAGGTGGC
CTTGGGGGCAGAGGTGGCACGGTGT
>mmu-miR-12186-5p	GACTCAGGCCTCTGT
AGGGACTCAGGCCTCTGTTGG
>mmu-miR-12187-5p	GGGGAGAGGTGTGGT
TAAGGGGAGAGGTGTGGTGTAG
>mmu-miR-1970b-5p	GTCACTGGGCATTGG
TATGTCACTGGGCATTGGCTTTGA
>mmu-miR-12188-5p	AAGAGCTTTCGCTGG
TAGAAGAGCTTTCGCTGGCCCAGA
>mmu-miR-3083b-5p	GCTGGGAATGTTTCG
AAGGCTGGGAATGTTTCGGAGA
>mmu-miR-12189-3p	GCCTGTACTCTCACA
ATGGCCTGTACTCTCACACT
>mmu-miR-12190-3p	AGAACTCTGGGGGAG
TGGAGAACTCTGGGGGAG
>mmu-miR-12191-5p	GTGGGGCGAACGGAG
ACCGTGGGGCGAACGGAGCG
>mmu-miR-122b-5p	AGTGTGATAATGGCG
TTTAGTGTGATAATGGCGTTTG
>mmu-miR-12192-5p	GGGGTATAGCTAGAA
TGTGGGGTATAGCTAGAAAGA
>mmu-miR-12193-5p	GTGACTGGAAAGGAC
TGGGTGACTGGAAAGGACAAGC
>mmu-miR-124b-3p	AGGTCCGCTGTGAAC
TCAAGGTCCGCTGTGAACACGG
>mmu-miR-12194-3p	GTGGGTCTGTTTGTC
TCTGTGGGTCTGTTTGTCCGTC
>mmu-miR-12195-5p	GTATAACAGTCTTGG
TGGGTATAACAGTCTTGGCTGG
>mmu-miR-3473h-5p	GGGCTGGAAAGGTGA
TAGGGGCTGGAAAGGTGACT
>mmu-miR-12196-5p	TTTCTAGCTCACCTG
TCCTTTCTAGCTCACCTGTGACT
>mmu-miR-12197-3p	GGGCTGGGGACATCG
GCGGGGCTGGGGACATCG
>mmu-miR-12198-3p	TCAGGAGGACTGCCG
GACTCAGGAGGACTGCCGG
>mmu-miR-12199-3p	CTGGTTCTCTCTGGC
ACACTGGTTCTCTCTGGCTCT
>mmu-miR-12200-5p	CAAACCAGAGGCTCA
AAACAAACCAGAGGCTCACACT
>mmu-miR-12201-5p	AAGGATGCCTCTTGC
TGGAAGGATGCCTCTTGCAGA
>mmu-miR-12202-5p	TGCCTGGATTGGAGG
TGGTGCCTGGATTGGAGGATGAGA
>mmu-miR-12203-5p	CGGAGGGATCGATTG
TGCCGGAGGGATCGATTGCTT
>mmu-miR-12204-5p	AGTCTTAGATGAGTG
TTGAGTCTTAGATGAGTG
>mmu-miR-1970c-5p	GTCACTGGGGTTATG
TGTGTCACTGGGGTTATGCTTTG
>mmu-miR-12205-5p	GTTTCCCAGTTGGTT
TGTGTTTCCCAGTTGGTTTGA
>mmu-miR-12206-5p	TATGCCTGGAAGGCA
TACTATGCCTGGAAGGCACCA
>mmu-let-7g-3p	GTACAGGCCACTGCC
ACTGTACAGGCCACTGCCTTGC
>mmu-let-7i-3p	CGCAAGCTACTGCCT
CTGCGCAAGCTACTGCCTTGCT
>mmu-miR-1a-3p-1-2	AATGTAAAGAAGTAT
TGGAATGTAAAGAAGTATGTAT
>mmu-miR-15b-3p	ATCATTATTTGCTGC
CGAATCATTATTTGCTGCTCTA
>mmu-miR-29b-3p-1-2	CACCATTTGAAATCA
TAGCACCATTTGAAATCAGTGTT
>mmu-miR-30a-3p	TCAGTCGGATGTTTG
CTTTCAGTCGGATGTTTGCAGC
>mmu-miR-30b-3p	GGATGTGGATGTTTA
CTGGGATGTGGATGTTTACGTC
>mmu-miR-99a-3p	GCTCGTTTCTATGGG
CAAGCTCGTTTCTATGGGTCT
>mmu-miR-99b-3p	GCTCGTGTCTGTGGG
CAAGCTCGTGTCTGTGGGTCCG
>mmu-miR-101c-101a-3p	AGTACTGTGATAACT
TACAGTACTGTGATAACTGAA
>mmu-miR-124-3p-1-2-3	GGCACGCGGTGAATG
TAAGGCACGCGGTGAATGCC
>mmu-miR-125a-3p	GGTGAGGTTCTTGGG
ACAGGTGAGGTTCTTGGGAGCC
>mmu-miR-125b-2-3p	AGTCAGGTTCTTGGG
ACAAGTCAGGTTCTTGGGACCT
>mmu-miR-126a-3p	TACCGTGAGTAATAA
TCGTACCGTGAGTAATAATGCG
>mmu-miR-127-3p	GATCCGTCTGAGCTT
TCGGATCCGTCTGAGCTTGGCT
>mmu-miR-128-3p-1-2	CAGTGAACCGGTCTC
TCACAGTGAACCGGTCTCTTT
>mmu-miR-130a-3p	TGCAATGTTAAAAGG
CAGTGCAATGTTAAAAGGGCAT
>mmu-miR-9-3p-1-2-3	AAGCTAGATAACCGA
ATAAAGCTAGATAACCGAAAGT
>mmu-miR-132-3p	CAGTCTACAGCCATG
TAACAGTCTACAGCCATGGTCG
>mmu-miR-134-3p	TGGGCCACCTAGTCA
CTGTGGGCCACCTAGTCACC
>mmu-miR-135a-1-3p	AGGGATTGGAGCCGT
TATAGGGATTGGAGCCGTGGCG
>mmu-miR-136-3p	ATCGTCTCAAATGAG
ATCATCGTCTCAAATGAGTCTT
>mmu-miR-137-3p	TTGCTTAAGAATACG
TTATTGCTTAAGAATACGCGTAG
>mmu-miR-138-2-3p	ATTTCACGACACCAG
GCTATTTCACGACACCAGGGT
>mmu-miR-140-3p	CACAGGGTAGAACCA
TACCACAGGGTAGAACCACGG
>mmu-miR-141-3p	CACTGTCTGGTAAAG
TAACACTGTCTGGTAAAGATGG
>mmu-miR-142a-3p	AGTGTTTCCTACTTT
TGTAGTGTTTCCTACTTTATGGA
>mmu-miR-144-3p	AGTATAGATGATGTA
TACAGTATAGATGATGTACT
>mmu-miR-145a-3p	CCTGGAAATACTGTT
ATTCCTGGAAATACTGTTCTTG
>mmu-miR-146a-3p	GTGAAATTCAGTTCT
CCTGTGAAATTCAGTTCTTCAG
>mmu-miR-149-3p	GGAGGGACGGGGGCG
GAGGGAGGGACGGGGGCGGTGC
>mmu-miR-150-3p	GTACAGGCCTGGGGG
CTGGTACAGGCCTGGGGGATAG
>mmu-miR-151-3p	GACTGAGGCTCCTTG
CTAGACTGAGGCTCCTTGAGG
>mmu-miR-152-3p	GTGCATGACAGAACT
TCAGTGCATGACAGAACTTGG
>mmu-miR-153-3p	CATAGTCACAAAAGT
TTGCATAGTCACAAAAGTGATC
>mmu-miR-154-3p	CATACACGGTTGACC
AATCATACACGGTTGACCTATT
>mmu-miR-155-3p	CTACCTGTTAGCATT
CTCCTACCTGTTAGCATTAAC
>mmu-miR-10b-3p	ATTCGATTCTAGGGG
CAGATTCGATTCTAGGGGAATA
>mmu-miR-181a-2-3p	ACCGACCGTTGACTG
ACCACCGACCGTTGACTGTACC
>mmu-miR-182-3p	GTTCTAGACTTGCCA
GTGGTTCTAGACTTGCCAACT
>mmu-miR-183-3p	AATTACCGAAGGGCC
GTGAATTACCGAAGGGCCATAA
>mmu-miR-184-3p	ACGGAGAACTGATAA
TGGACGGAGAACTGATAAGGGT
>mmu-miR-185-3p	GGCTGGCTTTCCTCT
AGGGGCTGGCTTTCCTCTGGT
>mmu-miR-186-3p	CTAAGGTGAATTTTT
GCCCTAAGGTGAATTTTTTGGG
>mmu-miR-187-3p	TGTCTTGTGTTGCAG
TCGTGTCTTGTGTTGCAGCCGG
>mmu-miR-188-3p	CCACATGCAGGGTTT
CTCCCACATGCAGGGTTTGCA
>mmu-miR-24-3p-1-2	CTCAGTTCAGCAGGA
TGGCTCAGTTCAGCAGGAACAG
>mmu-miR-190a-3p	ATATATCAAGCATAT
ACTATATATCAAGCATATTCCT
>mmu-miR-191-3p	GCACTTGGATTTCGT
GCTGCACTTGGATTTCGTTCCC
>mmu-miR-193a-3p	TGGCCTACAAAGTCC
AACTGGCCTACAAAGTCCCAGT
>mmu-miR-194-1-3p	GTGGAGCTGCTGTTA
CCAGTGGAGCTGCTGTTACTTC
>mmu-miR-195a-3p	ATATTGGCTGTGCTG
CCAATATTGGCTGTGCTGCTCC
>mmu-miR-199a-3p-1-2-199b-3p	GTAGTCTGCACATTG
ACAGTAGTCTGCACATTGGTTA
>mmu-miR-200b-3p	TACTGCCTGGTAATG
TAATACTGCCTGGTAATGATGA
>mmu-miR-201-3p	ACAGTGCCTTTCTGT
TGAACAGTGCCTTTCTGTGTAGG
>mmu-miR-202-3p	GGTATAGCGCATGGG
AGAGGTATAGCGCATGGGAAGA
>mmu-miR-203-3p	AAATGTTTAGGACCA
GTGAAATGTTTAGGACCACTAG
>mmu-miR-204-3p	GGGAAGGCAAAGGGA
GCTGGGAAGGCAAAGGGACGT
>mmu-miR-205-3p	TTCAGTGGAGTGAAG
GATTTCAGTGGAGTGAAGCTCA
>mmu-miR-206-3p	AATGTAAGGAAGTGT
TGGAATGTAAGGAAGTGTGTGG
>mmu-miR-122-3p	CGCCATTATCACACT
AAACGCCATTATCACACTAAAT
>mmu-miR-143-3p	GATGAAGCACTGTAG
TGAGATGAAGCACTGTAGCTC
>mmu-miR-30e-3p	TCAGTCGGATGTTTA
CTTTCAGTCGGATGTTTACAGC
>mmu-miR-290a-3p	GTGCCGCCTAGTTTT
AAAGTGCCGCCTAGTTTTAAGCCC
>mmu-miR-291a-3p	GTGCTTCCACTTTGT
AAAGTGCTTCCACTTTGTGTGC
>mmu-miR-292a-3p	GTGCCGCCAGGTTTT
AAAGTGCCGCCAGGTTTTGAGTGT
>mmu-miR-293-3p	GCCGCAGAGTTTGTA
AGTGCCGCAGAGTTTGTAGTGT
>mmu-miR-294-3p	GTGCTTCCCTTTTGT
AAAGTGCTTCCCTTTTGTGTGT
>mmu-miR-295-3p	GTGCTACTACTTTTG
AAAGTGCTACTACTTTTGAGTCT
>mmu-miR-296-3p	GGTTGGGTGGAGGCT
GAGGGTTGGGTGGAGGCTCTCC
>mmu-miR-298-3p	GAACTAGCCTTCTCT
GAGGAACTAGCCTTCTCTCAGCTT
>mmu-miR-299a-3p-299b-3p	GTGGGACGGTAAACC
TATGTGGGACGGTAAACCGCTT
>mmu-miR-300-3p	GCAAGGGCAAGCTCT
TATGCAAGGGCAAGCTCTCTTC
>mmu-miR-301a-3p	TGCAATAGTATTGTC
CAGTGCAATAGTATTGTCAAAGC
>mmu-miR-34c-3p	CACTAACCACACAGC
AATCACTAACCACACAGCCAGG
>mmu-miR-34b-3p	CACTAACTCCACTGC
AATCACTAACTCCACTGCCATC
>mmu-let-7d-3p	TACGACCTGCTGCCT
CTATACGACCTGCTGCCTTTCT
>mmu-miR-106a-3p	GCAGTGCCAGCACTT
ACTGCAGTGCCAGCACTTCTTAC
>mmu-miR-106b-3p	CACTGTGGGTACTTG
CCGCACTGTGGGTACTTGCTGC
>mmu-miR-130b-3p	TGCAATGATGAAAGG
CAGTGCAATGATGAAAGGGCAT
>mmu-miR-19b-3p-1-2	GCAAATCCATGCAAA
TGTGCAAATCCATGCAAAACTGA
>mmu-miR-30c-1-3p	GGAGAGGGTTGTTTA
CTGGGAGAGGGTTGTTTACTCC
>mmu-miR-30c-2-3p	GGAGAAGGCTGTTTA
CTGGGAGAAGGCTGTTTACTCT
>mmu-miR-30d-3p	TCAGTCAGATGTTTG
CTTTCAGTCAGATGTTTGCTGC
>mmu-miR-148a-3p	GTGCACTACAGAACT
TCAGTGCACTACAGAACTTTGT
>mmu-miR-192-3p	CCAATTCCATAGGTC
CTGCCAATTCCATAGGTCACAG
>mmu-miR-196a-1-3p	CGACATCAAACCACC
CAACGACATCAAACCACCTGAT
>mmu-miR-196a-2-3p	GCAACAAGAAACTGC
TCGGCAACAAGAAACTGCCTGA
>mmu-miR-200a-3p	CACTGTCTGGTAACG
TAACACTGTCTGGTAACGATGT
>mmu-miR-208a-3p	AGACGAGCAAAAAGC
ATAAGACGAGCAAAAAGCTTGT
>mmu-let-7a-1-3p-7c-2-3p	TACAATCTACTGTCT
CTATACAATCTACTGTCTTTCC
>mmu-let-7a-2-3p	TACAGCCTCCTAGCT
CTGTACAGCCTCCTAGCTTTC
>mmu-let-7b-3p	TACAACCTACTGCCT
CTATACAACCTACTGCCTTCCC
>mmu-let-7c-1-3p	TACAACCTTCTAGCT
CTGTACAACCTTCTAGCTTTCC
>mmu-let-7e-3p	TACGGCCTCCTAGCT
CTATACGGCCTCCTAGCTTTCC
>mmu-let-7f-1-3p	TACAATCTATTGCCT
CTATACAATCTATTGCCTTCCC
>mmu-let-7f-2-3p	TACAGTCTACTGTCT
CTATACAGTCTACTGTCTTTC
>mmu-miR-15a-3p	GCCATACTGTGCTGC
CAGGCCATACTGTGCTGCCTCA
>mmu-miR-16-1-3p	GTATTGACTGTGCTG
CCAGTATTGACTGTGCTGCTGA
>mmu-miR-16-2-3p	AATATTATTGTGCTG
ACCAATATTATTGTGCTGCTTT
>mmu-miR-18a-3p	GCCCTAAGTGCTCCT
ACTGCCCTAAGTGCTCCTTCTG
>mmu-miR-20a-3p	GCATTACGAGCACTT
ACTGCATTACGAGCACTTAAAG
>mmu-miR-21a-3p	CAGCAGTCGATGGGC
CAACAGCAGTCGATGGGCTGTC
>mmu-miR-22-3p	CTGCCAGTTGAAGAA
AAGCTGCCAGTTGAAGAACTGT
>mmu-miR-26a-1-3p	ATTCTTGGTTACTTG
CCTATTCTTGGTTACTTGCACG
>mmu-miR-26b-3p	GTTCTCCATTACTTG
CCTGTTCTCCATTACTTGGCTC
>mmu-miR-29a-3p	CACCATCTGAAATCG
TAGCACCATCTGAAATCGGTTA
>mmu-miR-29c-3p	CACCATTTGAAATCG
TAGCACCATTTGAAATCGGTTA
>mmu-miR-31-3p	TATGCCAACATATTG
TGCTATGCCAACATATTGCCATC
>mmu-miR-92a-3p-1-2	TGCACTTGTCCCGGC
TATTGCACTTGTCCCGGCCTG
>mmu-miR-93-3p	GCTGAGCTAGCACTT
ACTGCTGAGCTAGCACTTCCCG
>mmu-miR-96-3p	TCATGTGTAGTGCCA
CAATCATGTGTAGTGCCAATAT
>mmu-miR-34a-3p	CAGCAAGTATACTGC
AATCAGCAAGTATACTGCCCT
>mmu-miR-98-3p	TACAACTTACTACTT
CTATACAACTTACTACTTTCCT
>mmu-miR-322-3p	CATGAAGCGCTGCAA
AAACATGAAGCGCTGCAACAC
>mmu-miR-323-3p	ATTACACGGTCGACC
CACATTACACGGTCGACCTCT
>mmu-miR-324-3p	CTGCCCCAGGTGCTG
CCACTGCCCCAGGTGCTGCT
>mmu-miR-325-3p	ATTGAGCACCTCCTA
TTTATTGAGCACCTCCTATCAA
>mmu-miR-326-3p	CTGGGCCCTTCCTCC
CCTCTGGGCCCTTCCTCCAGT
>mmu-miR-328-3p	GCCCTCTCTGCCCTT
CTGGCCCTCTCTGCCCTTCCGT
>mmu-miR-329-3p	ACACCCAGCTAACCT
AACACACCCAGCTAACCTTTTT
>mmu-miR-330-3p	AAGCACAGGGCCTGC
GCAAAGCACAGGGCCTGCAGAGA
>mmu-miR-331-3p	CCTGGGCCTATCCTA
GCCCCTGGGCCTATCCTAGAA
>mmu-miR-337-3p	GCTCCTATATGATGC
TCAGCTCCTATATGATGCCTTT
>mmu-miR-148b-3p	GTGCATCACAGAACT
TCAGTGCATCACAGAACTTTGT
>mmu-miR-338-3p	AGCATCAGTGATTTT
TCCAGCATCAGTGATTTTGTTG
>mmu-miR-339-3p	GCGCCTCGGCGACAG
TGAGCGCCTCGGCGACAGAGCCG
>mmu-miR-340-3p	GTCTCAGTTACTTTA
TCCGTCTCAGTTACTTTATAGC
>mmu-miR-341-3p	GTCGATCGGTCGGTC
TCGGTCGATCGGTCGGTCGGT
>mmu-miR-342-3p	CACACAGAAATCGCA
TCTCACACAGAAATCGCACCCGT
>mmu-miR-344-3p-1-2	TCTAGCCAAAGCCTG
TGATCTAGCCAAAGCCTGACTGT
>mmu-miR-345-3p	GAACTAGGGGTCTGG
CCTGAACTAGGGGTCTGGAGAC
>mmu-miR-346-3p	CAGGGGCTGGGCCTG
AGGCAGGGGCTGGGCCTGCAGC
>mmu-miR-350-3p	ACAAAGCCCATACAC
TTCACAAAGCCCATACACTTTC
>mmu-miR-351-3p	CAAGAGGCGCCTGGG
GGTCAAGAGGCGCCTGGGAAC
>mmu-miR-135b-3p	TAGGGCTAAAAGCCA
ATGTAGGGCTAAAAGCCATGGG
>mmu-miR-101b-3p	CAGTACTGTGATAGC
GTACAGTACTGTGATAGCT
>mmu-miR-10a-3p	ATTCGTATCTAGGGG
CAAATTCGTATCTAGGGGAATA
>mmu-miR-17-3p	GCAGTGAGGGCACTT
ACTGCAGTGAGGGCACTTGTAG
>mmu-miR-19a-3p	GCAAATCTATGCAAA
TGTGCAAATCTATGCAAAACTGA
>mmu-miR-25-3p	TGCACTTGTCTCGGT
CATTGCACTTGTCTCGGTCTGA
>mmu-miR-28a-3p	TAGATTGTGAGCTGC
CACTAGATTGTGAGCTGCTGGA
>mmu-miR-32-3p	TTTAGTGTGTGTGAT
CAATTTAGTGTGTGTGATATT
>mmu-miR-100-3p	AGCTTGTGTCTATAG
ACAAGCTTGTGTCTATAGGTAT
>mmu-miR-139-3p	AGACGCGGCCCTGTT
TGGAGACGCGGCCCTGTTGGAG
>mmu-miR-200c-3p	TACTGCCGGGTAATG
TAATACTGCCGGGTAATGATGGA
>mmu-miR-210-3p	TGCGTGTGACAGCGG
CTGTGCGTGTGACAGCGGCTGA
>mmu-miR-212-3p	CAGTCTCCAGTCACG
TAACAGTCTCCAGTCACGGCCA
>mmu-miR-181a-1-3p	ATCGACCGTTGATTG
ACCATCGACCGTTGATTGTACC
>mmu-miR-214-3p	GCAGGCACAGACAGG
ACAGCAGGCACAGACAGGCAGT
>mmu-miR-216a-3p	AGTGGTCTCTGGGAT
CACAGTGGTCTCTGGGATTATG
>mmu-miR-218-1-3p	CATGGTTCCGTCAAG
AAACATGGTTCCGTCAAGCACC
>mmu-miR-218-2-3p	GGTTCTGTCAAGCAC
CATGGTTCTGTCAAGCACCGCG
>mmu-miR-219a-1-3p	GTTGCGTCTGGACGT
AGAGTTGCGTCTGGACGTCCCG
>mmu-miR-223-3p	CAGTTTGTCAAATAC
TGTCAGTTTGTCAAATACCCCA
>mmu-miR-320-3p	AGCTGGGTTGAGAGG
AAAAGCTGGGTTGAGAGGGCGA
>mmu-miR-26a-2-3p	GTTCTTGATTACTTG
CCTGTTCTTGATTACTTGTTTC
>mmu-miR-33-3p	TGTTTCCACAGTGCA
CAATGTTTCCACAGTGCATCAC
>mmu-miR-211-3p	AGGACAGCAAAGGGG
GCAAGGACAGCAAAGGGGGGC
>mmu-miR-221-3p	TACATTGTCTGCTGG
AGCTACATTGTCTGCTGGGTTTC
>mmu-miR-222-3p	TACATCTGGCTACTG
AGCTACATCTGGCTACTGGGTCT
>mmu-miR-224-3p	TGGTGCCCTAGTGAC
AAATGGTGCCCTAGTGACTACA
>mmu-miR-135a-2-3p	AGGGATGGAAGCCAT
TGTAGGGATGGAAGCCATGAA
>mmu-miR-138-1-3p	CTACTTCACAACACC
CGGCTACTTCACAACACCAGGG
>mmu-miR-181b-1-3p	ACTGAACAATGAATG
CTCACTGAACAATGAATGCAA
>mmu-miR-181c-3p	ATCGACCGTTGAGTG
ACCATCGACCGTTGAGTGGACC
>mmu-miR-125b-1-3p	GGTTAGGCTCTTGGG
ACGGGTTAGGCTCTTGGGAGCT
>mmu-miR-7a-1-3p	CAAATCACAGTCTGC
CAACAAATCACAGTCTGCCATA
>mmu-miR-7a-2-3p	CAAGTCCCAGTCTGC
CAACAAGTCCCAGTCTGCCACA
>mmu-miR-7b-3p	CAAGTCACAGCCAGC
CAACAAGTCACAGCCAGCCTCA
>mmu-miR-217-3p	CAGTTCCTAATGCAT
CATCAGTTCCTAATGCATTGCCT
>mmu-miR-194-2-3p	GTGGGGCTGCTGTTA
CCAGTGGGGCTGCTGTTATCTG
>mmu-miR-219a-2-3p	ATTGTGGCTGGACAT
AGAATTGTGGCTGGACATCTGT
>mmu-miR-361-3p	CCCAGGTGTGATTCT
TCCCCCAGGTGTGATTCTGATTTGT
>mmu-miR-362-3p	ACACCTGTTCAAGGA
AACACACCTGTTCAAGGATTCA
>mmu-miR-363-3p	TGCACGGTATCCATC
AATTGCACGGTATCCATCTGTA
>mmu-miR-365-3p-1-2	TGCCCCTAAAAATCC
TAATGCCCCTAAAAATCCTTAT
>mmu-miR-375-3p	GTTCGTTCGGCTCGC
TTTGTTCGTTCGGCTCGCGTGA
>mmu-miR-376a-3p	GTAGAGGAAAATCCA
ATCGTAGAGGAAAATCCACGT
>mmu-miR-377-3p	ACACAAAGGCAACTT
ATCACACAAAGGCAACTTTTGT
>mmu-miR-379-3p	GTAACATGGTCCACT
TATGTAACATGGTCCACTAACT
>mmu-miR-380-3p	GTAGTATGGTCCACA
TATGTAGTATGGTCCACATCTT
>mmu-miR-381-3p	ACAAGGGCAAGCTCT
TATACAAGGGCAAGCTCTCTGT
>mmu-miR-382-3p	TTCACGGACAACACT
TCATTCACGGACAACACTTTTT
>mmu-miR-383-3p	CAGCACTGCCTGGTC
CCACAGCACTGCCTGGTCAGA
>mmu-miR-335-3p	TTCATTATTGCTCCT
TTTTTCATTATTGCTCCTGACC
>mmu-miR-181b-2-3p	ACTGATCAATGAATG
CTCACTGATCAATGAATGCAAA
>mmu-miR-215-3p	GTCATTCTGTAGGCC
TCTGTCATTCTGTAGGCCAAT
>mmu-miR-384-3p	CCTAGAAATTGTTCA
ATTCCTAGAAATTGTTCACAAT
>mmu-miR-196b-3p	ACAGCACGACACTGC
TCGACAGCACGACACTGCCTTC
>mmu-miR-409-3p	TGTTGCTCGGTGAAC
GAATGTTGCTCGGTGAACCCCT
>mmu-miR-410-3p	ATAACACAGATGGCC
AATATAACACAGATGGCCTGT
>mmu-miR-376b-3p	ATAGAGGAACATCCA
ATCATAGAGGAACATCCACTT
>mmu-miR-411-3p	GTAACACGGTCCACT
TATGTAACACGGTCCACTAACC
>mmu-miR-412-3p	ACCTGGTCCACTAGC
TTCACCTGGTCCACTAGCCG
>mmu-miR-370-3p	TGCTGGGGTGGAACC
GCCTGCTGGGGTGGAACCTGGT
>mmu-miR-425-3p	GGGAATGTCGTGTCC
ATCGGGAATGTCGTGTCCGCC
>mmu-miR-431-3p	GTCGTCTTGCAGGGC
CAGGTCGTCTTGCAGGGCTTCT
>mmu-miR-433-3p	ATGATGGGCTCCTCG
ATCATGATGGGCTCCTCGGTGT
>mmu-miR-434-3p	GAACCATCACTCGAC
TTTGAACCATCACTCGACTCCT
>mmu-miR-448-3p	CATATGTAGGATGTC
TTGCATATGTAGGATGTCCCAT
>mmu-miR-429-3p	TACTGTCTGGTAATG
TAATACTGTCTGGTAATGCCGT
>mmu-miR-449a-3p	CTAACATGCGACTGC
CAGCTAACATGCGACTGCTCTC
>mmu-miR-452-3p	GTCTCATCTGCAAAG
TCAGTCTCATCTGCAAAGAGGT
>mmu-miR-463-3p	TAGACACCATATAAG
TGATAGACACCATATAAGGTAG
>mmu-miR-465a-3p-465b-3p-1-2-465c-3p-1-2	CAGGGCCTTTCTAAG
GATCAGGGCCTTTCTAAGTAGA
>mmu-miR-468-3p	GACTGATGTGCGTGT
TATGACTGATGTGCGTGTGTCTG
>mmu-miR-470-3p	CAGTACCTTTCTGAG
AACCAGTACCTTTCTGAGAAGA
>mmu-miR-471-3p	AAGGTGCCATACTAT
TGAAAGGTGCCATACTATGTAT
>mmu-miR-532-3p	CCCACACCCAAGGCT
CCTCCCACACCCAAGGCTTGCA
>mmu-miR-489-3p	GACACCACATATATG
AATGACACCACATATATGGCAGC
>mmu-miR-483-3p	CTCCTCCCCTCCCGT
TCACTCCTCCCCTCCCGTCTT
>mmu-miR-485-3p	CATACACGGCTCTCC
AGTCATACACGGCTCTCCTCTC
>mmu-miR-486a-3p-486b-3p	GGCAGCTCAGTACAG
CGGGGCAGCTCAGTACAGGAT
>mmu-miR-540-3p	TCAGAGGTCGATCCT
AGGTCAGAGGTCGATCCTGG
>mmu-miR-543-3p	CATTCGCGGTGCACT
AAACATTCGCGGTGCACTTCTT
>mmu-miR-539-3p	ACAAGGATAATTTCT
CATACAAGGATAATTTCTTTTT
>mmu-miR-541-3p	CGAACACAGAATCCA
TGGCGAACACAGAATCCATACT
>mmu-miR-542-3p	GACAGATTGATAACT
TGTGACAGATTGATAACTGAAA
>mmu-miR-547-3p	GGTACATCTTTGAGT
CTTGGTACATCTTTGAGTGAG
>mmu-miR-367-3p	TGCACTTTAGCAATG
AATTGCACTTTAGCAATGGTGA
>mmu-miR-494-3p	AACATACACGGGAAA
TGAAACATACACGGGAAACCTC
>mmu-miR-376c-3p	ATAGAGGAAATTTCA
AACATAGAGGAAATTTCACGT
>mmu-miR-487b-3p	CGTACAGGGTCATCC
AATCGTACAGGGTCATCCACTT
>mmu-miR-369-3p	AATACATGGTTGATC
AATAATACATGGTTGATCTTT
>mmu-miR-20b-3p	GCAGTGTGAGCACTT
ACTGCAGTGTGAGCACTTCTAG
>mmu-miR-450a-2-3p	GGGGATGCTTTGCAT
ATTGGGGATGCTTTGCATTCAT
>mmu-miR-503-3p	TATTGTTTCCACTGC
GAGTATTGTTTCCACTGCCTGG
>mmu-miR-291b-3p	GTGCATCCATTTTGT
AAAGTGCATCCATTTTGTTTGT
>mmu-miR-302c-3p	TGCTTCCATGTTTCA
AAGTGCTTCCATGTTTCAGTGG
>mmu-miR-302d-3p	GTGCTTCCATGTTTG
TAAGTGCTTCCATGTTTGAGTGT
>mmu-miR-1224-3p	CACCTCTTCTCTCCT
CCCCACCTCTTCTCTCCTCAG
>mmu-miR-1247-3p	GAACGTCGAGACTGG
CGGGAACGTCGAGACTGGAGC
>mmu-miR-301b-3p	TGCAATGGTATTGTC
CAGTGCAATGGTATTGTCAAAGC
>mmu-miR-675-3p	TATGCCCTAACCGCT
CTGTATGCCCTAACCGCTCAGT
>mmu-miR-744-3p	TTGCCACTAACCTCA
CTGTTGCCACTAACCTCAACCT
>mmu-miR-374b-3p	TGTATTATCATTGTC
GGTTGTATTATCATTGTCCGAG
>mmu-miR-216b-3p	CTTACCTGTAGAGAT
ACACTTACCTGTAGAGATTCTT
>mmu-miR-592-3p	TCACGTGGTGACGCA
TCATCACGTGGTGACGCAACAT
>mmu-miR-758-3p	GTGACCTGGTCCACT
TTTGTGACCTGGTCCACTA
>mmu-miR-1264-3p	ATCTTATTTGAGCAC
CAAATCTTATTTGAGCACCTGT
>mmu-miR-551b-3p	ACCCATACTTGGTTT
GCGACCCATACTTGGTTTCAG
>mmu-miR-1249-3p	CCCTTCCCCCCCTTC
ACGCCCTTCCCCCCCTTCTTCA
>mmu-miR-671-3p	GGTTCTCAGGGCTCC
TCCGGTTCTCAGGGCTCCACC
>mmu-miR-668-3p	CACTCGGCTCGGCCC
TGTCACTCGGCTCGGCCCACTACC
>mmu-miR-1843a-3p	GATCGTTCACCTCCA
TCTGATCGTTCACCTCCATACA
>mmu-miR-665-3p	AGGAGGCTGAGGTCC
ACCAGGAGGCTGAGGTCCCT
>mmu-miR-667-3p	CACCTGCCACCCAGC
TGACACCTGCCACCCAGCCCAAG
>mmu-miR-770-3p	GGGCCTGACGTGGAG
CGTGGGCCTGACGTGGAGCTGG
>mmu-miR-3475-3p	GGAGGCACATGGTTT
TCTGGAGGCACATGGTTTGAA
>mmu-miR-344d-3p-1-2-3	ATAACCACTGCCAGA
GATATAACCACTGCCAGACTGA
>mmu-miR-802-3p	GAGAGTCTTTGTCAC
ACGGAGAGTCTTTGTCACTCAG
>mmu-miR-672-3p	CACAGTCACTATCTT
ACACACAGTCACTATCTTCGA
>mmu-miR-670-3p	CCTCATATCCATTCA
TTTCCTCATATCCATTCAGGAGTGT
>mmu-miR-1298-3p	CTGGGCAACTGATTG
CATCTGGGCAACTGATTGAACT
>mmu-miR-764-3p	AGGCCATAGTGGCAA
AGGAGGCCATAGTGGCAACTGT
>mmu-miR-3059-3p	CTAGGGAAGAGAAGG
CCTCTAGGGAAGAGAAGGTTGG
>mmu-miR-3058-3p	CTGTCAGCCGTGGGT
TTCCTGTCAGCCGTGGGTGCC
>mmu-miR-3099-3p	GCTAGAGAGAGGTTG
TAGGCTAGAGAGAGGTTGGGGA
>mmu-miR-3106-3p	GCCTATACATGGGCT
GCTGCCTATACATGGGCTTTCC
>mmu-miR-666-3p	TGCAGCGTGATCGCC
GGCTGCAGCGTGATCGCCTGCT
>mmu-miR-496a-3p	GTATTACATGGCCAA
TGAGTATTACATGGCCAATCTC
>mmu-miR-673-3p	GGGGCTGAGTTCTGT
TCCGGGGCTGAGTTCTGTGCACC
>mmu-miR-760-3p	CTCTGGGTCTGTGGG
CGGCTCTGGGTCTGTGGGGA
>mmu-miR-674-3p	AGCTCCCATCTCAGA
CACAGCTCCCATCTCAGAACAA
>mmu-miR-488-3p	AAAGGCTGTTTCTTG
TTGAAAGGCTGTTTCTTGGTC
>mmu-miR-677-3p	GCCAGATGCCGTTCC
GAAGCCAGATGCCGTTCCTGAGAAGG
>mmu-miR-497a-3p	ACCACACTGTGGTGT
CAAACCACACTGTGGTGTTAG
>mmu-miR-423-3p	TCGGTCTGAGGCCCC
AGCTCGGTCTGAGGCCCCTCAGT
>mmu-miR-679-3p	AAGGTCCTCCTCACA
AGCAAGGTCCTCCTCACAGTAG
>mmu-miR-495-3p	CAAACATGGTGCACT
AAACAAACATGGTGCACTTCTT
>mmu-miR-449c-3p	TTGCTAGCTGCACTA
CAGTTGCTAGCTGCACTACCCT
>mmu-miR-693-3p	GCTTTCAGATGTGGC
GCAGCTTTCAGATGTGGCTGTAA
>mmu-miR-146b-3p	CTAGGGACTCAGTTC
GCCCTAGGGACTCAGTTCTGGT
>mmu-miR-669b-3p	ATACATACACACAAA
CATATACATACACACAAACATAT
>mmu-miR-467b-3p	TACATACACACACCA
ATATACATACACACACCAACAC
>mmu-miR-669c-3p	ACACACACACACAAG
TACACACACACACACAAGTAAA
>mmu-miR-297b-3p-297a-3p-1-2-297c-3p	ACATACACACATACC
TATACATACACACATACCCATA
>mmu-miR-499-3p	CATCACAGCAAGTCT
GAACATCACAGCAAGTCTGTGCT
>mmu-miR-455-3p	GTCCACGGGCATATA
GCAGTCCACGGGCATATACAC
>mmu-miR-491-3p	ATGCAAGATTCCCTT
CTTATGCAAGATTCCCTTCTAC
>mmu-miR-698-3p	TCTCGTTTCCTTCCC
CATTCTCGTTTCCTTCCCT
>mmu-miR-700-3p	GCGGGAACCGAGTCC
CACGCGGGAACCGAGTCCACC
>mmu-miR-701-3p	CTATTAAAGAGGCTA
TATCTATTAAAGAGGCTAGC
>mmu-miR-702-3p	CCACCCTTTACCCCG
TGCCCACCCTTTACCCCGCTCC
>mmu-miR-708-3p	CTAGACTGTGAGCTT
CAACTAGACTGTGAGCTTCTAG
>mmu-miR-712-3p	GAGTCACCCCCGGGT
TGCGAGTCACCCCCGGGTGTTG
>mmu-miR-500-3p	GCACCTGGGCAAGGG
AATGCACCTGGGCAAGGGTTCA
>mmu-miR-501-3p	GCACCCGGGCAAGGA
AATGCACCCGGGCAAGGATTTG
>mmu-miR-505-3p	CAACACTTGCTGGTT
CGTCAACACTTGCTGGTTTTCT
>mmu-miR-652-3p	GGCGCCACTAGGGTT
AATGGCGCCACTAGGGTTGTG
>mmu-miR-490-3p	CCTGGAGGACTCCAT
CAACCTGGAGGACTCCATGCTG
>mmu-miR-676-3p	TCCTGAGGTTGTTGA
CCGTCCTGAGGTTGTTGAGCT
>mmu-miR-615-3p	GAGCCTGGGTCTCCC
TCCGAGCCTGGGTCTCCCTCTT
>mmu-miR-741-3p	GAGATGCCATTCTAT
TGAGAGATGCCATTCTATGTAGA
>mmu-miR-742-3p	AGCCACCATGCTGGG
GAAAGCCACCATGCTGGGTAAA
>mmu-miR-743a-3p	AGACACCAAGCTGAG
GAAAGACACCAAGCTGAGTAGA
>mmu-miR-181d-3p	ACCGGGGGATGAATG
CCCACCGGGGGATGAATGTCA
>mmu-miR-743b-3p	AGACATCATGCTGAA
GAAAGACATCATGCTGAATAGA
>mmu-miR-871-3p	CTGGCACCATTCTGG
TGACTGGCACCATTCTGGATAAT
>mmu-miR-879-3p	TATGGCTTCAAGCTT
GCTTATGGCTTCAAGCTTTCGG
>mmu-miR-880-3p	TCCATCCTCTCTGAG
TACTCCATCCTCTCTGAGTAGA
>mmu-miR-881-3p	TGTGTCTTTTCTGAA
AACTGTGTCTTTTCTGAATAGA
>mmu-miR-883a-3p	CTGCAACAGCTCTCA
TAACTGCAACAGCTCTCAGTAT
>mmu-miR-883b-3p	CTGCAACATCTCTCA
TAACTGCAACATCTCTCAGTAT
>mmu-miR-190b-3p	GAATGTCAAGCATAC
ACTGAATGTCAAGCATACTCTCA
>mmu-miR-874-3p	CCCTGGCCCGAGGGA
CTGCCCTGGCCCGAGGGACCGA
>mmu-miR-876-3p	TGGTTTACAAAGTAA
TAGTGGTTTACAAAGTAATTCA
>mmu-miR-147-3p	TGCGGAAATGCTTCT
GTGTGCGGAAATGCTTCTGCTA
>mmu-miR-18b-3p	TGCCCTAAATGCCCC
TACTGCCCTAAATGCCCCTTCT
>mmu-miR-193b-3p	TGGCCCACAAAGTCC
AACTGGCCCACAAAGTCCCGCT
>mmu-miR-421-3p	AACAGACATTAATTG
ATCAACAGACATTAATTGGGCGC
>mmu-miR-466h-3p	GCACGCACACACACA
TACGCACGCACACACACAC
>mmu-miR-493-3p	AGGTCCTACTGTGTG
TGAAGGTCCTACTGTGTGCCAGG
>mmu-miR-504-3p	GAGAGCAGGGCAGGG
AGGGAGAGCAGGGCAGGGTTTC
>mmu-miR-509-3p	TTGACATTTCTGTAA
TGATTGACATTTCTGTAATGG
>mmu-miR-574-3p	GCTCATGCACACACC
CACGCTCATGCACACACCCACA
>mmu-miR-590-3p	TTTTATGTATAAGCT
TAATTTTATGTATAAGCTAGT
>mmu-miR-654-3p	GTCTGCTGACCATCA
TATGTCTGCTGACCATCACCTT
>mmu-miR-92b-3p	TGCACTCGTCCCGGC
TATTGCACTCGTCCCGGCCTCC
>mmu-miR-878-3p	TGACACCACACTGGG
GCATGACACCACACTGGGTAGA
>mmu-miR-872-3p	ACTATTGCAGTAGCC
TGAACTATTGCAGTAGCCTCCT
>mmu-miR-873a-3p	ACTGACAAGTTCCCG
GAGACTGACAAGTTCCCGGGA
>mmu-miR-875-3p	GAAAATACTGAGGCT
CCTGAAAATACTGAGGCTATG
>mmu-miR-208b-3p	AGACGAACAAAAGGT
ATAAGACGAACAAAAGGTTTGT
>mmu-miR-877-3p	CCTCTTCTCCCTCCT
TGTCCTCTTCTCCCTCCTCCCA
>mmu-miR-511-3p	GTGTAGCAAAAGACA
AATGTGTAGCAAAAGACAGGAT
>mmu-miR-544-3p	CTGCATTTTTAGCAA
ATTCTGCATTTTTAGCAAGCTC
>mmu-miR-598-3p	GTCATCGTCGTCATC
TACGTCATCGTCGTCATCGTTA
>mmu-miR-653-3p	ACTGGAGTTTGTTTC
TTCACTGGAGTTTGTTTCAGT
>mmu-miR-582-3p	CCTGTTGAACAACTG
TAACCTGTTGAACAACTGAAC
>mmu-miR-466l-3p	AAATACATGCACACA
TATAAATACATGCACACATATT
>mmu-miR-669k-3p	GCATATACACGCATG
TATGCATATACACGCATGCAA
>mmu-miR-1b-3p	GTACATAAAGAAGTA
TGGGTACATAAAGAAGTATGTGC
>mmu-miR-1188-3p	GAGGCTCCCCACCAC
TCCGAGGCTCCCCACCACACCCTGC
>mmu-miR-1193-3p	GTCACCCGTTTTACT
TAGGTCACCCGTTTTACTATC
>mmu-miR-669e-3p	ATATACACACACTTA
TGAATATACACACACTTACAC
>mmu-miR-1197-3p	GACACATGGTCTACT
TAGGACACATGGTCTACTTCT
>mmu-miR-1198-3p	CTAGCCTCTAACTCA
AAGCTAGCCTCTAACTCATGGC
>mmu-miR-1199-3p	GGCCGGTGCTCAGTC
TGCGGCCGGTGCTCAGTCGGC
>mmu-miR-1897-3p	ACTCGTTCTGTCCGG
TCAACTCGTTCTGTCCGGTGAG
>mmu-miR-1894-3p	AGGGAGAGGGTGAAG
GCAAGGGAGAGGGTGAAGGGAG
>mmu-miR-1929-3p	CTCATGGAGACCTAG
CAGCTCATGGAGACCTAGGTGG
>mmu-miR-1930-3p	GCAGTTACTGTGGCT
GGTGCAGTTACTGTGGCTGTGG
>mmu-miR-1933-3p	GGACCATCAGTGTGA
CCAGGACCATCAGTGTGACTAT
>mmu-miR-1934-3p	ATGACGGTGGGGCTG
AGGATGACGGTGGGGCTGGTGA
>mmu-miR-1941-3p	CTTAGCAGTATCTCC
CATCTTAGCAGTATCTCCCAT
>mmu-miR-1943-3p	GTGCCAGCTCCTCCC
CAGGTGCCAGCTCCTCCCTTC
>mmu-miR-1306-3p	TTGGCTCTGGTGGTG
ACGTTGGCTCTGGTGGTGATG
>mmu-miR-1947-3p	CTGAGCTAGCTCTCC
GCACTGAGCTAGCTCTCCCTCC
>mmu-miR-1948-3p	AGGCAGAGCACTCGT
TTTAGGCAGAGCACTCGTACAG
>mmu-miR-669m-3p-1-2	TACATCCACACAAAC
ATATACATCCACACAAACATAT
>mmu-miR-1955-3p	CATTGCATGCTGGGA
GAGCATTGCATGCTGGGACAT
>mmu-miR-1964-3p	ACTTCTGGGCTCCGG
CCGACTTCTGGGCTCCGGCTTT
>mmu-miR-1966-3p	CTGACTCAACTCTCC
TTTCTGACTCAACTCTCCCTTAG
>mmu-miR-1968-3p	ACCTCTGCAGCTGTT
ACCACCTCTGCAGCTGTTAAG
>mmu-miR-1839-3p	CCTACTTATCTACCA
AGACCTACTTATCTACCAACAGC
>mmu-miR-1981-3p	CTAACCCTGGCCTTT
CATCTAACCCTGGCCTTTGAC
>mmu-miR-1982-3p	CACCCTATGTTCTCC
TCTCACCCTATGTTCTCCCACAG
>mmu-miR-664-3p	TCATTTACTCCCCAG
TATTCATTTACTCCCCAGCCTA
>mmu-miR-3057-3p	CACAGGCCCAGCTCA
TCCCACAGGCCCAGCTCATAGC
>mmu-miR-1251-3p	TTTGCTCAGCCAGTG
CGCTTTGCTCAGCCAGTGTAG
>mmu-miR-3060-3p	TAGCACAGAAGCACT
CCATAGCACAGAAGCACTCCCA
>mmu-miR-3061-3p	CCTTTGATAGTCCAC
CTACCTTTGATAGTCCACTGCC
>mmu-miR-3062-3p	GGACACACTTTCTCC
CGGGGACACACTTTCTCCT
>mmu-miR-3063-3p	GGAATCCTGATCTCT
TGAGGAATCCTGATCTCTCGCC
>mmu-miR-3064-3p	CACACTGCAACACCT
TGCCACACTGCAACACCTTACA
>mmu-miR-3065-3p	GCACCAGGATATTGT
TCAGCACCAGGATATTGTTGGGG
>mmu-miR-3066-3p	TTAATAGACCGCAAC
CACTTAATAGACCGCAACCTGC
>mmu-miR-3067-3p	AGCGGCTGCCCTGGG
CCAAGCGGCTGCCCTGGGAGAGG
>mmu-miR-3068-3p	GAATTGCAGTACTCC
GGTGAATTGCAGTACTCCAACA
>mmu-miR-3069-3p	GACACTAAGTACTGC
TTGGACACTAAGTACTGCCACA
>mmu-miR-3070-3p	TGCTACCGTCAGGGG
TGGTGCTACCGTCAGGGGTAGA
>mmu-miR-3070-2-3p	TGCTATGGTCAGGGG
TGGTGCTATGGTCAGGGGTAGA
>mmu-miR-3071-3p	ATCAAAACAAATGGA
ATCATCAAAACAAATGGAGTCC
>mmu-miR-3072-3p	CCCCTCCAGGAAGCC
TGCCCCCTCCAGGAAGCCTTCT
>mmu-miR-3073a-3p	ATGTCCACTGTGACC
TTGATGTCCACTGTGACCATAG
>mmu-miR-3074-1-3p	ATCAGCTCAGTAGGC
GATATCAGCTCAGTAGGCACCG
>mmu-miR-3075-3p	CTTGGCCTTCCTAGG
ATCCTTGGCCTTCCTAGGTGT
>mmu-miR-3076-3p	ACTCTGGTCTTCCCT
CGCACTCTGGTCTTCCCTTGCAG
>mmu-miR-3077-3p	ACTCCCTGCTTCTCC
CTGACTCCCTGCTTCTCCGCAG
>mmu-miR-3078-3p	CTGGGGTAGTCTTTA
TTGCTGGGGTAGTCTTTAGG
>mmu-miR-3079-3p	GCTCATCAGATGAAA
CAGGCTCATCAGATGAAAGTC
>mmu-miR-3080-3p	TCGGGCAAAGCGCTT
TCCTCGGGCAAAGCGCTTGACA
>mmu-miR-3081-3p	CGCTCCGATCTCTGA
TTGCGCTCCGATCTCTGAGCTGG
>mmu-miR-3082-3p	ATGGCACTCAACTCT
CACATGGCACTCAACTCTGCAG
>mmu-miR-3083-3p	GAAACATTCCCAGCC
TCCGAAACATTCCCAGCCTTTA
>mmu-miR-3084-3p-1-2	TGCCAGTCTCCTTCA
TTCTGCCAGTCTCCTTCAGAC
>mmu-miR-3085-3p	GGCTGCTATGGCCCC
TCTGGCTGCTATGGCCCCCTC
>mmu-miR-3086-3p	AATGAGCCTACAGTC
CCCAATGAGCCTACAGTCTAAG
>mmu-miR-466m-3p	ATACACACATACACA
TACATACACACATACACACGCA
>mmu-miR-466n-3p	ACATGAGAGCATACA
TATACATGAGAGCATACATAGA
>mmu-miR-3087-3p	CTCACTGTCATGTCC
TAACTCACTGTCATGTCCTCA
>mmu-miR-3088-3p	ATGAGCAGCTGCAAA
TTCATGAGCAGCTGCAAAGGTGT
>mmu-miR-3089-3p	ATCTGCTGATCCTGA
AGCATCTGCTGATCCTGAGCTGT
>mmu-miR-3090-3p	CAGGTGACACCCTGA
TCCCAGGTGACACCCTGACTCA
>mmu-miR-3091-3p	GCCTGACCAGTCTCA
CGGGCCTGACCAGTCTCAAGAC
>mmu-miR-3092-3p	TGGGGCTGTTTCCCC
GAATGGGGCTGTTTCCCCTCC
>mmu-miR-3093-3p	GGACACCGTGGGAGG
TGTGGACACCGTGGGAGGTTGG
>mmu-miR-3094-3p	TTAAATTGTGTCCTC
CCTTTAAATTGTGTCCTCAAG
>mmu-miR-3095-3p	ACACTGGAGAGAGAG
TGGACACTGGAGAGAGAGCTTTT
>mmu-miR-3097-3p	AGACCTTTCTACCTG
CTCAGACCTTTCTACCTGTCAG
>mmu-miR-3098-3p	TGCTGCCTGCCTTTA
TTCTGCTGCCTGCCTTTAGGA
>mmu-miR-3100-3p	TGACACACCCGCTCC
CTGTGACACACCCGCTCCCAG
>mmu-miR-3101-3p	CTTTGGTGGATGGTC
TAGCTTTGGTGGATGGTCTTT
>mmu-miR-344e-3p	ATAACCAAAGCCTGA
GATATAACCAAAGCCTGACTAT
>mmu-miR-344b-3p	TTAGCCAAAGCCTGA
CATTTAGCCAAAGCCTGACTGT
>mmu-miR-344c-3p	TCTAGTCAAAGCCTG
TGATCTAGTCAAAGCCTGACAGT
>mmu-miR-344g-3p	GCTCTAGCCAGGGGC
CAGGCTCTAGCCAGGGGCTTGA
>mmu-miR-344f-3p	TAGCCAGGACCTGAC
CTCTAGCCAGGACCTGACTAC
>mmu-miR-3102-5p.2-5p	GGTGCAGGCAGGAGA
GGTGGTGCAGGCAGGAGAGCC
>mmu-miR-3103-3p	CCTCTGATCCTTCCC
TAACCTCTGATCCTTCCCACAG
>mmu-miR-3104-3p	CTCTGCTTTGCTCCC
ACGCTCTGCTTTGCTCCCCCAGA
>mmu-miR-3105-3p	GCTTATGAGCTTGCA
ACTGCTTATGAGCTTGCACTCC
>mmu-miR-3074-2-3p	TTCAGCTCAGTAGGC
TGTTTCAGCTCAGTAGGCAC
>mmu-miR-3108-3p	CTAGGTCTAGAGTCT
CGTCTAGGTCTAGAGTCTCAA
>mmu-miR-3109-3p	GGCCATCTCATCCAG
TAGGGCCATCTCATCCAGATA
>mmu-miR-3110-3p	CTCCATCGGAGGCAG
GCACTCCATCGGAGGCAGACAC
>mmu-miR-374c-3p	TAGCAGGTTGTATTA
ACTTAGCAGGTTGTATTAT
>mmu-miR-3112-3p	TTTGTCTCTTCTTTG
CAGTTTGTCTCTTCTTTGTCT
>mmu-miR-1912-3p	AGAACATGCAGTGAG
CACAGAACATGCAGTGAGAACT
>mmu-miR-3113-3p	TGGCCCTGGTCCTGG
TCCTGGCCCTGGTCCTGGTC
>mmu-miR-1843b-3p	ATCGTTCCCCTCCAT
CCGATCGTTCCCCTCCATAC
>mmu-miR-5107-3p	CCTGTGCTTCTCTTC
CAACCTGTGCTTCTCTTCCCAG
>mmu-miR-3572-3p	ACTTGTCCTTCTTTC
TACACTTGTCCTTCTTTCCCCAG
>mmu-miR-5129-3p	GTGCCTGTGCATCTC
AATGTGCCTGTGCATCTCTTCC
>mmu-miR-5132-3p	ATGTTCCCCATCCCG
CTGATGTTCCCCATCCCGCAG
>mmu-miR-5134-3p	GGTGGCCCTCTTTCT
ACGGGTGGCCCTCTTTCTGCAG
>mmu-miR-3544-3p	CCTGCATGACGCCGT
ACTCCTGCATGACGCCGTTCCC
>mmu-miR-5615-3p-1-2	CTCAGAAAACAACCA
TGTCTCAGAAAACAACCAAGGA
>mmu-miR-1231-3p	CCTGTCTGTTCTGCC
TGCCCTGTCTGTTCTGCCCACAG
>mmu-miR-5616-3p	TTGTGATGAGGTGAG
AACTTGTGATGAGGTGAGACAG
>mmu-miR-5617-3p	GCGGCCTCAGCTCTC
CAGGCGGCCTCAGCTCTCACT
>mmu-miR-5618-3p	TACCATGTAAAGGGT
CTATACCATGTAAAGGGT
>mmu-miR-5619-3p	AAAGCTCATTGGTGA
CGAAAAGCTCATTGGTGATTTC
>mmu-miR-5620-3p	GTCATCCCCCTGCCT
ACAGTCATCCCCCTGCCTCAC
>mmu-miR-5621-3p	GCCCTCCAGACCTCA
TGGGCCCTCCAGACCTCATGC
>mmu-miR-5622-3p	AGCTGGGTAGTGGTG
CTTAGCTGGGTAGTGGTGGTGC
>mmu-miR-5623-3p	CTGGCTTTCAGCTGT
GTTCTGGCTTTCAGCTGTCACC
>mmu-miR-3073b-3p	GCGCCAACTGTGACC
CTGGCGCCAACTGTGACCACTG
>mmu-miR-5624-3p	AGGCAGAGTTTACAA
TTAAGGCAGAGTTTACAATAGG
>mmu-miR-5625-3p	ATTCAAGTGGTCTCT
CTGATTCAAGTGGTCTCTCGTGTCC
>mmu-miR-5626-3p	CAGTTGAGTGATGTG
CAGCAGTTGAGTGATGTGACAC
>mmu-miR-344h-3p-1-2	ATAACCAAAGCCCGA
GGTATAACCAAAGCCCGACTGT
>mmu-miR-5627-3p	GGGCTCTCCGGCGCC
ACAGGGCTCTCCGGCGCCCCTCGT
>mmu-miR-5709-3p	GTCTTAAGGGTGTGT
AAAGTCTTAAGGGTGTGTATTG
>mmu-miR-6392-3p	GCAGGTTTGCCGGGT
GACGCAGGTTTGCCGGGTCCTCT
>mmu-miR-6416-3p	AAGAGCAGCAAAAGG
GCAAAGAGCAGCAAAAGGAAG
>mmu-miR-6418-3p	GCAACCTCCTTTCTC
ACTGCAACCTCCTTTCTCCAGG
>mmu-miR-6516-3p	TGTATGATACTGCAA
TCATGTATGATACTGCAAACAG
>mmu-miR-6537-3p	TCAGGTGGAAGAACT
TTATCAGGTGGAAGAACTCAGCT
>mmu-miR-6540-3p	GAAGCTTGCTTACCT
TCTGAAGCTTGCTTACCTCCA
>mmu-miR-6896-3p	CTCTCTCTCACCTAC
TTTCTCTCTCTCACCTACAAAC
>mmu-miR-6897-3p	TCTGTGTTCTTCCCC
CGGTCTGTGTTCTTCCCCCAG
>mmu-miR-6898-3p	TCTCTTTGTACCTTC
AAGTCTCTTTGTACCTTCTCT
>mmu-miR-6899-3p	TCCTTCTGTGTCTTC
TTGTCCTTCTGTGTCTTCTGCAG
>mmu-miR-6900-3p	TGATGGGCTCTCTTG
TGGTGATGGGCTCTCTTGTAG
>mmu-miR-6901-3p	CTTCTGTGTTCTTGC
GACCTTCTGTGTTCTTGCAG
>mmu-miR-6902-3p	TGTGATGTGTGGGTT
CCATGTGATGTGTGGGTTCAG
>mmu-miR-6903-3p	GTGTCTGTTTTTCCC
TGTGTGTCTGTTTTTCCCAG
>mmu-miR-6904-3p	GATCTCTTACCCCAG
TCTGATCTCTTACCCCAG
>mmu-miR-6905-3p	TAACCTTATCTGCCC
AAATAACCTTATCTGCCCGAT
>mmu-miR-6906-3p	TTCCGGTCTCCTCTC
GAATTCCGGTCTCCTCTCCAG
>mmu-miR-6907-3p	GTGCGTTTCTTTTGT
AACGTGCGTTTCTTTTGTGTCCT
>mmu-miR-6908-3p	CTCTCCCTTGTGCTG
ACACTCTCCCTTGTGCTGGCAG
>mmu-miR-6909-3p	CTTCCCCGGCCTCCC
TGCCTTCCCCGGCCTCCCACAG
>mmu-miR-6910-3p	TGGTTTCCACCCTTT
TCATGGTTTCCACCCTTTGTCC
>mmu-miR-6911-3p	ATCACACTCTGTCCA
TCAATCACACTCTGTCCACAG
>mmu-miR-6912-3p	CCTGAGGGTCTCCTT
CTACCTGAGGGTCTCCTTCCTGCAG
>mmu-miR-6913-3p	CTACTGATTTGTCTC
TCTCTACTGATTTGTCTCCTCAG
>mmu-miR-6914-3p	GTCCACCTCTTCCCA
TCTGTCCACCTCTTCCCAG
>mmu-miR-6915-3p	CTTCCTTCCTCGTGC
CAACTTCCTTCCTCGTGCCCAG
>mmu-miR-6916-3p	GGTCTCCCTCTTCCT
CTTGGTCTCCCTCTTCCTACAG
>mmu-miR-6917-3p	ACTTCTCTTCCCACC
GTCACTTCTCTTCCCACCACAG
>mmu-miR-6918-3p	GCCTGTGCCCTTCTC
TGAGCCTGTGCCCTTCTCACAG
>mmu-miR-6919-3p	CCTCCTCCTGGCCCA
GCTCCTCCTCCTGGCCCACAG
>mmu-miR-6920-3p	TGCCCTTTTCCATTG
CACTGCCCTTTTCCATTGCCT
>mmu-miR-6921-3p	CTACTCCTTGCCTCT
TGACTACTCCTTGCCTCTCAG
>mmu-miR-6922-3p	TCTGCTCACCCTTCT
TGTTCTGCTCACCCTTCTCACAG
>mmu-miR-6923-3p	CTCCCTCCTCCTCCC
ACACTCCCTCCTCCTCCCCAG
>mmu-miR-6924-3p	TTAATCCCCACCCTT
TCCTTAATCCCCACCCTTCAG
>mmu-miR-6925-3p	CCTTTTATCCCTCAG
TCCCCTTTTATCCCTCAG
>mmu-miR-6926-3p	CCATCCCTGTCTCCA
TCACCATCCCTGTCTCCATAG
>mmu-miR-6927-3p	GAGCTGGCTCCCCTG
CCTGAGCTGGCTCCCCTGCAG
>mmu-miR-6928-3p	CTGTTCCTGTACTCT
AAGCTGTTCCTGTACTCTCCAG
>mmu-miR-6929-3p	GTGCTGTCTTCTTCT
CAGGTGCTGTCTTCTTCTTCCAG
>mmu-miR-6930-3p	GCCTCTCCATACTCC
CTGGCCTCTCCATACTCCCAG
>mmu-miR-6931-3p	AACCTCTTCATACCC
CCCAACCTCTTCATACCCCAG
>mmu-miR-6932-3p	GTTCTGCTTCCTCTG
TCTGTTCTGCTTCCTCTGCAG
>mmu-miR-6933-3p	TGTTTCCTCTGCCGT
AGGTGTTTCCTCTGCCGTCA
>mmu-miR-6934-3p	TCTGCTCCTGCCCCA
ACCTCTGCTCCTGCCCCACCAG
>mmu-miR-6935-3p	TCTTTGTCTTTCCAC
TGTTCTTTGTCTTTCCACAG
>mmu-miR-6936-3p	CGCGCGCGGTCGCTC
CGGCGCGCGCGGTCGCTCACC
>mmu-miR-6937-3p	CAGGTTCCCCCTTGC
TCACAGGTTCCCCCTTGCACTAG
>mmu-miR-6938-3p	TCTGGGGCTGTCTCC
TCATCTGGGGCTGTCTCCTTAG
>mmu-miR-6939-3p	CACTTGACCCGCTGC
CCTCACTTGACCCGCTGCAG
>mmu-miR-6940-3p	CCTTCCGTGCTTGCC
TTACCTTCCGTGCTTGCCCGCAG
>mmu-miR-6941-3p	ACTCGGCTGCTCCCA
CTAACTCGGCTGCTCCCAAAG
>mmu-miR-6942-3p	TGGTTCTCTCCACCT
TTATGGTTCTCTCCACCTCTCA
>mmu-miR-6943-3p	CTTCCATACCCCTAC
CTGCTTCCATACCCCTACCCAG
>mmu-miR-6944-3p	CTCTTCCCTTGTGCC
TAACTCTTCCCTTGTGCCCTCAG
>mmu-miR-6945-3p	GAGCTCTGCCCTTCC
TCTGAGCTCTGCCCTTCCCAT
>mmu-miR-6946-3p	CTTCTCTTCCCTTTC
TTTCTTCTCTTCCCTTTCAG
>mmu-miR-6947-3p	GCCTCTTTCCCTGGC
GCAGCCTCTTTCCCTGGCATCA
>mmu-miR-6948-3p	CCTTCCTGTCTGACC
TGTCCTTCCTGTCTGACCACA
>mmu-miR-6949-3p	CCCTTTTTCTATCCA
TTCCCCTTTTTCTATCCACAG
>mmu-miR-6950-3p	TGTCTTGATCCTCTC
CTCTGTCTTGATCCTCTCCAG
>mmu-miR-6951-3p	TTTTCTTCACAAATA
CTTTTTTCTTCACAAATACAG
>mmu-miR-6952-3p	CTGACTCTGCCTCCC
TCTCTGACTCTGCCTCCCACAG
>mmu-miR-6953-3p	ACCCAGCCTCTATGT
CTGACCCAGCCTCTATGTCCCCAG
>mmu-miR-6954-3p	AGCCAGCTCTTCCCC
TGCAGCCAGCTCTTCCCCTAG
>mmu-miR-6955-3p	CCTGTCTCCTTTGCC
ACACCTGTCTCCTTTGCCCACA
>mmu-miR-6956-3p	CCGGCCTATCCTCTC
TGACCGGCCTATCCTCTCAG
>mmu-miR-6957-3p	ATCTCTTGTTTTCTC
TGGATCTCTTGTTTTCTCTTCC
>mmu-miR-6958-3p	GCTGCCTCTTGCCAT
TCAGCTGCCTCTTGCCATCACAG
>mmu-miR-6959-3p	CACCGACCTGCTCTC
CTGCACCGACCTGCTCTCCCAG
>mmu-miR-6960-3p	CAACCACCTCTCTCC
AGCCAACCACCTCTCTCCTCAG
>mmu-miR-6961-3p	TCTTTCTTCCTGGCT
TCCTCTTTCTTCCTGGCTCTAG
>mmu-miR-6962-3p	CTGCCCTTCCCTGTC
TATCTGCCCTTCCCTGTCCTAT
>mmu-miR-6963-3p	CTCTTGCCTCCATCC
TGCCTCTTGCCTCCATCCCACAG
>mmu-miR-6964-3p	CTTGTCTTCCACTCT
TTTCTTGTCTTCCACTCTAG
>mmu-miR-6965-3p	GTGCTCGGTCTCGCT
TCTGTGCTCGGTCTCGCTCCAG
>mmu-miR-3547-3p	GCACCACCCCTCTCT
TGAGCACCACCCCTCTCTCAG
>mmu-miR-6966-3p	TGTGTGCTTCCTCTG
TGCTGTGTGCTTCCTCTGCAG
>mmu-miR-6967-3p-1-2	TCTTTATCTCTCCCC
TCATCTTTATCTCTCCCCAG
>mmu-miR-6968-3p	AGCGCTGTCTCCCCT
ACAAGCGCTGTCTCCCCTCCAG
>mmu-miR-6969-3p	TGTTCCCATCTCTGC
TGTTGTTCCCATCTCTGCAG
>mmu-miR-6970-3p	CGCCACCCACCCTGT
TCACGCCACCCACCCTGTGCT
>mmu-miR-6971-3p	GCCTCTGCTTCTTCT
ACAGCCTCTGCTTCTTCTCAG
>mmu-miR-6972-3p	CTGTACCTGTCTCCA
TTACTGTACCTGTCTCCATAG
>mmu-miR-6973a-3p	TCTAACCCTACCTAC
CACTCTAACCCTACCTACCCAT
>mmu-miR-6974-3p	CCACTCTCTTCTGTC
TCTCCACTCTCTTCTGTCCCAG
>mmu-miR-6975-3p	CTCCTTTCTCCTCCT
TCTCTCCTTTCTCCTCCTAG
>mmu-miR-6976-3p	TCCCTCCCAACTCCC
ATCTCCCTCCCAACTCCCCAG
>mmu-miR-6977-3p	GCGTTGCCTGACCCT
AAGGCGTTGCCTGACCCTGACC
>mmu-miR-6978-3p	GCTTCACTCTCACCC
ACGGCTTCACTCTCACCCTGCAG
>mmu-miR-6979-3p	TGTCTGTCTGGCTCC
TTGTGTCTGTCTGGCTCCCAG
>mmu-miR-6980-3p	CTTGCCTTCCACCCC
TGACTTGCCTTCCACCCCAG
>mmu-miR-6981-3p	CAGCCTACTGTCTCC
CAACAGCCTACTGTCTCCTCAG
>mmu-miR-6982-3p	CCCCTCTGCCCCTTC
TGGCCCCTCTGCCCCTTCCAG
>mmu-miR-6983-3p	ATCAAAGTCTGTTGT
TGAATCAAAGTCTGTTGTTCCAG
>mmu-miR-6984-3p	TTTCTTTCCTGTCTT
TACTTTCTTTCCTGTCTTTCT
>mmu-miR-6985-3p	ACAGCCACCTCCTCA
CTCACAGCCACCTCCTCACAG
>mmu-miR-6986-3p	TTCACCTTCCTCCCA
GTTTTCACCTTCCTCCCAG
>mmu-miR-6987-3p	CCATTTCTCCCTGCT
CACCCATTTCTCCCTGCTTCCAG
>mmu-miR-6988-3p	CCTCTGTATCTCCTG
TGACCTCTGTATCTCCTGCCAG
>mmu-miR-6989-3p	CCACTGTCTCTGGTC
TGTCCACTGTCTCTGGTCCCAG
>mmu-miR-6990-3p	CCTGCCTCTTCCTGG
AGCCCTGCCTCTTCCTGGCAG
>mmu-miR-6991-3p	GCCCTTTGTTCTTCT
GCAGCCCTTTGTTCTTCTCCAG
>mmu-miR-6992-3p	CACTGATGATCATTT
TCTCACTGATGATCATTTGCAG
>mmu-miR-6993-3p	GCGTTTGTTTCCTCA
CTTGCGTTTGTTTCCTCACAG
>mmu-miR-6994-3p	GATCTTCTCCGTCTT
AACGATCTTCTCCGTCTTTGC
>mmu-miR-6995-3p	GTCCCCTTCCTCTCA
TGTGTCCCCTTCCTCTCACAG
>mmu-miR-6996-3p	TGTCTCTGGTCACTC
CGGTGTCTCTGGTCACTCTGCAG
>mmu-miR-6997-3p	AACCTTACCCTCCTG
TCAAACCTTACCCTCCTGTTTCC
>mmu-miR-6998-3p	GCTGCTCTGTGCCCA
AGAGCTGCTCTGTGCCCACACA
>mmu-miR-6999-3p	CAGCTGTCCTCCTTT
CTTCAGCTGTCCTCCTTTCTGT
>mmu-miR-7000-3p	CCACCTGCCTGTCCT
CACCCACCTGCCTGTCCTCCAG
>mmu-miR-7001-3p	TCACACTCCCTCTGC
CGCTCACACTCCCTCTGCAG
>mmu-miR-7002-3p	TGCTTCCCCTTGCCA
TTGTGCTTCCCCTTGCCAG
>mmu-miR-6973b-3p	TCTCTTACCCTTCCT
TGCTCTCTTACCCTTCCTAG
>mmu-miR-7003-3p	CGGGTTTTCCCCACA
CCCCGGGTTTTCCCCACAG
>mmu-miR-7004-3p	ACTCCCTCCTTCACG
CCCACTCCCTCCTTCACGCAG
>mmu-miR-7005-3p	TGCCTGCTACCCATC
CTGTGCCTGCTACCCATCCCTTGCA
>mmu-miR-7006-3p	CTGACCTGGATCCCC
TTTCTGACCTGGATCCCCAG
>mmu-miR-7007-3p	ATCCACGTTTCTTCT
CCCATCCACGTTTCTTCT
>mmu-miR-7008-3p	GCTTCTTGCCTCTTC
TGTGCTTCTTGCCTCTTCTCAG
>mmu-miR-7009-3p	TTTCCCCTCTCCCTG
TCTTTTCCCCTCTCCCTGCAG
>mmu-miR-7010-3p	TTCTCCTTTCCTTTG
AGGTTCTCCTTTCCTTTGCAG
>mmu-miR-7011-3p	GCTTCCCTCCTCCTC
TCTGCTTCCCTCCTCCTCTAG
>mmu-miR-7012-3p	CCTGTGGCTCCTCTC
TGACCTGTGGCTCCTCTCCCAG
>mmu-miR-7013-3p	CACTTACTGTTGCCT
CCACACTTACTGTTGCCTCTTCCT
>mmu-miR-7014-3p	CTTTCATACCAACCA
CCTCTTTCATACCAACCACAG
>mmu-miR-7015-3p	CACTGTCCTCTGCAC
TCTCACTGTCCTCTGCACTAG
>mmu-miR-7016-3p	TGCCTCCTGCTCTCC
ACCTGCCTCCTGCTCTCCCCAG
>mmu-miR-7017-3p	CTGCTCCTCTCCCTC
ACCCTGCTCCTCTCCCTCCAG
>mmu-miR-7018-3p	CCCTGCTGCCGGCTT
TCACCCTGCTGCCGGCTTGCAG
>mmu-miR-7019-3p	CCTTGGCCGCCTCTC
TCACCTTGGCCGCCTCTCTGCAG
>mmu-miR-7020-3p	CCCTCTCTTCTCTCC
AACCCCTCTCTTCTCTCCCAG
>mmu-miR-7021-3p	CTGTGCTTCTGCTCC
TCTCTGTGCTTCTGCTCCTTAG
>mmu-miR-7022-3p	AGCCTGACCTCTGCC
ACAAGCCTGACCTCTGCCCCCA
>mmu-miR-7023-3p	CCCTGTCTGCGCCCC
TCACCCTGTCTGCGCCCCTCAG
>mmu-miR-7024-3p	GCAGTCCCTGCTCCC
CCAGCAGTCCCTGCTCCCTACAG
>mmu-miR-7025-3p	CACAACTCCAGCTCA
CAGCACAACTCCAGCTCACCAG
>mmu-miR-7026-3p	GCTTTCTGGTCTTGG
TGTGCTTTCTGGTCTTGGCTTAG
>mmu-miR-7027-3p	GGTTTCTCTCCTCTT
TCGGGTTTCTCTCCTCTTCCAG
>mmu-miR-7028-3p	TCTCTTCCCCCTCGG
CCTTCTCTTCCCCCTCGGCCAG
>mmu-miR-7029-3p	GGCTCTGTGTGTCCA
TGTGGCTCTGTGTGTCCAGATC
>mmu-miR-7030-3p	GCTCTGTTATCTCTC
CTTGCTCTGTTATCTCTCCAG
>mmu-miR-7031-3p	CCTCTTGCCCTCTCC
AACCCTCTTGCCCTCTCCTAG
>mmu-miR-7032-3p	CTCTCGGTACCGCCC
ATCCTCTCGGTACCGCCCTGCA
>mmu-miR-7033-3p	CTCCATTCTCTTGGG
TGCCTCCATTCTCTTGGGCAG
>mmu-miR-7034-3p	GCCTTCCTTCCCTAC
TTGGCCTTCCTTCCCTACCCTACA
>mmu-miR-7035-3p	GAGCCGCTGTCCCTG
TCTGAGCCGCTGTCCCTGCAG
>mmu-miR-7036a-3p	TCCTCATCCGCTCCT
CCGTCCTCATCCGCTCCTCCCAG
>mmu-miR-7037-3p	CTCCTAATGTCACCT
TGTCTCCTAATGTCACCTGCAG
>mmu-miR-7038-3p	TGCTCCTGCCTTCTT
CACTGCTCCTGCCTTCTTACAG
>mmu-miR-7039-3p	GTTCTGCCCTCCCTT
CCTGTTCTGCCCTCCCTTCCAG
>mmu-miR-7040-3p	CACCCTCTCTCTCAC
CGCCACCCTCTCTCTCACGTAG
>mmu-miR-7041-3p	TTCTCTTCTTCCCTC
TGGTTCTCTTCTTCCCTCAG
>mmu-miR-7042-3p	CCCTTTGTTTTCTCT
TGTCCCTTTGTTTTCTCTCAG
>mmu-miR-7043-3p	GTGCCTCTCTGTTTT
ACTGTGCCTCTCTGTTTTCAG
>mmu-miR-7044-3p	CAGCCCCGACCCTCA
ATGCAGCCCCGACCCTCACAG
>mmu-miR-7045-3p	CCCCCCTCCCCCGCA
TCTCCCCCCTCCCCCGCACAG
>mmu-miR-7046-3p	ACCACCCATCCCCCT
TGAACCACCCATCCCCCTACAG
>mmu-miR-7047-3p	CCCTCACCCTTCCTC
TCACCCTCACCCTTCCTCCTTCC
>mmu-miR-7048-3p	TCCATTCTCTTTCCC
TCTTCCATTCTCTTTCCCCAG
>mmu-miR-7049-3p	AGCCCCTGTCTGCCT
TGCAGCCCCTGTCTGCCTCAG
>mmu-miR-7050-3p	CAGCCTTTATCTCCC
TCTCAGCCTTTATCTCCCCAG
>mmu-miR-7051-3p	GCCACTGATTCCTGT
TGAGCCACTGATTCCTGTGTGC
>mmu-miR-7052-3p	CTGCCCCCTCCTTCC
GCTCTGCCCCCTCCTTCCCAG
>mmu-miR-7053-3p	CTGTGTCTCCTTCCC
CTCCTGTGTCTCCTTCCCCAG
>mmu-miR-7054-3p	AACTTGGCCCCTTCC
TCCAACTTGGCCCCTTCCAG
>mmu-miR-7055-3p	CTACTTTGATACCCC
TTGCTACTTTGATACCCCACCAG
>mmu-miR-7056-3p	CACCTGTCTCCCACC
CCTCACCTGTCTCCCACCACAG
>mmu-miR-7057-3p	TTTGATGTCTTTCTC
TAATTTGATGTCTTTCTCCACC
>mmu-miR-7058-3p	GTTCCTTCCTTTCTT
CTCGTTCCTTCCTTTCTTCCAG
>mmu-miR-7059-3p	TTGCTGTTTGTCCTC
TGTTTGCTGTTTGTCCTCCCAG
>mmu-miR-7060-3p	ACTCTACCTTCTACT
TCTACTCTACCTTCTACTCAG
>mmu-miR-7061-3p	CCCTTTTATTTCCTT
TATCCCTTTTATTTCCTTTTAG
>mmu-miR-7062-3p	AACTTCTCCTGGCCC
ACTAACTTCTCCTGGCCCCACAG
>mmu-miR-7063-3p	TCTCTGCCCCTCTTA
TGCTCTCTGCCCCTCTTAAG
>mmu-miR-7064-3p	GGCCCTTTATGTCTC
CAGGGCCCTTTATGTCTCTCT
>mmu-miR-7065-3p	GTTTTCCTGTTTGCA
TTGGTTTTCCTGTTTGCACAG
>mmu-miR-7066-3p	ACCCATTGCCTGCCT
TCTACCCATTGCCTGCCTCCCAG
>mmu-miR-7067-3p	TTGCTTCCCTCCCCA
TGATTGCTTCCCTCCCCACAG
>mmu-miR-6769b-3p	CTTCCCTGTCCCACC
CATCTTCCCTGTCCCACCCAG
>mmu-miR-7068-3p	CCCTGGACTGACTCT
TCACCCTGGACTGACTCTCAG
>mmu-miR-7069-3p	GCCCTGCCAACCCCT
CCTGCCCTGCCAACCCCTACA
>mmu-miR-7070-3p	GCTCTCCTTCCCTCC
CAGGCTCTCCTTCCCTCCAG
>mmu-miR-7071-3p	ACGTCTCGGTTCCCG
CTGACGTCTCGGTTCCCGCAG
>mmu-miR-7072-3p	GCTTCTCTTCTTCCC
CTAGCTTCTCTTCTTCCCCAG
>mmu-miR-7073-3p	GCCTTTTCCTCCCCA
ATAGCCTTTTCCTCCCCAACAG
>mmu-miR-7074-3p	GCCTTCTCCTCTCCC
TAGGCCTTCTCCTCTCCCTGCAG
>mmu-miR-7075-3p	CCATGTCTTCTTTCC
CAACCATGTCTTCTTTCCCAG
>mmu-miR-7076-3p	CTACCACTGTCTCCC
TGACTACCACTGTCTCCCCAG
>mmu-miR-7077-3p	TCCATGGCTCCTGGC
CCTTCCATGGCTCCTGGCAG
>mmu-miR-7078-3p	TTTTTTTATCATCCA
TACTTTTTTTATCATCCACAG
>mmu-miR-7079-3p	CTTCTGTTCTCTTTC
TGACTTCTGTTCTCTTTCCAG
>mmu-miR-7080-3p	GCTCACCCCTCCGTT
CAGGCTCACCCCTCCGTTCCCT
>mmu-miR-7081-3p	CCCTGGTATCCTCCT
TTCCCCTGGTATCCTCCTCACA
>mmu-miR-7082-3p	CCCCTTGCTGTCTGT
GCCCCCCTTGCTGTCTGTCTCC
>mmu-miR-7083-3p	GCTCTCCTGGACCCC
TCTGCTCTCCTGGACCCCAG
>mmu-miR-7084-3p	TCTGACCCCTGTCCT
GCCTCTGACCCCTGTCCTCTGC
>mmu-miR-7085-3p	CTGGCCTCTCCCCAC
TAGCTGGCCTCTCCCCACCTTC
>mmu-miR-7086-3p	GTTCTGATATCTCCT
TCCGTTCTGATATCTCCTCAG
>mmu-miR-7087-3p	TGGCTCTCTCCCCTG
TGCTGGCTCTCTCCCCTGCCAG
>mmu-miR-7088-3p	ACCTTCCTCCATTGC
TTGACCTTCCTCCATTGCTTCC
>mmu-miR-7089-3p	GTGTCTGCTGTCTCC
TCAGTGTCTGCTGTCTCCACAG
>mmu-miR-7090-3p	GATGTCTGACTTTGC
TTTGATGTCTGACTTTGCAG
>mmu-miR-7091-3p	GGCTTCTGTCGTCTC
AGTGGCTTCTGTCGTCTCTAG
>mmu-miR-7092-3p	TCTTTGTTTTGTTTG
TGTTCTTTGTTTTGTTTGCCTTAG
>mmu-miR-7093-3p	CCATCTGTCATCCTG
TTTCCATCTGTCATCCTGCAG
>mmu-miR-7094-3p-1-2	TCTGCTGTTCTCTCC
TACTCTGCTGTTCTCTCCACA
>mmu-miR-7115-3p	TGGTCCCCTGCCCCC
ACTTGGTCCCCTGCCCCCACAG
>mmu-miR-7116-3p	TTTTCCTTTGCCTTC
TTTTTTTCCTTTGCCTTCTCAG
>mmu-miR-7117-3p	CCTTCTCTTTCCCCC
TGTCCTTCTCTTTCCCCCAG
>mmu-miR-7118-3p	CTCTACGTCCTCCTC
TAACTCTACGTCCTCCTCCACA
>mmu-miR-7119-3p	AAACACCGTTTCCTC
AAAAAACACCGTTTCCTCCAG
>mmu-miR-7210-3p	TATGTAAGTAACAAT
TTATATGTAAGTAACAATGTGGCT
>mmu-miR-7211-3p	AGTGACTGTAGGGAG
TGGAGTGACTGTAGGGAGGATGC
>mmu-miR-7212-3p	CACACACGTCTCCAG
TAACACACACGTCTCCAGGTC
>mmu-miR-7213-3p	CTCAAGAGAGCCAGT
TACCTCAAGAGAGCCAGTCT
>mmu-miR-7214-3p	AGTCCTGACCCCTTG
CTCAGTCCTGACCCCTTGAGCGCA
>mmu-miR-7215-3p	TCTGAGAGGCAGAAA
TGCTCTGAGAGGCAGAAAAGCGG
>mmu-miR-7216-3p	AATTTGGTCTTTTCC
TGGAATTTGGTCTTTTCCGGC
>mmu-miR-7217-3p	GAACCCACAAGCAAG
TGAGAACCCACAAGCAAGAAGA
>mmu-miR-7218-3p	ACCTGTCATTCTAGC
CTAACCTGTCATTCTAGCCTGGGG
>mmu-miR-7219-3p	CCGGGTTTCTAACAC
TATCCGGGTTTCTAACACACT
>mmu-miR-7220-3p	GGAACAAGGTCTCAG
CCAGGAACAAGGTCTCAGTCCGA
>mmu-miR-7221-3p	CTGTGGGCTGGGGAC
TGACTGTGGGCTGGGGACTGG
>mmu-miR-7222-3p	AGGACAGTGGGCAGG
TCCAGGACAGTGGGCAGGAGCAG
>mmu-miR-7223-3p	TCGAACAAGCTAGG
GTCTCGAACAAGCTAGG
>mmu-miR-7224-3p	ACTGAGAGGACCACC
TCCACTGAGAGGACCACCCAC
>mmu-miR-7225-3p	CTAGACAGCCTCTGC
CTTCTAGACAGCCTCTGCAGCA
>mmu-miR-7226-3p	CACAGCCATTCTCTG
TGACACAGCCATTCTCTGAGCAG
>mmu-miR-7227-3p	GAAAAGGGTCATCGG
TCTGAAAAGGGTCATCGGCAGA
>mmu-miR-7228-3p	GTTCGGTCTCCAGT
AGTGTTCGGTCTCCAGT
>mmu-miR-7229-3p	ACAGACCAGTGACTT
TACACAGACCAGTGACTTTCTGCA
>mmu-miR-7230-3p	AGTTGAGACTGTCAG
TTGAGTTGAGACTGTCAGTAGGT
>mmu-miR-7231-3p	GCTTCTTTGTTTCCC
CTTGCTTCTTTGTTTCCCCAGAA
>mmu-miR-7232-3p	TTGAATTCGACTTTG
TGGTTGAATTCGACTTTGGGGC
>mmu-miR-7233-3p	TGTCTGCCTTTAGGT
TATTGTCTGCCTTTAGGTCTAC
>mmu-miR-7234-3p	CGTCTTTCTAGGGTA
AAACGTCTTTCTAGGGTAGAAGG
>mmu-miR-7235-3p	GACTTCTTGCTTCTC
TCTGACTTCTTGCTTCTCTCCTC
>mmu-miR-7236-3p	GACCGCACAGATTTA
TTGGACCGCACAGATTTAGACC
>mmu-miR-7237-3p	CCTGTTGAGCTTACC
CATCCTGTTGAGCTTACCGAGC
>mmu-miR-7238-3p	TCCTTTGTGTTC
CTGTCCTTTGTGTTC
>mmu-miR-7239-3p	CTCTGTCAGGCAGGT
TGGCTCTGTCAGGCAGGTAG
>mmu-miR-7240-3p	CGTTGGTCCTCTCCA
CGCCGTTGGTCCTCTCCAACA
>mmu-miR-7241-3p	TAGATACTCATGGGA
TAGTAGATACTCATGGGAGAGC
>mmu-miR-7242-3p	CAGCTCGGCTCTACT
TGGCAGCTCGGCTCTACTCTGG
>mmu-miR-6546-3p	CGAAGCCCAAGCGCC
GAGCGAAGCCCAAGCGCCAGA
>mmu-miR-7646-3p	CTGGTCGCTCTCTTT
TCACTGGTCGCTCTCTTTCAC
>mmu-miR-7647-3p	TCCAGGAGGTGGTAG
AAGTCCAGGAGGTGGTAGTAC
>mmu-miR-7648-3p	GCTGGGCCCGGGACG
AGGGCTGGGCCCGGGACGCGG
>mmu-miR-7649-3p	CTCCAGCACTGCTTG
TCTCTCCAGCACTGCTTGTTTCT
>mmu-miR-7650-3p	TTGATATATACAAGA
GTTTTGATATATACAAGAAGGA
>mmu-miR-7651-3p	GTTTGGTTTTTTTCC
TCAGTTTGGTTTTTTTCCCCTTGA
>mmu-miR-7036b-3p	CTGGTGGGCCTCGGG
TTCCTGGTGGGCCTCGGGGTCC
>mmu-miR-7652-3p	GGCTTTCCTGTGGCT
TCTGGCTTTCCTGTGGCTTCT
>mmu-miR-7653-3p	CTACTGTTCCACCCC
CCCCTACTGTTCCACCCCGCCT
>mmu-miR-7654-3p	GCGGGAGCGCGCCTC
CGAGCGGGAGCGCGCCTCGTCC
>mmu-miR-7655-3p	ATGACGCTCCGTGGG
TTTATGACGCTCCGTGGGCCTG
>mmu-miR-7656-3p	GGCTGTCTGATCCCA
ACAGGCTGTCTGATCCCACGGT
>mmu-miR-7657-3p	CTTGCTATTCCCAAC
TTCCTTGCTATTCCCAACTTGGT
>mmu-miR-7658-3p	ACCTTCCTCACCCAC
ACCACCTTCCTCACCCACGCT
>mmu-miR-7659-3p	AGTCAGCTTGTCGGT
AGGAGTCAGCTTGTCGGTTCATG
>mmu-miR-7660-3p	TGTAAGTGATGGGCA
ATCTGTAAGTGATGGGCAAAGTA
>mmu-miR-7661-3p	ACTCCCAGTTTCTCT
TTGACTCCCAGTTTCTCTCTGC
>mmu-miR-7662-3p	AGCCAGGCGGATCAG
TGGAGCCAGGCGGATCAGCCTTGC
>mmu-miR-7663-3p	GTGGATCATAAGGAG
AGTGTGGATCATAAGGAGCTCC
>mmu-miR-7664-3p	CTTAGGCTGGGTTAA
TCTCTTAGGCTGGGTTAACTAAT
>mmu-miR-7665-3p	CAGGTCCCTGTCCCC
AGCCAGGTCCCTGTCCCCTACA
>mmu-miR-7666-3p	GCAGCGCACGGGCGA
GATGCAGCGCACGGGCGAG
>mmu-miR-7667-3p	GACTGCAGAGATGGC
AGGGACTGCAGAGATGGCACTG
>mmu-miR-7668-3p	TGCAGGGGATTCAGA
CGGTGCAGGGGATTCAGAGGAG
>mmu-miR-7669-3p	CTGGGTGTGGTGGCA
GAGCTGGGTGTGGTGGCACATGC
>mmu-miR-7670-3p	CCTTTCTGAATATCT
TTCCCTTTCTGAATATCTGTAGA
>mmu-miR-7671-3p	CGGGCAGGCGGAGAA
AAGCGGGCAGGCGGAGAACCAC
>mmu-miR-7672-3p	GCTGCCAGGTTCATG
TCGGCTGCCAGGTTCATGTGG
>mmu-miR-7673-3p	CTTACCTCACCGTCA
TTCCTTACCTCACCGTCAAAGGA
>mmu-miR-3569-3p	GTCTGCGCTCCTCTC
TCAGTCTGCGCTCCTCTCCAGC
>mmu-miR-7674-3p	CATTCTCACCGCACC
TCCCATTCTCACCGCACCCAG
>mmu-miR-7675-3p	TTCATTTGTTCGTGA
TGTTTCATTTGTTCGTGACTC
>mmu-miR-7676-3p-1-2	GGTGCTCACTCTGCC
TCCGGTGCTCACTCTGCCCACA
>mmu-miR-129b-3p	GCCCAGACCGCAAAA
CAAGCCCAGACCGCAAAAAGATT
>mmu-miR-292b-3p	AGCCCCCAGTTTGAG
AAGAGCCCCCAGTTTGAGTAT
>mmu-miR-1191b-3p	CTCACTATGTAGCCC
AGACTCACTATGTAGCCCAAGC
>mmu-miR-7677-3p	GCTGTGTCCTCTCAC
CCGGCTGTGTCCTCTCACCTAGG
>mmu-miR-7678-3p	CCTTACTTTCTCTTG
TTTCCTTACTTTCTCTTGTAGC
>mmu-miR-7679-3p	GATCCCAGGGTACCA
CAGGATCCCAGGGTACCAACCAGC
>mmu-miR-7680-3p	GCTTGTTCACTGGAA
ACTGCTTGTTCACTGGAATAGG
>mmu-miR-6715-3p	AACCAGGCGTGCCTG
CCAAACCAGGCGTGCCTGTGG
>mmu-miR-3620-3p	CTCAGCCCCGCCCAC
CTGCTCAGCCCCGCCCACCCCA
>mmu-miR-465d-3p	TCAGGGCCTTTCTGA
TGATCAGGGCCTTTCTGAGTAA
>mmu-miR-7681-3p	AAGGGCACTGACAGG
AGAAAGGGCACTGACAGGATAG
>mmu-miR-7682-3p	GTGGGTTGGGTTGGC
CCTGTGGGTTGGGTTGGCTTT
>mmu-miR-7683-3p	AAAGGTGGAACACGG
TGGAAAGGTGGAACACGGAAC
>mmu-miR-216c-3p	GCCTGCAGAGATTTC
TTTGCCTGCAGAGATTTCCCAGT
>mmu-miR-7684-3p	TGACTGGGGCTGGCC
TGCTGACTGGGGCTGGCCTGTG
>mmu-miR-126b-3p	GTACCAAAAGTAATA
CGCGTACCAAAAGTAATAATGTG
>mmu-miR-7685-3p	CTTGGCTTCCGGCTG
AGACTTGGCTTCCGGCTGGAG
>mmu-miR-7686-3p	CTCGGGGCACTGTAA
CTGCTCGGGGCACTGTAAGAGA
>mmu-miR-290b-3p	TGCCCCCATAGTTTG
AAGTGCCCCCATAGTTTGAGTA
>mmu-miR-7687-3p	CTCAGTCGCCCCGCC
CCACTCAGTCGCCCCGCCACA
>mmu-miR-1258-3p	GGGAATTAGCTCAGC
TTAGGGAATTAGCTCAGCAGTA
>mmu-miR-7688-3p	GGCTTATGCCTAGCT
TCTGGCTTATGCCTAGCTTTC
>mmu-miR-7689-3p	GAGCCAGACTGCCTG
TTAGAGCCAGACTGCCTGGGTTT
>mmu-miR-7243-3p	GAACAGCTGACAGCA
TCAGAACAGCTGACAGCAGT
>mmu-miR-3618-3p	CATTAATGAAAAGAG
CTACATTAATGAAAAGAGCAAT
>mmu-miR-9768-3p	GCCTTCCTTTGTGTG
ACTGCCTTCCTTTGTGTGGCCCAG
>mmu-miR-9769-3p	GGTCTGTTCTGTGTC
TAGGGTCTGTTCTGTGTCCTCC
>mmu-miR-1271-3p	GCCTACTGTGTGCCA
AGTGCCTACTGTGTGCCAAGACA
>mmu-miR-1911-3p	CAGGCATTGTGGTCT
CACCAGGCATTGTGGTCTCTGC
>mmu-miR-12178-3p	CTGACTCAGCCACCT
TTTCTGACTCAGCCACCTGAGA
>mmu-miR-12181-3p	AGGCCTCTTGCTCTC
TCCAGGCCTCTTGCTCTCTCA
>mmu-miR-12182-3p	TTAGGCTCTGGATCT
TAATTAGGCTCTGGATCTGTGA
>mmu-miR-203b-3p	AACTGTCAAGAACCA
TTGAACTGTCAAGAACCACTGG
>mmu-miR-12184-3p	GACGGGCTCTCATGC
ACAGACGGGCTCTCATGCTGA
>mmu-miR-9b-3p-1-2-3	CAGCTAGATAACCAA
ATACAGCTAGATAACCAAAGA
>mmu-miR-12185-3p	GCCACTGTGTCCCCT
TCAGCCACTGTGTCCCCTCCTT
>mmu-miR-12186-3p	AGCTGGCCTGTGTCC
AGCAGCTGGCCTGTGTCCCTG
>mmu-miR-12187-3p	ATTCACCTCTGCTCT
TTCATTCACCTCTGCTCTTGC
>mmu-miR-12188-3p	ACAGCAGTACCCCAG
TGGACAGCAGTACCCCAGCCCCTCTGC
>mmu-miR-3083b-3p	CTGAAATATTCCCAG
TCTCTGAAATATTCCCAGCCTT
>mmu-miR-12191-3p	ATGGAGCTGTAGGAG
CCCATGGAGCTGTAGGAGCCG
>mmu-miR-122b-3p	CACCATTGTCACACT
AAACACCATTGTCACACTCCAC
>mmu-miR-12193-3p	GGTCCTTTCTGTCCC
ACCGGTCCTTTCTGTCCCCAG
>mmu-miR-12195-3p	ACAAGACTGTTATAC
CAGACAAGACTGTTATACCC
>mmu-miR-12196-3p	CAGGTGAGCTAGAAA
TCACAGGTGAGCTAGAAAGTAT
>mmu-miR-12200-3p	GAATCTCCGGCGCGT
TGTGAATCTCCGGCGCGTTT
>mmu-miR-12201-3p	GCAGAGGCTTCCTTG
TCTGCAGAGGCTTCCTTGGCT
>mmu-miR-12202-3p	TCTCTTTCCAGTCAT
TCTTCTCTTTCCAGTCATCAGC
>mmu-miR-12203-3p	GAATCTCTCCCTCTG
ATGGAATCTCTCCCTCTGGTCT
>mmu-miR-1970c-3p	CCGGGCCTAGTGACT
AAGCCGGGCCTAGTGACTCTCT
>mmu-miR-12205-3p	CCAACTGGGAAACAC
AAACCAACTGGGAAACACAAAT
>mmu-let-7c-5p	GTAGTAGGTTGTATG
TGAGGTAGTAGGTTGTATGGTT
>mmu-let-7g-5p	GGTAGTAGTTTGTAC
TGAGGTAGTAGTTTGTACAGTT
>mmu-let-7a-5p	GTAGTAGGTTGTATA
TGAGGTAGTAGGTTGTATAGTT
>mmu-miR-27b-3p	CAGTGGCTAAGTTCT
TTCACAGTGGCTAAGTTCTGC
>mmu-miR-23b-3p	CATTGCCAGGGATTA
ATCACATTGCCAGGGATTACC
>mmu-miR-30c-5p	AACATCCTACACTCT
TGTAAACATCCTACACTCTCAGC
>mmu-miR-23a-3p	CATTGCCAGGGATTT
ATCACATTGCCAGGGATTTCC
>mmu-miR-151-5p	GAGGAGCTCACAGTC
TCGAGGAGCTCACAGTCTAGT
>mmu-miR-27a-3p	CAGTGGCTAAGTTCC
TTCACAGTGGCTAAGTTCCGC
>mmu-miR-378a-3p	GGACTTGGAGTCAGA
ACTGGACTTGGAGTCAGAAGG
>mmu-miR-103-3p-107-3p	AGCATTGTACAGGGC
AGCAGCATTGTACAGGGCTATGA
>mmu-miR-129-2-1-3p	CCCTTACCCCAAAAA
AAGCCCTTACCCCAAAAAGCAT
>mmu-miR-145a-5p	CAGTTTTCCCAGGAA
GTCCAGTTTTCCCAGGAATCCCT
>mmu-miR-30b-5p	AACATCCTACACTCA
TGTAAACATCCTACACTCAGCT
>mmu-miR-1843b-5p	GAGGTCTCTGTCTGA
ATGGAGGTCTCTGTCTGACTT
>mmu-miR-376b-5p	GATATTCCTTCTATG
GTGGATATTCCTTCTATGGTTA
