# Supplementary material for: MicroRNA 3′ ends shorten during adolescent brain maturation
Source: Front Mol Neurosci. 2023 Apr 14;16:1168695. doi: 10.3389/fnmol.2023.1168695 (PMC10140418; doi:10.3389/fnmol.2023.1168695)
Supplement: Supplementary file 3 [file Data_Sheet_3.FASTA]

>hsa-let-7b-5p	GGTAGTAGGTTGTGT
TGAGGTAGTAGGTTGTGTGGTT
>hsa-let-7d-5p	GGTAGTAGGTTGCAT
AGAGGTAGTAGGTTGCATAGTT
>hsa-let-7e-5p	GGTAGGAGGTTGTAT
TGAGGTAGGAGGTTGTATAGTT
>hsa-let-7f-5p-1-2	GGTAGTAGATTGTAT
TGAGGTAGTAGATTGTATAGTT
>hsa-miR-15a-5p	CAGCACATAATGGTT
TAGCAGCACATAATGGTTTGTG
>hsa-miR-16-5p-1-2	CAGCACGTAAATATT
TAGCAGCACGTAAATATTGGCG
>hsa-miR-19a-5p	TTTGCATAGTTGCAC
AGTTTTGCATAGTTGCACTACA
>hsa-miR-20a-5p	AGTGCTTATAGTGCA
TAAAGTGCTTATAGTGCAGGTAG
>hsa-miR-21-5p	CTTATCAGACTGATG
TAGCTTATCAGACTGATGTTGA
>hsa-miR-22-5p	TCTTCAGTGGCAAGC
AGTTCTTCAGTGGCAAGCTTTA
>hsa-miR-23a-5p	GTTCCTGGGGATGGG
GGGGTTCCTGGGGATGGGATTT
>hsa-miR-24-1-5p	CTACTGAGCTGATAT
TGCCTACTGAGCTGATATCAGT
>hsa-miR-24-2-5p	CTACTGAGCTGAAAC
TGCCTACTGAGCTGAAACACAG
>hsa-miR-25-5p	CGGAGACTTGGGCAA
AGGCGGAGACTTGGGCAATTG
>hsa-miR-26a-5p-1-2	AAGTAATCCAGGATA
TTCAAGTAATCCAGGATAGGCT
>hsa-miR-26b-5p	AAGTAATTCAGGATA
TTCAAGTAATTCAGGATAGGT
>hsa-miR-27a-5p	GCTTAGCTGCTTGTG
AGGGCTTAGCTGCTTGTGAGCA
>hsa-miR-28-5p	GAGCTCACAGTCTAT
AAGGAGCTCACAGTCTATTGAG
>hsa-miR-29a-5p	GATTTCTTTTGGTGT
ACTGATTTCTTTTGGTGTTCAG
>hsa-miR-30a-5p	AAACATCCTCGACTG
TGTAAACATCCTCGACTGGAAG
>hsa-miR-31-5p	CAAGATGCTGGCATA
AGGCAAGATGCTGGCATAGCT
>hsa-miR-32-5p	TGCACATTACTAAGT
TATTGCACATTACTAAGTTGCA
>hsa-miR-33a-5p	CATTGTAGTTGCATT
GTGCATTGTAGTTGCATTGCA
>hsa-miR-92a-1-5p	TTGGGATCGGTTGCA
AGGTTGGGATCGGTTGCAATGCT
>hsa-miR-92a-2-5p	TGGGGATTTGTTGCA
GGGTGGGGATTTGTTGCATTAC
>hsa-miR-93-5p	AGTGCTGTTCGTGCA
CAAAGTGCTGTTCGTGCAGGTAG
>hsa-miR-95-5p	ATAAATGTCTGTTGA
TCAATAAATGTCTGTTGAATT
>hsa-miR-96-5p	GGCACTAGCACATTT
TTTGGCACTAGCACATTTTTGCT
>hsa-miR-98-5p	GGTAGTAAGTTGTAT
TGAGGTAGTAAGTTGTATTGTT
>hsa-miR-99a-5p	CCGTAGATCCGATCT
AACCCGTAGATCCGATCTTGTG
>hsa-miR-100-5p	CCGTAGATCCGAACT
AACCCGTAGATCCGAACTTGTG
>hsa-miR-101-5p	TTATCACAGTGCTGA
CAGTTATCACAGTGCTGATGCT
>hsa-miR-29b-1-5p	GGTTTCATATGGTGG
GCTGGTTTCATATGGTGGTTTAGA
>hsa-miR-29b-2-5p	GTTTCACATGGTGGC
CTGGTTTCACATGGTGGCTTAG
>hsa-miR-105-5p-1-2	AATGCTCAGACTCCT
TCAAATGCTCAGACTCCTGTGGT
>hsa-miR-196a-5p-1-2	GTAGTTTCATGTTGT
TAGGTAGTTTCATGTTGTTGGG
>hsa-miR-197-5p	GTAGAGAGGGCAGTG
CGGGTAGAGAGGGCAGTGGGAGG
>hsa-miR-198	CCAGAGGGGAGATAG
GGTCCAGAGGGGAGATAGGTTC
>hsa-miR-199a-5p-1-2	AGTGTTCAGACTACC
CCCAGTGTTCAGACTACCTGTTC
>hsa-miR-208a-5p	CTTTTGGCCCGGGTT
GAGCTTTTGGCCCGGGTTATAC
>hsa-miR-129-5p-1-2	TTTGCGGTCTGGGCT
CTTTTTGCGGTCTGGGCTTGC
>hsa-miR-148a-5p	GTTCTGAGACACTCC
AAAGTTCTGAGACACTCCGACT
>hsa-miR-30d-5p	AAACATCCCCGACTG
TGTAAACATCCCCGACTGGAAG
>hsa-miR-139-5p	ACAGTGCACGTGTCT
TCTACAGTGCACGTGTCTCCAGT
>hsa-miR-147a	TGTGGAAATGCTTCT
GTGTGTGGAAATGCTTCTGC
>hsa-miR-7-5p-1-2-3	AAGACTAGTGATTTT
TGGAAGACTAGTGATTTTGTTGTT
>hsa-miR-10a-5p	CCTGTAGATCCGAAT
TACCCTGTAGATCCGAATTTGTG
>hsa-miR-10b-5p	CCTGTAGAACCGAAT
TACCCTGTAGAACCGAATTTGTG
>hsa-miR-34a-5p	CAGTGTCTTAGCTGG
TGGCAGTGTCTTAGCTGGTTGT
>hsa-miR-181a-5p-1-2	ATTCAACGCTGTCGG
AACATTCAACGCTGTCGGTGAGT
>hsa-miR-181b-5p-1-2	ATTCATTGCTGTCGG
AACATTCATTGCTGTCGGTGGGT
>hsa-miR-181c-5p	ATTCAACCTGTCGGT
AACATTCAACCTGTCGGTGAGT
>hsa-miR-182-5p	GGCAATGGTAGAACT
TTTGGCAATGGTAGAACTCACACT
>hsa-miR-183-5p	GGCACTGGTAGAATT
TATGGCACTGGTAGAATTCACT
>hsa-miR-187-5p	TACAACACAGGACCC
GGCTACAACACAGGACCCGGGC
>hsa-miR-199b-5p	AGTGTTTAGACTATC
CCCAGTGTTTAGACTATCTGTTC
>hsa-miR-203a-5p	GGTTCTTAACAGTTC
AGTGGTTCTTAACAGTTCAACAGTT
>hsa-miR-204-5p	CCTTTGTCATCCTAT
TTCCCTTTGTCATCCTATGCCT
>hsa-miR-205-5p	TTCATTCCACCGGAG
TCCTTCATTCCACCGGAGTCTG
>hsa-miR-210-5p	CCCTGCCCACCGCAC
AGCCCCTGCCCACCGCACACTG
>hsa-miR-211-5p	CCTTTGTCATCCTTC
TTCCCTTTGTCATCCTTCGCCT
>hsa-miR-212-5p	TTGGCTCTAGACTGC
ACCTTGGCTCTAGACTGCTTACT
>hsa-miR-214-5p	CTGTCTACACTTGCT
TGCCTGTCTACACTTGCTGTGC
>hsa-miR-216a-5p	TCTCAGCTGGCAACT
TAATCTCAGCTGGCAACTGTGA
>hsa-miR-217-5p	TGCATCAGGAACTGA
TACTGCATCAGGAACTGATTGGA
>hsa-miR-218-5p-1-2	TGCTTGATCTAACCA
TTGTGCTTGATCTAACCATGT
>hsa-miR-219a-5p-1-2	TTGTCCAAACGCAAT
TGATTGTCCAAACGCAATTCT
>hsa-miR-221-5p	TGGCATACAATGTAG
ACCTGGCATACAATGTAGATTT
>hsa-miR-222-5p	AGTAGCCAGTGTAGA
CTCAGTAGCCAGTGTAGATCCT
>hsa-miR-223-5p	GTATTTGACAAGCTG
CGTGTATTTGACAAGCTGAGTT
>hsa-miR-224-5p	AGTCACTAGTGGTTC
TCAAGTCACTAGTGGTTCCGTTTAG
>hsa-miR-200b-5p	CTTACTGGGCAGCAT
CATCTTACTGGGCAGCATTGGA
>hsa-let-7g-5p	GGTAGTAGTTTGTAC
TGAGGTAGTAGTTTGTACAGTT
>hsa-let-7i-5p	GGTAGTAGTTTGTGC
TGAGGTAGTAGTTTGTGCTGTT
>hsa-miR-1-3p-1-2	AATGTAAAGAAGTAT
TGGAATGTAAAGAAGTATGTAT
>hsa-miR-15b-5p	CAGCACATCATGGTT
TAGCAGCACATCATGGTTTACA
>hsa-miR-23b-5p	GTTCCTGGCATGCTG
TGGGTTCCTGGCATGCTGATTT
>hsa-miR-27b-5p	GCTTAGCTGATTGGT
AGAGCTTAGCTGATTGGTGAAC
>hsa-miR-122-5p	AGTGTGACAATGGTG
TGGAGTGTGACAATGGTGTTTG
>hsa-miR-124-5p-1-2-3	GTTCACAGCGGACCT
CGTGTTCACAGCGGACCTTGAT
>hsa-miR-125b-5p-1-2	CTGAGACCCTAACTT
TCCCTGAGACCCTAACTTGTGA
>hsa-miR-128-1-5p	GGCCGTAGCACTGTC
CGGGGCCGTAGCACTGTCTGAGA
>hsa-miR-130a-5p	CTTTTCACATTGTGC
GCTCTTTTCACATTGTGCTACT
>hsa-miR-132-5p	GTGGCTTTCGATTGT
ACCGTGGCTTTCGATTGTTACT
>hsa-miR-133a-5p-1-2	TGGTAAAATGGAACC
AGCTGGTAAAATGGAACCAAAT
>hsa-miR-135a-5p-1-2	GGCTTTTTATTCCTA
TATGGCTTTTTATTCCTATGTGA
>hsa-miR-137-5p	GGTATTCTTGGGTGG
ACGGGTATTCTTGGGTGGATAAT
>hsa-miR-138-5p-1-2	TGGTGTTGTGAATCA
AGCTGGTGTTGTGAATCAGGCCG
>hsa-miR-140-5p	TGGTTTTACCCTATG
CAGTGGTTTTACCCTATGGTAG
>hsa-miR-141-5p	CTTCCAGTACAGTGT
CATCTTCCAGTACAGTGTTGGA
>hsa-miR-142-5p	AAAGTAGAAAGCACT
CATAAAGTAGAAAGCACTACT
>hsa-miR-143-5p	GCAGTGCTGCATCTC
GGTGCAGTGCTGCATCTCTGGT
>hsa-miR-144-5p	TATCATCATATACTG
GGATATCATCATATACTGTAAG
>hsa-miR-145-5p	CAGTTTTCCCAGGAA
GTCCAGTTTTCCCAGGAATCCCT
>hsa-miR-152-5p	TTCTGTGATACACTC
AGGTTCTGTGATACACTCCGACT
>hsa-miR-153-3p-1-2	CATAGTCACAAAAGT
TTGCATAGTCACAAAAGTGATC
>hsa-miR-153-5p	TTTTTGTGATGTTGC
TCATTTTTGTGATGTTGCAGCT
>hsa-miR-191-5p	CGGAATCCCAAAAGC
CAACGGAATCCCAAAAGCAGCTG
>hsa-miR-9-5p-1-2-3	TTGGTTATCTAGCTG
TCTTTGGTTATCTAGCTGTATGA
>hsa-miR-125a-5p	CTGAGACCCTTTAAC
TCCCTGAGACCCTTTAACCTGTGA
>hsa-miR-126-5p	TATTACTTTTGGTAC
CATTATTACTTTTGGTACGCG
>hsa-miR-127-5p	AAGCTCAGAGGGCTC
CTGAAGCTCAGAGGGCTCTGAT
>hsa-miR-134-5p	GACTGGTTGACCAGA
TGTGACTGGTTGACCAGAGGGG
>hsa-miR-136-5p	CCATTTGTTTTGATG
ACTCCATTTGTTTTGATGATGGA
>hsa-miR-146a-5p	GAACTGAATTCCATG
TGAGAACTGAATTCCATGGGTT
>hsa-miR-149-5p	GGCTCCGTGTCTTCA
TCTGGCTCCGTGTCTTCACTCCC
>hsa-miR-150-5p	CCCAACCCTTGTACC
TCTCCCAACCCTTGTACCAGTG
>hsa-miR-154-5p	GTTATCCGTGTTGCC
TAGGTTATCCGTGTTGCCTTCG
>hsa-miR-184	ACGGAGAACTGATAA
TGGACGGAGAACTGATAAGGGT
>hsa-miR-185-5p	AGAGAAAGGCAGTTC
TGGAGAGAAAGGCAGTTCCTGA
>hsa-miR-186-5p	AGAATTCTCCTTTTG
CAAAGAATTCTCCTTTTGGGCT
>hsa-miR-188-5p	CCCTTGCATGGTGGA
CATCCCTTGCATGGTGGAGGG
>hsa-miR-190a-5p	TATGTTTGATATATT
TGATATGTTTGATATATTAGGT
>hsa-miR-193a-5p	GTCTTTGCGGGCGAG
TGGGTCTTTGCGGGCGAGATGA
>hsa-miR-194-5p-1-2	AACAGCAACTCCATG
TGTAACAGCAACTCCATGTGGA
>hsa-miR-195-5p	CAGCACAGAAATATT
TAGCAGCACAGAAATATTGGC
>hsa-miR-206	AATGTAAGGAAGTGT
TGGAATGTAAGGAAGTGTGTGG
>hsa-miR-320a-5p	TTCTCTTCCCGGTTC
GCCTTCTCTTCCCGGTTCTTCC
>hsa-miR-200c-5p	CTTACCCAGCAGTGT
CGTCTTACCCAGCAGTGTTTGG
>hsa-miR-1-5p	TACTTCTTTATATGC
ACATACTTCTTTATATGCCCAT
>hsa-miR-155-5p	ATGCTAATCGTGATA
TTAATGCTAATCGTGATAGGGGTT
>hsa-miR-128-2-5p	GGCCGATACACTGTA
GGGGGCCGATACACTGTACGAGA
>hsa-miR-106b-5p	AGTGCTGACAGTGCA
TAAAGTGCTGACAGTGCAGAT
>hsa-miR-29c-5p	CCGATTTCTCCTGGT
TGACCGATTTCTCCTGGTGTTC
>hsa-miR-200a-5p	CTTACCGGACAGTGC
CATCTTACCGGACAGTGCTGGA
>hsa-miR-302a-5p	TAAACGTGGATGTAC
ACTTAAACGTGGATGTACTTGCT
>hsa-miR-101-2-5p	GTTATCATGGTACCG
TCGGTTATCATGGTACCGATGC
>hsa-miR-34b-5p	GCAGTGTCATTAGCT
TAGGCAGTGTCATTAGCTGATTG
>hsa-miR-34c-5p	CAGTGTAGTTAGCTG
AGGCAGTGTAGTTAGCTGATTGC
>hsa-miR-299-5p	TTTACCGTCCCACAT
TGGTTTACCGTCCCACATACAT
>hsa-miR-301a-5p	CTGACTTTATTGCAC
GCTCTGACTTTATTGCACTACT
>hsa-miR-99b-5p	CCGTAGAACCGACCT
CACCCGTAGAACCGACCTTGCG
>hsa-miR-296-5p	GCCCCCCCTCAATCC
AGGGCCCCCCCTCAATCCTGT
>hsa-miR-130b-5p	CTTTCCCTGTTGCAC
ACTCTTTCCCTGTTGCACTAC
>hsa-miR-30e-5p	AAACATCCTTGACTG
TGTAAACATCCTTGACTGGAAG
>hsa-miR-361-5p	TCAGAATCTCCAGGG
TTATCAGAATCTCCAGGGGTAC
>hsa-miR-362-5p	CCTTGGAACCTAGGT
AATCCTTGGAACCTAGGTGTGAGT
>hsa-miR-363-5p	GTGGATCACGATGCA
CGGGTGGATCACGATGCAATTT
>hsa-miR-365a-5p	GACTTTTGGGGGCAG
AGGGACTTTTGGGGGCAGATGTG
>hsa-miR-365b-5p	GACTTTCAGGGGCAG
AGGGACTTTCAGGGGCAGCTGT
>hsa-miR-302b-5p	TTAACATGGAAGTGC
ACTTTAACATGGAAGTGCTTTC
>hsa-miR-302c-5p	AACATGGGGGTACCT
TTTAACATGGGGGTACCTGCTG
>hsa-miR-302d-5p	TTAACATGGAGGCAC
ACTTTAACATGGAGGCACTTGC
>hsa-miR-367-5p	GTTGCTAATATGCAA
ACTGTTGCTAATATGCAACTCT
>hsa-miR-369-5p	TCGACCGTGTTATAT
AGATCGACCGTGTTATATTCGC
>hsa-miR-370-5p	GTCACGTCTCTGCAG
CAGGTCACGTCTCTGCAGTTAC
>hsa-miR-371a-5p	CAAACTGTGGGGGCA
ACTCAAACTGTGGGGGCACT
>hsa-miR-372-5p	CAAATGTGGAGCACT
CCTCAAATGTGGAGCACTATTCT
>hsa-miR-373-5p	CAAAATGGGGGCGCT
ACTCAAAATGGGGGCGCTTTCC
>hsa-miR-374a-5p	TAATACAACCTGATA
TTATAATACAACCTGATAAGTG
>hsa-miR-375-5p	ACGAGCCCCTCGCAC
GCGACGAGCCCCTCGCACAAACC
>hsa-miR-376a-5p	GATTCTCCTTCTATG
GTAGATTCTCCTTCTATGAGTA
>hsa-miR-377-5p	GGTTGCCCTTGGTGA
AGAGGTTGCCCTTGGTGAATTC
>hsa-miR-378a-5p	CTGACTCCAGGTCCT
CTCCTGACTCCAGGTCCTGTGT
>hsa-miR-379-5p	TAGACTATGGAACGT
TGGTAGACTATGGAACGTAGG
>hsa-miR-380-5p	TTGACCATAGAACAT
TGGTTGACCATAGAACATGCGC
>hsa-miR-381-5p	GAGGTTGCCCTTTGT
AGCGAGGTTGCCCTTTGTATAT
>hsa-miR-382-5p	GTTGTTCGTGGTGGA
GAAGTTGTTCGTGGTGGATTCG
>hsa-miR-383-5p	TCAGAAGGTGATTGT
AGATCAGAAGGTGATTGTGGCT
>hsa-miR-340-5p	TAAAGCAATGAGACT
TTATAAAGCAATGAGACTGATT
>hsa-miR-330-5p	CTGGGCCTGTGTCTT
TCTCTGGGCCTGTGTCTTAGGC
>hsa-miR-328-5p	GGGGCAGGAGGGGCT
GGGGGGGCAGGAGGGGCTCAGGG
>hsa-miR-342-5p	GGTGCTATCTGTGAT
AGGGGTGCTATCTGTGATTGA
>hsa-miR-337-5p	CGGCTTCATACAGGA
GAACGGCTTCATACAGGAGTT
>hsa-miR-323a-5p	TGGTCCGTGGCGCGT
AGGTGGTCCGTGGCGCGTTCGC
>hsa-miR-326	CTGGGCCCTTCCTCC
CCTCTGGGCCCTTCCTCCAG
>hsa-miR-135b-5p	GGCTTTTCATTCCTA
TATGGCTTTTCATTCCTATGTGA
>hsa-miR-148b-5p	TTCTGTTATACACTC
AAGTTCTGTTATACACTCAGGC
>hsa-miR-331-5p	GGTATGGTCCCAGGG
CTAGGTATGGTCCCAGGGATCC
>hsa-miR-324-5p	ATCCCCTAGGGCATT
CGCATCCCCTAGGGCATTGGTG
>hsa-miR-338-5p	AATATCCTGGTGCTG
AACAATATCCTGGTGCTGAGTG
>hsa-miR-339-5p	CTGTCCTCCAGGAGC
TCCCTGTCCTCCAGGAGCTCACG
>hsa-miR-335-5p	AGAGCAATAACGAAA
TCAAGAGCAATAACGAAAAATGT
>hsa-miR-325	AGTAGGTGTCCAGTA
CCTAGTAGGTGTCCAGTAAGTGT
>hsa-miR-345-5p	GACTCCTAGTCCAGG
GCTGACTCCTAGTCCAGGGCTC
>hsa-miR-346	CTGCCCGCATGCCTG
TGTCTGCCCGCATGCCTGCCTCT
>hsa-miR-384	CCTAGAAATTGTTCA
ATTCCTAGAAATTGTTCATA
>hsa-miR-196b-5p	GTAGTTTCCTGTTGT
TAGGTAGTTTCCTGTTGTTGGG
>hsa-miR-422a	GGACTTAGGGTCAGA
ACTGGACTTAGGGTCAGAAGGC
>hsa-miR-423-5p	GGGGCAGAGAGCGAG
TGAGGGGCAGAGAGCGAGACTTT
>hsa-miR-424-5p	CAGCAATTCATGTTT
CAGCAGCAATTCATGTTTTGAA
>hsa-miR-425-5p	GACACGATCACTCCC
AATGACACGATCACTCCCGTTGA
>hsa-miR-20b-5p	AGTGCTCATAGTGCA
CAAAGTGCTCATAGTGCAGGTAG
>hsa-miR-448	CATATGTAGGATGTC
TTGCATATGTAGGATGTCCCAT
>hsa-miR-429	TACTGTCTGGTAAAA
TAATACTGTCTGGTAAAACCGT
>hsa-miR-450a-5p-1-2	TGCGATGTGTTCCTA
TTTTGCGATGTGTTCCTAATAT
>hsa-miR-431-5p	CTTGCAGGCCGTCAT
TGTCTTGCAGGCCGTCATGCA
>hsa-miR-433-5p	GGTGAGCCTGTCATT
TACGGTGAGCCTGTCATTATTC
>hsa-miR-329-5p-1-2	GTTTTCTGGGTTTCT
GAGGTTTTCTGGGTTTCTGTTTC
>hsa-miR-451a	CCGTTACCATTACTG
AAACCGTTACCATTACTGAGTT
>hsa-miR-452-5p	TGTTTGCAGAGGAAA
AACTGTTTGCAGAGGAAACTGA
>hsa-miR-409-5p	TTACCCGAGCAACTT
AGGTTACCCGAGCAACTTTGCAT
>hsa-miR-412-5p	TCGACCAGTTGGAAA
TGGTCGACCAGTTGGAAAGTAAT
>hsa-miR-410-5p	TTGTCTGTGATGAGT
AGGTTGTCTGTGATGAGTTCG
>hsa-miR-483-5p	ACGGGAGGAAAGAAG
AAGACGGGAGGAAAGAAGGGAG
>hsa-miR-484	GGCTCAGTCCCCTCC
TCAGGCTCAGTCCCCTCCCGAT
>hsa-miR-485-5p	GGCTGGCCGTGATGA
AGAGGCTGGCCGTGATGAATTC
>hsa-miR-486-5p-1-2	TGTACTGAGCTGCCC
TCCTGTACTGAGCTGCCCCGAG
>hsa-miR-487a-5p	GTTATCCCTGCTGTG
GTGGTTATCCCTGCTGTGTTCG
>hsa-miR-488-5p	AGATAATGGCACTCT
CCCAGATAATGGCACTCTCAA
>hsa-miR-489-5p	CGTATGTGTGACGCC
GGTCGTATGTGTGACGCCATTT
>hsa-miR-490-5p	TGGATCTCCAGGTGG
CCATGGATCTCCAGGTGGGT
>hsa-miR-491-5p	GGGGAACCCTTCCAT
AGTGGGGAACCCTTCCATGAGG
>hsa-miR-511-5p	TCTTTTGCTCTGCAG
GTGTCTTTTGCTCTGCAGTCA
>hsa-miR-146b-5p	GAACTGAATTCCATA
TGAGAACTGAATTCCATAGGCTG
>hsa-miR-202-5p	CTATGCATATACTTC
TTCCTATGCATATACTTCTTTG
>hsa-miR-492	ACCTGCGGGACAAGA
AGGACCTGCGGGACAAGATTCTT
>hsa-miR-493-5p	TACATGGTAGGCTTT
TTGTACATGGTAGGCTTTCATT
>hsa-miR-432-5p	TGGAGTAGGTCATTG
TCTTGGAGTAGGTCATTGGGTGG
>hsa-miR-494-5p	TTGTCCGTGTTGTCT
AGGTTGTCCGTGTTGTCTTCTCT
>hsa-miR-495-5p	GTTGCCCATGTTATT
GAAGTTGCCCATGTTATTTTCG
>hsa-miR-496	GTATTACATGGCCAA
TGAGTATTACATGGCCAATCTC
>hsa-miR-193b-5p	GGTTTTGAGGGCGAG
CGGGGTTTTGAGGGCGAGATGA
>hsa-miR-497-5p	CAGCACACTGTGGTT
CAGCAGCACACTGTGGTTTGT
>hsa-miR-181d-5p	ATTCATTGTTGTCGG
AACATTCATTGTTGTCGGTGGGT
>hsa-miR-512-5p-1-2	TCAGCCTTGAGGGCA
CACTCAGCCTTGAGGGCACTTTC
>hsa-miR-498-5p	CAAGCCAGGGGGCGT
TTTCAAGCCAGGGGGCGTTTTTC
>hsa-miR-520e-5p	AAGATGGAAGCAGTT
CTCAAGATGGAAGCAGTTTCTG
>hsa-miR-515-5p-1-2	TCCAAAAGAAAGCAC
TTCTCCAAAAGAAAGCACTTTCTG
>hsa-miR-519e-5p	TCCAAAAGGGAGCAC
TTCTCCAAAAGGGAGCACTTTC
>hsa-miR-520f-5p	CTAAAGGGAAGCGCT
CCTCTAAAGGGAAGCGCTTTCT
>hsa-miR-519c-5p-519b-5p-523-5p-518e-5p-522-5p-519a-5p	TAGAGGGAAGCGCTT
CTCTAGAGGGAAGCGCTTTCTG
>hsa-miR-520a-5p	CAGAGGGAAGTACTT
CTCCAGAGGGAAGTACTTTCT
>hsa-miR-526b-5p	TTGAGGGAAGCACTT
CTCTTGAGGGAAGCACTTTCTGT
>hsa-miR-525-5p	CAGAGGGATGCACTT
CTCCAGAGGGATGCACTTTCT
>hsa-miR-520b-5p-519a-2-5p	CTACAGGGAAGCGCT
CCTCTACAGGGAAGCGCTTTC
>hsa-miR-518b	AGCGCTCCCCTTTAG
CAAAGCGCTCCCCTTTAGAGGT
>hsa-miR-518c-5p	CTGGAGGGAAGCACT
TCTCTGGAGGGAAGCACTTTCTG
>hsa-miR-524-5p	CAAAGGGAAGCACTT
CTACAAAGGGAAGCACTTTCTC
>hsa-miR-517-5p-1-2-3	CTAGATGGAAGCACT
CCTCTAGATGGAAGCACTGTCT
>hsa-miR-519d-5p	CCAAAGGGAAGCGCT
CCTCCAAAGGGAAGCGCTTTCTGTT
>hsa-miR-521-1-2	GCACTTCCCTTTAGA
AACGCACTTCCCTTTAGAGTGT
>hsa-miR-520g-5p	AGAGGAAGCACTTTC
TCTAGAGGAAGCACTTTCTGTTT
>hsa-miR-516b-5p-1-2	TGGAGGTAAGAAGCA
ATCTGGAGGTAAGAAGCACTTT
>hsa-miR-520h-520g-3p	AAGTGCTTCCCTTTA
ACAAAGTGCTTCCCTTTAGAGT
>hsa-miR-516a-5p-1-2	TCGAGGAAAGAAGCA
TTCTCGAGGAAAGAAGCACTTTC
>hsa-miR-499a-5p	AGACTTGCAGTGATG
TTAAGACTTGCAGTGATGTTT
>hsa-miR-500a-5p-500b-5p	TCCTTGCTACCTGGG
TAATCCTTGCTACCTGGGTGAGA
>hsa-miR-501-5p	CCTTTGTCCCTGGGT
AATCCTTTGTCCCTGGGTGAGA
>hsa-miR-502-5p	CTTGCTATCTGGGTG
ATCCTTGCTATCTGGGTGCTA
>hsa-miR-503-5p	CAGCGGGAACAGTTC
TAGCAGCGGGAACAGTTCTGCAG
>hsa-miR-504-5p	CCCTGGTCTGCACTC
AGACCCTGGTCTGCACTCTATC
>hsa-miR-505-5p	AGCCAGGAAGTATTG
GGGAGCCAGGAAGTATTGATGT
>hsa-miR-513a-5p-1-2	ACAGGGAGGTGTCAT
TTCACAGGGAGGTGTCAT
>hsa-miR-506-5p	TCAGGAAGGTGTTAC
TATTCAGGAAGGTGTTACTTAA
>hsa-miR-507	TGCACCTTTTGGAGT
TTTTGCACCTTTTGGAGTGAA
>hsa-miR-508-5p	TCCAGAGGGCGTCAC
TACTCCAGAGGGCGTCACTCATG
>hsa-miR-509-5p-1-2	TGCAGACAGTGGCAA
TACTGCAGACAGTGGCAATCA
>hsa-miR-510-5p	TCAGGAGAGTGGCAA
TACTCAGGAGAGTGGCAATCAC
>hsa-miR-514a-5p-1-2-3	TCTGGAGAGTGACAA
TACTCTGGAGAGTGACAATCATG
>hsa-miR-532-5p	GCCTTGAGTGTAGGA
CATGCCTTGAGTGTAGGACCGT
>hsa-miR-455-5p	GTGCCTTTGGACTAC
TATGTGCCTTTGGACTACATCG
>hsa-miR-539-5p	GAAATTATCCTTGGT
GGAGAAATTATCCTTGGTGTGT
>hsa-miR-544a	CTGCATTTTTAGCAA
ATTCTGCATTTTTAGCAAGTTC
>hsa-miR-545-5p	GTAAATGTTTATTAG
TCAGTAAATGTTTATTAGATGA
>hsa-miR-376a-2-5p	AGATTTTCCTTCTAT
GGTAGATTTTCCTTCTATGGT
>hsa-miR-487b-5p	GTTATCCCTGTCCTG
GTGGTTATCCCTGTCCTGTTCG
>hsa-miR-551a	ACCCACTCTTGGTTT
GCGACCCACTCTTGGTTTCCA
>hsa-miR-552-5p	TAACCTTTTGCCTGT
GTTTAACCTTTTGCCTGTTGG
>hsa-miR-553	ACGGTGAGATTTTGT
AAAACGGTGAGATTTTGTTTT
>hsa-miR-554	AGTCCTGACTCAGCC
GCTAGTCCTGACTCAGCCAGT
>hsa-miR-92b-5p	GACGGGACGCGGTGC
AGGGACGGGACGCGGTGCAGTG
>hsa-miR-555	GTAAGCTGAACCTCT
AGGGTAAGCTGAACCTCTGAT
>hsa-miR-556-5p	GAGCTCATTGTAATA
GATGAGCTCATTGTAATATGAG
>hsa-miR-557	TGCACGGGTGGGCCT
GTTTGCACGGGTGGGCCTTGTCT
>hsa-miR-558	GCTGCTGTACCAAAA
TGAGCTGCTGTACCAAAAT
>hsa-miR-559	AGTAAATATGCACCA
TAAAGTAAATATGCACCAAAA
>hsa-miR-561-5p	AAGGATCTTAAACTT
ATCAAGGATCTTAAACTTTGCC
>hsa-miR-562	GTAGCTGTACCATTT
AAAGTAGCTGTACCATTTGC
>hsa-miR-563	TTGACATACGTTTCC
AGGTTGACATACGTTTCCC
>hsa-miR-564	CACGGTGTCAGCAGG
AGGCACGGTGTCAGCAGGC
>hsa-miR-567	ATGTTCTTCCAGGAC
AGTATGTTCTTCCAGGACAGAAC
>hsa-miR-568	TATAAATGTATACAC
ATGTATAAATGTATACACAC
>hsa-miR-551b-5p	ATCAAGCGTGGGTGA
GAAATCAAGCGTGGGTGAGACC
>hsa-miR-569	TAATGAATCCTGGAA
AGTTAATGAATCCTGGAAAGT
>hsa-miR-570-5p-548ai	GGTAATTGCAGTTTT
AAAGGTAATTGCAGTTTTTCCC
>hsa-miR-571	GTTGGCCATCTGAGT
TGAGTTGGCCATCTGAGTGAG
>hsa-miR-572	CGCTCGGCGGTGGCC
GTCCGCTCGGCGGTGGCCCA
>hsa-miR-573	AAGTGATGTGTAACT
CTGAAGTGATGTGTAACTGATCAG
>hsa-miR-574-5p	GTGTGTGTGTGTGAG
TGAGTGTGTGTGTGTGAGTGTGT
>hsa-miR-575	CCAGTTGGACAGGAG
GAGCCAGTTGGACAGGAGC
>hsa-miR-576-5p	CTAATTTCTCCACGT
ATTCTAATTTCTCCACGTCTTT
>hsa-miR-577	ATAAAATATTGGTAC
TAGATAAAATATTGGTACCTG
>hsa-miR-578	CTTGTGCTCTAGGAT
CTTCTTGTGCTCTAGGATTGT
>hsa-miR-579-5p	CGGTTTGTGCCAGAT
TCGCGGTTTGTGCCAGATGACG
>hsa-miR-580-5p	TGATTCATCAGACTC
TAATGATTCATCAGACTCAGAT
>hsa-miR-581	TGTGTTCTCTAGATC
TCTTGTGTTCTCTAGATCAGT
>hsa-miR-582-5p	CAGTTGTTCAACCAG
TTACAGTTGTTCAACCAGTTACT
>hsa-miR-583	AGAGGAAGGTCCCAT
CAAAGAGGAAGGTCCCATTAC
>hsa-miR-584-5p	TGGTTTGCCTGGGAC
TTATGGTTTGCCTGGGACTGAG
>hsa-miR-585-5p	GCACACAGATACGCC
CTAGCACACAGATACGCCCAGA
>hsa-miR-548a-3p-1-2-3	AACTGGCAATTACTT
CAAAACTGGCAATTACTTTTGC
>hsa-miR-586	GCATTGTATTTTTAG
TATGCATTGTATTTTTAGGTCC
>hsa-miR-587	CCATAGGTGATGAGT
TTTCCATAGGTGATGAGTCAC
>hsa-miR-588	GCCACAATGGGTTAG
TTGGCCACAATGGGTTAGAAC
>hsa-miR-589-5p	GAACCACGTCTGCTC
TGAGAACCACGTCTGCTCTGAG
>hsa-miR-590-5p	CTTATTCATAAAAGT
GAGCTTATTCATAAAAGTGCAG
>hsa-miR-591	CCATGGGTTCTCATT
AGACCATGGGTTCTCATTGT
>hsa-miR-592	TGTCAATATGCGATG
TTGTGTCAATATGCGATGATGT
>hsa-miR-593-5p	CACCAGCCAGGCATT
AGGCACCAGCCAGGCATTGCTCAGC
>hsa-miR-595	GTGTGCCGTGGTGTG
GAAGTGTGCCGTGGTGTGTCT
>hsa-miR-596	CCTGCCCGGCTCCTC
AAGCCTGCCCGGCTCCTCGGG
>hsa-miR-597-5p	GTCACTCGATGACCA
TGTGTCACTCGATGACCACTGT
>hsa-miR-598-5p	GTGATCCCGATGGTG
GCGGTGATCCCGATGGTGTGAGC
>hsa-miR-599	GTGTCAGTTTATCAA
GTTGTGTCAGTTTATCAAAC
>hsa-miR-548a-5p	AGTAATTGCGAGTTT
AAAAGTAATTGCGAGTTTTACC
>hsa-miR-600	TACAGACAAGAGCCT
ACTTACAGACAAGAGCCTTGCTC
>hsa-miR-601	TCTAGGATTGTTGGA
TGGTCTAGGATTGTTGGAGGAG
>hsa-miR-602	ACGGGCGACAGCTGC
GACACGGGCGACAGCTGCGGCCC
>hsa-miR-603	ACACTGCAATTACTT
CACACACTGCAATTACTTTTGC
>hsa-miR-604	CTGCGGAATTCAGGA
AGGCTGCGGAATTCAGGAC
>hsa-miR-605-5p	ATCCCATGGTGCCTT
TAAATCCCATGGTGCCTTCTCCT
>hsa-miR-606	CTACTGAAAATCAAA
AAACTACTGAAAATCAAAGAT
>hsa-miR-607	CAAATCCAGATCTAT
GTTCAAATCCAGATCTATAAC
>hsa-miR-608	GGTGGTGTTGGGACA
AGGGGTGGTGTTGGGACAGCTCCGT
>hsa-miR-609	GTGTTTCTCTCATCT
AGGGTGTTTCTCTCATCTCT
>hsa-miR-610	GCTAAATGTGTGCTG
TGAGCTAAATGTGTGCTGGGA
>hsa-miR-611	AGGACCCCTCGGGGT
GCGAGGACCCCTCGGGGTCTGAC
>hsa-miR-612	GGGCAGGGCTTCTGA
GCTGGGCAGGGCTTCTGAGCTCCTT
>hsa-miR-613	AATGTTCCTTCTTTG
AGGAATGTTCCTTCTTTGCC
>hsa-miR-614	CGCCTGTTCTTGCCA
GAACGCCTGTTCTTGCCAGGTGG
>hsa-miR-615-5p	GGTCCCCGGTGCTCG
GGGGGTCCCCGGTGCTCGGATC
>hsa-miR-616-5p	CAAAACCCTTCAGTG
ACTCAAAACCCTTCAGTGACTT
>hsa-miR-617	CTTCCCATTTGAAGG
AGACTTCCCATTTGAAGGTGGC
>hsa-miR-618	CTCTACTTGTCCTTC
AAACTCTACTTGTCCTTCTGAGT
>hsa-miR-619-5p	GGGATTACAGGCATG
GCTGGGATTACAGGCATGAGCC
>hsa-miR-620	GAGATAGATATAGAA
ATGGAGATAGATATAGAAAT
>hsa-miR-621	TAGCAACAGCGCTTA
GGCTAGCAACAGCGCTTACCT
>hsa-miR-622	GTCTGCTGAGGTTGG
ACAGTCTGCTGAGGTTGGAGC
>hsa-miR-623	CCTTGCAGGGGCTGT
ATCCCTTGCAGGGGCTGTTGGGT
>hsa-miR-624-5p	TACCAGTACCTTGTG
TAGTACCAGTACCTTGTGTTCA
>hsa-miR-625-5p	GGGAAAGTTCTATAG
AGGGGGAAAGTTCTATAGTCC
>hsa-miR-626	TGTCTGAAAATGTCT
AGCTGTCTGAAAATGTCTT
>hsa-miR-627-5p	AGTCTCTAAGAAAAG
GTGAGTCTCTAAGAAAAGAGGA
>hsa-miR-628-5p	CTGACATATTTACTA
ATGCTGACATATTTACTAGAGG
>hsa-miR-629-5p	GTTTACGTTGGGAGA
TGGGTTTACGTTGGGAGAACT
>hsa-miR-630	ATTCTGTACCAGGGA
AGTATTCTGTACCAGGGAAGGT
>hsa-miR-631	CCTGGCCCAGACCTC
AGACCTGGCCCAGACCTCAGC
>hsa-miR-33b-5p	CATTGCTGTTGCATT
GTGCATTGCTGTTGCATTGC
>hsa-miR-632	TCTGCTTCCTGTGGG
GTGTCTGCTTCCTGTGGGA
>hsa-miR-633	ATAGTATCTACCACA
CTAATAGTATCTACCACAATAAA
>hsa-miR-634	CAGCACCCCAACTTT
AACCAGCACCCCAACTTTGGAC
>hsa-miR-635	TGGGCACTGAAACAA
ACTTGGGCACTGAAACAATGTCC
>hsa-miR-636	GCTTGCTCGTCCCGC
TGTGCTTGCTCGTCCCGCCCGCA
>hsa-miR-637	GGGGGCTTTCGGGCT
ACTGGGGGCTTTCGGGCTCTGCGT
>hsa-miR-638	GATCGCGGGCGGGTG
AGGGATCGCGGGCGGGTGGCGGCCT
>hsa-miR-639	GCTGCGGTTGCGAGC
ATCGCTGCGGTTGCGAGCGCTGT
>hsa-miR-640	ATCCAGGAACCTGCC
ATGATCCAGGAACCTGCCTCT
>hsa-miR-641	GACATAGGATAGAGT
AAAGACATAGGATAGAGTCACCTC
>hsa-miR-643	TGTATGCTAGCTCAG
ACTTGTATGCTAGCTCAGGTAG
>hsa-miR-644a	GTGGCTTTCTTAGAG
AGTGTGGCTTTCTTAGAGC
>hsa-miR-645	AGGCTGGTACTGCTG
TCTAGGCTGGTACTGCTGA
>hsa-miR-646	CAGCTGCCTCTGAGG
AAGCAGCTGCCTCTGAGGC
>hsa-miR-647	GCTGCACTCACTTCC
GTGGCTGCACTCACTTCCTTC
>hsa-miR-648	TGTGCAGGGCACTGG
AAGTGTGCAGGGCACTGGT
>hsa-miR-649	CCTGTGTTGTTCAAG
AAACCTGTGTTGTTCAAGAGTC
>hsa-miR-650	AGGCAGCGCTCTCAG
AGGAGGCAGCGCTCTCAGGAC
>hsa-miR-651-5p	AGGATAAGCTTGACT
TTTAGGATAAGCTTGACTTTTG
>hsa-miR-652-5p	CCCTAGGAGAGGGTG
CAACCCTAGGAGAGGGTGCCATTCA
>hsa-miR-661	CTGGGTCTCTGGCCT
TGCCTGGGTCTCTGGCCTGCGCGT
>hsa-miR-662	CACGTTGTGGCCCAG
TCCCACGTTGTGGCCCAGCAG
>hsa-miR-663a	CGGGGCGCCGCGGGA
AGGCGGGGCGCCGCGGGACCGC
>hsa-miR-653-5p	TTGAAACAATCTCTA
GTGTTGAAACAATCTCTACTG
>hsa-miR-411-5p	TAGACCGTATAGCGT
TAGTAGACCGTATAGCGTACG
>hsa-miR-654-5p	TGGGCCGCAGAACAT
TGGTGGGCCGCAGAACATGTGC
>hsa-miR-655-5p	GGTTATCCGTGTTAT
AGAGGTTATCCGTGTTATGTTC
>hsa-miR-656-5p	TTGCCTGTGAGGTGT
AGGTTGCCTGTGAGGTGTTCA
>hsa-miR-549a-5p	TCATCCATAGTTGTC
AGCTCATCCATAGTTGTCACTG
>hsa-miR-657	AGGTTCTCACCCTCT
GGCAGGTTCTCACCCTCTCTAGG
>hsa-miR-658	GGAGGGAAGTAGGTC
GGCGGAGGGAAGTAGGTCCGTTGGT
>hsa-miR-659-5p	ACCTTCCCTGAACCA
AGGACCTTCCCTGAACCAAGGA
>hsa-miR-660-5p	CCATTGCATATCGGA
TACCCATTGCATATCGGAGTTG
>hsa-miR-421	AACAGACATTAATTG
ATCAACAGACATTAATTGGGCGC
>hsa-miR-542-5p	GGGATCATCATGTCA
TCGGGGATCATCATGTCACGAGA
>hsa-miR-758-5p	GGTTGACCAGAGAGC
GATGGTTGACCAGAGAGCACAC
>hsa-miR-1264	GTCTTATTTGAGCAC
CAAGTCTTATTTGAGCACCTGTT
>hsa-miR-671-5p	AAGCCCTGGAGGGGC
AGGAAGCCCTGGAGGGGCTGGAG
>hsa-miR-668-5p	GCCTCGGGTGAGCAT
TGCGCCTCGGGTGAGCATG
>hsa-miR-767-5p	ACCATGGTTGTCTGA
TGCACCATGGTTGTCTGAGCATG
>hsa-miR-1224-5p	AGGACTCGGGAGGTG
GTGAGGACTCGGGAGGTGG
>hsa-miR-1296-5p	GGGCCCTGGCTCCAT
TTAGGGCCCTGGCTCCATCTCC
>hsa-miR-1468-5p	CGTTTGCCTGTTTCG
CTCCGTTTGCCTGTTTCGCTG
>hsa-miR-1323	AAACTGAGGGGCATT
TCAAAACTGAGGGGCATTTTCT
>hsa-miR-1271-5p	GGCACCTAGCAAGCA
CTTGGCACCTAGCAAGCACTCA
>hsa-miR-1301-5p	TCTAGGCACCGCAGC
CGCTCTAGGCACCGCAGCA
>hsa-miR-454-5p	CTATCAATATTGTCT
ACCCTATCAATATTGTCTCTGC
>hsa-miR-1185-5p-1-2	GGATACCCTTTGTAT
AGAGGATACCCTTTGTATGTT
>hsa-miR-449c-5p	GCAGTGTATTGCTAG
TAGGCAGTGTATTGCTAGCGGCTGT
>hsa-miR-1283-1-2	ACAAAGGAAAGCGCT
TCTACAAAGGAAAGCGCTTTCT
>hsa-miR-769-5p	GACCTCTGGGTTCTG
TGAGACCTCTGGGTTCTGAGCT
>hsa-miR-766-5p	AGGAATTGGTGCTGG
AGGAGGAATTGGTGCTGGTCTT
>hsa-miR-762	GCTGGGGCCGGGGCC
GGGGCTGGGGCCGGGGCCGAGC
>hsa-miR-802	TAACAAAGATTCATC
CAGTAACAAAGATTCATCCTTGT
>hsa-miR-670-5p	CCTGAGTGTATGTGG
GTCCCTGAGTGTATGTGGTG
>hsa-miR-1298-5p	ATTCGGCTGTCCAGA
TTCATTCGGCTGTCCAGATGTA
>hsa-miR-2113	TGTGCTTGGCTCTGT
ATTTGTGCTTGGCTCTGTCAC
>hsa-miR-761	GCAGGGTGAAACTGA
GCAGCAGGGTGAAACTGACACA
>hsa-miR-764	GGTGCTCACTTGTCC
GCAGGTGCTCACTTGTCCTCCT
>hsa-miR-759	GAGTGCAAACAATTT
GCAGAGTGCAAACAATTTTGAC
>hsa-miR-765	AGGAGAAGGAAGGTG
TGGAGGAGAAGGAAGGTGATG
>hsa-miR-770-5p	AGTACCACGTGTCAG
TCCAGTACCACGTGTCAGGGCCA
>hsa-miR-675-5p	TGCGGAGAGGGCCCA
TGGTGCGGAGAGGGCCCACAGTG
>hsa-miR-298	AGAAGCAGGGAGGTT
AGCAGAAGCAGGGAGGTTCTCCCA
>hsa-miR-891a-5p	AACGAACCTGAGCCA
TGCAACGAACCTGAGCCACTGA
>hsa-miR-300	ACAAGGGCAGACTCT
TATACAAGGGCAGACTCTCTCT
>hsa-miR-892a	TGTGTCCTTTCTGCG
CACTGTGTCCTTTCTGCGTAG
>hsa-miR-450b-5p	TGCAATATGTTCCTG
TTTTGCAATATGTTCCTGAATA
>hsa-miR-874-5p	CCCCACGCACCAGGG
CGGCCCCACGCACCAGGGTAAGA
>hsa-miR-890	TTGGAAAGGCATCAG
TACTTGGAAAGGCATCAGTTG
>hsa-miR-891b	AACTTACCTGAGTCA
TGCAACTTACCTGAGTCATTGA
>hsa-miR-888-5p	TCAAAAAGCTGTCAG
TACTCAAAAAGCTGTCAGTCA
>hsa-miR-892b	TGGCTCCTTTCTGGG
CACTGGCTCCTTTCTGGGTAGA
>hsa-miR-541-5p	GGATTCTGCTGTCGG
AAAGGATTCTGCTGTCGGTCCCACT
>hsa-miR-889-5p	GGCTGTCCGTAGTAT
AATGGCTGTCCGTAGTATGGTC
>hsa-miR-875-5p	ACCTCAGTTTTATCA
TATACCTCAGTTTTATCAGGTG
>hsa-miR-876-5p	ATTTCTTTGTGAATC
TGGATTTCTTTGTGAATCACCA
>hsa-miR-708-5p	GAGCTTACAATCTAG
AAGGAGCTTACAATCTAGCTGGG
>hsa-miR-147b-5p	AAACATTTCTGCACA
TGGAAACATTTCTGCACAAACT
>hsa-miR-190b-5p	TATGTTTGATATTGG
TGATATGTTTGATATTGGGTTG
>hsa-miR-744-5p	GGGGCTAGGGCTAAC
TGCGGGGCTAGGGCTAACAGCA
>hsa-miR-885-5p	ATTACACTACCCTGC
TCCATTACACTACCCTGCCTCT
>hsa-miR-877-5p	GAGGAGATGGCGCAG
GTAGAGGAGATGGCGCAGGG
>hsa-miR-887-5p	GGGAGCCCTGTTAGA
CTTGGGAGCCCTGTTAGACTC
>hsa-miR-665	AGGAGGCTGAGGCCC
ACCAGGAGGCTGAGGCCCCT
>hsa-miR-873-5p	GGAACTTGTGAGTCT
GCAGGAACTTGTGAGTCTCCT
>hsa-miR-543	CATTCGCGGTGCACT
AAACATTCGCGGTGCACTTCTT
>hsa-miR-760	CTCTGGGTCTGTGGG
CGGCTCTGGGTCTGTGGGGA
>hsa-miR-301b-5p	CTGACGAGGTTGCAC
GCTCTGACGAGGTTGCACTACT
>hsa-miR-216b-5p	TCTCTGCAGGCAAAT
AAATCTCTGCAGGCAAATGTGA
>hsa-miR-208b-5p	CTTTTTGCTCGAATT
AAGCTTTTTGCTCGAATTATGT
>hsa-miR-920	GAGCTGTGGAAGCAG
GGGGAGCTGTGGAAGCAGTA
>hsa-miR-921	GTGAGGGACAGAACC
CTAGTGAGGGACAGAACCAGGATTC
>hsa-miR-922	GCAGAGAATAGGACT
GCAGCAGAGAATAGGACTACGTC
>hsa-miR-924	GTCTTGTGATGTCTT
AGAGTCTTGTGATGTCTTGC
>hsa-miR-509-3-5p	TGCAGACGTGGCAAT
TACTGCAGACGTGGCAATCATG
>hsa-miR-933	GCGCAGGGAGACCTC
TGTGCGCAGGGAGACCTCTCCC
>hsa-miR-934	CTACTACTGGAGACA
TGTCTACTACTGGAGACACTGG
>hsa-miR-935	GTTACCGCTTCCGCT
CCAGTTACCGCTTCCGCTACCGC
>hsa-miR-936	GTAGAGGGAGGAATC
ACAGTAGAGGGAGGAATCGCAG
>hsa-miR-937-5p	AGTCAGGGTGGGGCT
GTGAGTCAGGGTGGGGCTGG
>hsa-miR-938	CCTTAAAGGTGAACC
TGCCCTTAAAGGTGAACCCAGT
>hsa-miR-939-5p	GGAGCTGAGGCTCTG
TGGGGAGCTGAGGCTCTGGGGGTG
>hsa-miR-940	GCAGGGCCCCCGCTC
AAGGCAGGGCCCCCGCTCCCC
>hsa-miR-941-1-2-3-4-5	CCGGCTGTGTGCACA
CACCCGGCTGTGTGCACATGTGC
>hsa-miR-942-5p	TCTCTGTTTTGGCCA
TCTTCTCTGTTTTGGCCATGTG
>hsa-miR-943	ACTGTTGCCGTCCTC
CTGACTGTTGCCGTCCTCCAG
>hsa-miR-944	TTATTGTACATCGGA
AAATTATTGTACATCGGATGAG
>hsa-miR-297	TATGTGTGCATGTGC
ATGTATGTGTGCATGTGCATG
>hsa-miR-1178-5p	GGTCAGCTGAGCATG
CAGGGTCAGCTGAGCATG
>hsa-miR-1179	CATTCTTTCATTGGT
AAGCATTCTTTCATTGGTTGG
>hsa-miR-1180-5p	CCCACCCGGCCGGGA
GGACCCACCCGGCCGGGAATA
>hsa-miR-1181	TCGCCGCCACCCGAG
CCGTCGCCGCCACCCGAGCCG
>hsa-miR-1182	GGTCTTGGGAGGGAT
GAGGGTCTTGGGAGGGATGTGAC
>hsa-miR-1183	TGTAGGTGATGGTGA
CACTGTAGGTGATGGTGAGAGTGGGCA
>hsa-miR-1184-1-2-3	GCAGCGACTTGATGG
CCTGCAGCGACTTGATGGCTTCC
>hsa-miR-1225-5p	GGTACGGCCCAGTGG
GTGGGTACGGCCCAGTGGGGGG
>hsa-miR-1226-5p	AGGGCATGCAGGCCT
GTGAGGGCATGCAGGCCTGGATGGGG
>hsa-miR-1227-5p	GGGCCAGGCGGTGG
GTGGGGCCAGGCGGTGG
>hsa-miR-1228-5p	GGCGGGGGCAGGTGT
GTGGGCGGGGGCAGGTGTGTG
>hsa-miR-1229-5p	GGTAGGGTTTGGGGG
GTGGGTAGGGTTTGGGGGAGAGCG
>hsa-miR-1231	TCTGGGCGGACAGCT
GTGTCTGGGCGGACAGCTGC
>hsa-miR-1233-5p-1-2	GGGAGGCCAGGGCAC
AGTGGGAGGCCAGGGCACGGCA
>hsa-miR-1234-3p	GCCTGACCACCCACC
TCGGCCTGACCACCCACCCCAC
>hsa-miR-1236-5p	GTGACAGGGGAAATG
TGAGTGACAGGGGAAATGGGGA
>hsa-miR-1237-5p	GGGCGGGGCCGAAGC
CGGGGGCGGGGCCGAAGCGCG
>hsa-miR-1238-5p	AGTGGGAGCCCCAGT
GTGAGTGGGAGCCCCAGTGTGTG
>hsa-miR-1200	CTGAGCCATTCTGAG
CTCCTGAGCCATTCTGAGCCTC
>hsa-miR-1202	CCAGCTGCAGTGGGG
GTGCCAGCTGCAGTGGGGGAG
>hsa-miR-1203	GGAGCCAGGATGCAG
CCCGGAGCCAGGATGCAGCTC
>hsa-miR-663b	GGCCCGGCCGTGCCT
GGTGGCCCGGCCGTGCCTGAGG
>hsa-miR-1204	TGGCCTGGTCTCCAT
TCGTGGCCTGGTCTCCATTAT
>hsa-miR-1205	GCAGGGTTTGCTTTG
TCTGCAGGGTTTGCTTTGAG
>hsa-miR-1206	TCATGTAGATGTTTA
TGTTCATGTAGATGTTTAAGC
>hsa-miR-1207-5p	CAGGGAGGCTGGGAG
TGGCAGGGAGGCTGGGAGGGG
>hsa-miR-1208	CTGTTCAGACAGGCG
TCACTGTTCAGACAGGCGGA
>hsa-miR-548e-5p	AAGCAATCGCGGTTT
CAAAAGCAATCGCGGTTTTTGC
>hsa-miR-548j-5p-548ap-5p	AGTAATTGCGGTCTT
AAAAGTAATTGCGGTCTTTGGT
>hsa-miR-1285-5p	CTCACTTTGTTGCCC
GATCTCACTTTGTTGCCCAGG
>hsa-miR-1285-3p-1-2	GGGCAACAAAGTGAG
TCTGGGCAACAAAGTGAGACCT
>hsa-miR-1286	AGGACCAAGATGAGC
TGCAGGACCAAGATGAGCCCT
>hsa-miR-1287-5p	TGGATCAGTGGTTCG
TGCTGGATCAGTGGTTCGAGTC
>hsa-miR-1289-1-2	AGTCCAGGAATCTGC
TGGAGTCCAGGAATCTGCATTTT
>hsa-miR-1290	ATTTTTGGATCAGGG
TGGATTTTTGGATCAGGGA
>hsa-miR-1291	CCCTGACTGAAGACC
TGGCCCTGACTGAAGACCAGCAGT
>hsa-miR-548k-548av-5p	AGTACTTGCGGATTT
AAAAGTACTTGCGGATTTTGCT
>hsa-miR-1293	GTGGTCTGGAGATTT
TGGGTGGTCTGGAGATTTGTGC
>hsa-miR-1294	GAGGTTGGCATTGTT
TGTGAGGTTGGCATTGTTGTCT
>hsa-miR-1295a	GGCCGCAGATCTGGG
TTAGGCCGCAGATCTGGGTGA
>hsa-miR-1297	AAGTAATTCAGGTG
TTCAAGTAATTCAGGTG
>hsa-miR-1299	TGGAATTCTGTGTGA
TTCTGGAATTCTGTGTGAGGGA
>hsa-miR-548l	AGTATTTGCGGGTTT
AAAAGTATTTGCGGGTTTTGTC
>hsa-miR-1302-1-2-3-4-5-6-7-8-9-10-11	GGACATACTTATGCT
TTGGGACATACTTATGCTAAA
>hsa-miR-1303	AGAGACGGGGTCTTG
TTTAGAGACGGGGTCTTGCTCT
>hsa-miR-1304-5p	GAGGCTACAGTGAGA
TTTGAGGCTACAGTGAGATGTG
>hsa-miR-1305	TCAACTCTAATGGGA
TTTTCAACTCTAATGGGAGAGA
>hsa-miR-1243	TGGATCAATTATAGG
AACTGGATCAATTATAGGAGTG
>hsa-miR-548f-5p	AAAAGTAATCACAGT
TGCAAAAGTAATCACAGTTTTT
>hsa-miR-1244-1-2-3-4	TAGTTGGTTTGTATG
AAGTAGTTGGTTTGTATGAGATGGTT
>hsa-miR-1246	GGATTTTTGGAGCAG
AATGGATTTTTGGAGCAGG
>hsa-miR-1247-5p	CGTCCCGTTCGTCCC
ACCCGTCCCGTTCGTCCCCGGA
>hsa-miR-1248	TTCTTGTATAAGCAC
ACCTTCTTGTATAAGCACTGTGCTAAA
>hsa-miR-1249-5p	AGGGAGGAGATGGGC
AGGAGGGAGGAGATGGGCCAAGTT
>hsa-miR-1250-5p	GTGCTGGATGTGGCC
ACGGTGCTGGATGTGGCCTTT
>hsa-miR-1251-5p	CTAGCTGCCAAAGGC
ACTCTAGCTGCCAAAGGCGCT
>hsa-miR-1253	GAAGAAGATCAGCCT
AGAGAAGAAGATCAGCCTGCA
>hsa-miR-1256	CATTGACTTCTCACT
AGGCATTGACTTCTCACTAGCT
>hsa-miR-1257	GAATGATGGGTTCTG
AGTGAATGATGGGTTCTGACC
>hsa-miR-1258	TAGGATTAGGTCGTG
AGTTAGGATTAGGTCGTGGAA
>hsa-miR-1260a	CCACCTCTGCCACCA
ATCCCACCTCTGCCACCA
>hsa-miR-1261	GATAAGGCTTTGGCT
ATGGATAAGGCTTTGGCTT
>hsa-miR-1262	GGTGAATTTGTAGAA
ATGGGTGAATTTGTAGAAGGAT
>hsa-miR-1263	GTACCCTGGCATACT
ATGGTACCCTGGCATACTGAGT
>hsa-miR-548m	AGGTATTTGTGGTTT
CAAAGGTATTTGTGGTTTTTG
>hsa-miR-1265	GATGTGGTCAAGTGT
CAGGATGTGGTCAAGTGTTGTT
>hsa-miR-1266-5p	CAGGGCTGTAGAACA
CCTCAGGGCTGTAGAACAGGGCT
>hsa-miR-1267	GTTGAAGTGTAATCC
CCTGTTGAAGTGTAATCCCCA
>hsa-miR-1268a-1268b	GCGTGGTGGTGGGGG
CGGGCGTGGTGGTGGGGG
>hsa-miR-1269a	GACTGAGCCGTGCTA
CTGGACTGAGCCGTGCTACTGG
>hsa-miR-1270	GAGATATGGAAGAGC
CTGGAGATATGGAAGAGCTGTGT
>hsa-miR-1272	GATGATGGCAGCAAA
GATGATGATGGCAGCAAATTCTGAAA
>hsa-miR-548h-5p-1-2-3-4-5	AGTAATCGCGGTTTT
AAAAGTAATCGCGGTTTTTGTC
>hsa-miR-1275	GGGGAGAGGCTGTC
GTGGGGGAGAGGCTGTC
>hsa-miR-1276	AGAGCCCTGTGGAGA
TAAAGAGCCCTGTGGAGACA
>hsa-miR-302e	GTGCTTCCATGCTT
TAAGTGCTTCCATGCTT
>hsa-miR-302f	TTGCTTCCATGTTT
TAATTGCTTCCATGTTT
>hsa-miR-1277-5p	TATATATATATATGT
AAATATATATATATATGTACGTAT
>hsa-miR-548i-1-2-3-4	AGTAATTGCGGATTT
AAAAGTAATTGCGGATTTTGCC
>hsa-miR-1278	TACTGTGCATATCAT
TAGTACTGTGCATATCATCTAT
>hsa-miR-1279	TATTGCTTCTTTCT
TCATATTGCTTCTTTCT
>hsa-miR-1281	CCTCCTCCTCTCCC
TCGCCTCCTCCTCTCCC
>hsa-miR-1282	TTTGCCTTTTTCTGC
TCGTTTGCCTTTTTCTGCTT
>hsa-miR-1284	ATACAGACCCTGGCT
TCTATACAGACCCTGGCTTTTC
>hsa-miR-1288-5p	GATCAGGACTGTAAC
GCAGATCAGGACTGTAACTCACC
>hsa-miR-1292-5p	GAACGGGTTCCGGCA
TGGGAACGGGTTCCGGCAGACGCTG
>hsa-miR-1252-5p	AGGAAATTGAATTCA
AGAAGGAAATTGAATTCATTTA
>hsa-miR-664a-5p	GGCTAGGGAAAATGA
ACTGGCTAGGGAAAATGATTGGAT
>hsa-miR-1306-5p	CCTCCCCTGCAAACG
CCACCTCCCCTGCAAACGTCCA
>hsa-miR-1307-5p	ACCGGACCTCGACCG
TCGACCGGACCTCGACCGGCT
>hsa-miR-513b-5p	ACAAGGAGGTGTCAT
TTCACAAGGAGGTGTCATTTAT
>hsa-miR-513c-5p	TCAAGGAGGTGTCGT
TTCTCAAGGAGGTGTCGTTTAT
>hsa-miR-1321	GGAGGTGAATGTGAT
CAGGGAGGTGAATGTGAT
>hsa-miR-1322	GATGCTGCTGATGCT
GATGATGCTGCTGATGCTG
>hsa-miR-1197	GACACATGGTCTACT
TAGGACACATGGTCTACTTCT
>hsa-miR-1324	GACAGAATTCTATGC
CCAGACAGAATTCTATGCACTTTC
>hsa-miR-1469	GGCGCGGGGCGCGGG
CTCGGCGCGGGGCGCGGGCTCC
>hsa-miR-1470	CTCCGCCCGTGCACC
GCCCTCCGCCCGTGCACCCCG
>hsa-miR-1471	CGCGTGTGGAGCCAG
GCCCGCGTGTGGAGCCAGGTGT
>hsa-miR-1537-5p	TGTAATTAGTCAGTT
AGCTGTAATTAGTCAGTTTTCT
>hsa-miR-1538	CCCGGGCTGCTGCTG
CGGCCCGGGCTGCTGCTGTTCCT
>hsa-miR-1539	TGCGCGTCCCAGATG
TCCTGCGCGTCCCAGATGCCC
>hsa-miR-103b-1-2	TAGCCCTGTACAATG
TCATAGCCCTGTACAATGCTGCT
>hsa-miR-1825	AGTGCCCTCCTCTCC
TCCAGTGCCCTCCTCTCC
>hsa-miR-1827	GGCAGTAGATTGAAT
TGAGGCAGTAGATTGAAT
>hsa-miR-1908-5p	CGGGGACGGCGATTG
CGGCGGGGACGGCGATTGGTC
>hsa-miR-1909-5p	GTGCCGGTGCCTGCC
TGAGTGCCGGTGCCTGCCCTG
>hsa-miR-1910-5p	GTCCTGTGCCTGCCG
CCAGTCCTGTGCCTGCCGCCT
>hsa-miR-1911-5p	GTACCGCCATGTCTG
TGAGTACCGCCATGTCTGTTGGG
>hsa-miR-1912-5p	ATTGCATGGGCTGTG
CTCATTGCATGGGCTGTGTATA
>hsa-miR-1913	GCCCCCTCCGCTGCT
TCTGCCCCCTCCGCTGCTGCCA
>hsa-miR-1914-5p	TGTGCCCGGCCCACT
CCCTGTGCCCGGCCCACTTCTG
>hsa-miR-1915-5p	TTGCCTTGCTGCCCG
ACCTTGCCTTGCTGCCCGGGCC
>hsa-miR-1972-1-2	GGCCAGGCACAGTGG
TCAGGCCAGGCACAGTGGCTCA
>hsa-miR-1973	GTGCAAAGGTAGCAT
ACCGTGCAAAGGTAGCATA
>hsa-miR-1976	CCTGCCCTCCTTGCT
CCTCCTGCCCTCCTTGCTGT
>hsa-miR-2052	TTTGATAACAGTAAT
TGTTTTGATAACAGTAATGT
>hsa-miR-2053	TTAATTAAACCTCTA
GTGTTAATTAAACCTCTATTTAC
>hsa-miR-2054	TAATATAAATTTAAT
CTGTAATATAAATTTAATTTATT
>hsa-miR-2110	GGGAAACGGCCGCTG
TTGGGGAAACGGCCGCTGAGTG
>hsa-miR-2114-5p	TCCCTTCCTTGAAGC
TAGTCCCTTCCTTGAAGCGGTC
>hsa-miR-2115-5p	TTCCATGACTCCTGA
AGCTTCCATGACTCCTGATGGA
>hsa-miR-2116-5p	TCTTAGCATAGGAGG
GGTTCTTAGCATAGGAGGTCT
>hsa-miR-2117	TCTCTTTGCCAAGGA
TGTTCTCTTTGCCAAGGACAG
>hsa-miR-548q	GGTGCAAAAGTAATG
GCTGGTGCAAAAGTAATGGCGG
>hsa-miR-2276-5p	CTCTGTCACCTTGCA
GCCCTCTGTCACCTTGCAGACG
>hsa-miR-2277-5p	GCGGGCTGAGCGCTG
AGCGCGGGCTGAGCGCTGCCAGTC
>hsa-miR-2278	AGCAGTGTGTGTTGC
GAGAGCAGTGTGTGTTGCCTGG
>hsa-miR-2681-5p	TTACCACCTCCAGGA
GTTTTACCACCTCCAGGAGACT
>hsa-miR-2682-5p	GCAGTGACTGTTCAG
CAGGCAGTGACTGTTCAGACGTC
>hsa-miR-711	ACCCAGGGAGAGACG
GGGACCCAGGGAGAGACGTAAG
>hsa-miR-718	CCGCCCCGCCGGGCG
CTTCCGCCCCGCCGGGCGTCG
>hsa-miR-2861	GCCTGGCGGTGGGCG
GGGGCCTGGCGGTGGGCGG
>hsa-miR-2909	AGGGCCAACATCTCT
GTTAGGGCCAACATCTCTTGG
>hsa-miR-3115	TGGGTTTACTAGTTG
ATATGGGTTTACTAGTTGGT
>hsa-miR-3116-1-2	CTGGAACATAGTAGG
TGCCTGGAACATAGTAGGGACT
>hsa-miR-3117-5p	CACTATACGAGTCAT
AGACACTATACGAGTCATAT
>hsa-miR-3118-1-2-3-4	GACTGCATTATGAAA
TGTGACTGCATTATGAAAATTCT
>hsa-miR-3119-1-2	CTTTTAACTTTGATG
TGGCTTTTAACTTTGATGGC
>hsa-miR-3120-5p	GTCTGTGCCTGCTGT
CCTGTCTGTGCCTGCTGTACA
>hsa-miR-3121-5p	TTTGCCTATTCTATT
TCCTTTGCCTATTCTATTTAAG
>hsa-miR-3122	GGGACAAGAGGACGG
GTTGGGACAAGAGGACGGTCTT
>hsa-miR-3123	AGAATTGTTTAATC
CAGAGAATTGTTTAATC
>hsa-miR-3124-5p	GCGGGCGAAGGCAAA
TTCGCGGGCGAAGGCAAAGTC
>hsa-miR-548s	GCCAAAACTGCAGTT
ATGGCCAAAACTGCAGTTATTTT
>hsa-miR-3125	AGGAAGCTGTGGAGA
TAGAGGAAGCTGTGGAGAGA
>hsa-miR-3126-5p	GGGACAGATGCCAGA
TGAGGGACAGATGCCAGAAGCA
>hsa-miR-3127-5p	AGGGCTTGTGGAATG
ATCAGGGCTTGTGGAATGGGAAG
>hsa-miR-3128	GGCAAGTAAAAAACT
TCTGGCAAGTAAAAAACTCTCAT
>hsa-miR-3129-5p	GTAGTGTAGAGATTG
GCAGTAGTGTAGAGATTGGTTT
>hsa-miR-3130-5p-1-2	CCAGTCTCCGGTGCA
TACCCAGTCTCCGGTGCAGCC
>hsa-miR-3131	AGGACTGGTGGAAGG
TCGAGGACTGGTGGAAGGGCCTT
>hsa-miR-3132	GTAGAGAAGGAGCTC
TGGGTAGAGAAGGAGCTCAGAGGA
>hsa-miR-3133	AGAACTCTTAAAACC
TAAAGAACTCTTAAAACCCAAT
>hsa-miR-378b	GGACTTGGAGGCAGA
ACTGGACTTGGAGGCAGAA
>hsa-miR-3134	TGGATAAAAGACTAC
TGATGGATAAAAGACTACATATT
>hsa-miR-3135a	CTAGGCTGAGACTGC
TGCCTAGGCTGAGACTGCAGTG
>hsa-miR-466	CACATACACGCAACA
ATACACATACACGCAACACACAT
>hsa-miR-3136-5p	ACTGAATAGGTAGGG
CTGACTGAATAGGTAGGGTCATT
>hsa-miR-544b	TGAGGTTGTGCATTT
ACCTGAGGTTGTGCATTTCTAA
>hsa-miR-3137	GTAGCCTGGGAGCAA
TCTGTAGCCTGGGAGCAATGGGGT
>hsa-miR-3138	GGACAGTGAGGTAGA
TGTGGACAGTGAGGTAGAGGGAGT
>hsa-miR-3139	GAGCTCAACAGATGC
TAGGAGCTCAACAGATGCCTGTT
>hsa-miR-3140-5p	TGAATTACCAAAAGC
ACCTGAATTACCAAAAGCTTT
>hsa-miR-548t-5p	AAGTGATCGTGGTTT
CAAAAGTGATCGTGGTTTTTG
>hsa-miR-3141	GGCGGGTGGAGGAGG
GAGGGCGGGTGGAGGAGGA
>hsa-miR-3142	GCCTTTCTGAACCTT
AAGGCCTTTCTGAACCTTCAGA
>hsa-miR-3143	ACATTGTAAAGCGCT
ATAACATTGTAAAGCGCTTCTTTCG
>hsa-miR-548u	AGACTGCAATTACTT
CAAAGACTGCAATTACTTTTGCG
>hsa-miR-3144-5p	GGACCAAAGAGATAT
AGGGGACCAAAGAGATATATAG
>hsa-miR-3145-5p	TCCAAACACTCAAAA
AACTCCAAACACTCAAAACTCA
>hsa-miR-1273c	GACAAAACGAGACCC
GGCGACAAAACGAGACCCTGTC
>hsa-miR-3146	GCTAGGATAGAAAGA
CATGCTAGGATAGAAAGAATGG
>hsa-miR-3147	TGGGCAGTGAGGAGG
GGTTGGGCAGTGAGGAGGGTGTGA
>hsa-miR-548v	TACAGTTACTTTTGC
AGCTACAGTTACTTTTGCACCA
>hsa-miR-3148	AAAAAACTGGTGTGT
TGGAAAAAACTGGTGTGTGCTT
>hsa-miR-3149	GTATGGATATGTGTG
TTTGTATGGATATGTGTGTGTAT
>hsa-miR-3150a-5p	CCTCGACGATCTCCT
CAACCTCGACGATCTCCTCAGC
>hsa-miR-3151-5p	GGGGCAATGGGATCA
GGTGGGGCAATGGGATCAGGT
>hsa-miR-3152-5p	GCCTCTGTTCTAACA
ATTGCCTCTGTTCTAACACAAG
>hsa-miR-3153	GAAAGCGAGTAGGGA
GGGGAAAGCGAGTAGGGACATTT
>hsa-miR-3074-5p	CCTGCTGAACTGAGC
GTTCCTGCTGAACTGAGCCAG
>hsa-miR-3154	AAGGGGAGTTGGGAG
CAGAAGGGGAGTTGGGAGCAGA
>hsa-miR-3155a-3155b	GGCTCTGCAGTGGGA
CCAGGCTCTGCAGTGGGAACT
>hsa-miR-3156-5p-1-2-3	GATCTGGAAGTGGGA
AAAGATCTGGAAGTGGGAGACA
>hsa-miR-3157-5p	AGCCAGGCTAGTGCA
TTCAGCCAGGCTAGTGCAGTCT
>hsa-miR-3158-5p-1-2	GCAGAGAGGAAGCCC
CCTGCAGAGAGGAAGCCCTTC
>hsa-miR-3159	GATTACAAGTGTCGG
TAGGATTACAAGTGTCGGCCAC
>hsa-miR-3160-5p-1-2	TTTCTAGTCTCAGCT
GGCTTTCTAGTCTCAGCTCTCC
>hsa-miR-3161	ATAAGAACAGAGGCC
CTGATAAGAACAGAGGCCCAGAT
>hsa-miR-3162-5p	GGGAGTAGAAGGGTG
TTAGGGAGTAGAAGGGTGGGGAG
>hsa-miR-3163	AAAATGAGGGCAGTA
TATAAAATGAGGGCAGTAAGAC
>hsa-miR-3164	GACTTTAAGGGAAAT
TGTGACTTTAAGGGAAATGGCG
>hsa-miR-3165	TGGATGCAATGTGAC
AGGTGGATGCAATGTGACCTCA
>hsa-miR-3166	AGACAATGCCTACTG
CGCAGACAATGCCTACTGGCCTA
>hsa-miR-1260b	CCACCACTGCCACCA
ATCCCACCACTGCCACCAT
>hsa-miR-3167	ATTTCAGAAATACTG
AGGATTTCAGAAATACTGGTGT
>hsa-miR-3168	TTCTACAGTCAGAC
GAGTTCTACAGTCAGAC
>hsa-miR-3169	GACTGTGCTTGGCAC
TAGGACTGTGCTTGGCACATAG
>hsa-miR-3170	GGGTTCTGAGACAGA
CTGGGGTTCTGAGACAGACAGT
>hsa-miR-3171	TGTATGGAATCTGTA
AGATGTATGGAATCTGTATATATC
>hsa-miR-3173-5p	CCTGCCTGTTTTCTC
TGCCCTGCCTGTTTTCTCCTTT
>hsa-miR-1193	ATGGTAGACCGGTGA
GGGATGGTAGACCGGTGACGTGC
>hsa-miR-323b-5p	TTGTCCGTGGTGAGT
AGGTTGTCCGTGGTGAGTTCGCA
>hsa-miR-3174	TGAGTTAGAGATGCA
TAGTGAGTTAGAGATGCAGAGCC
>hsa-miR-3175	GGAGAGAACGCAGTG
CGGGGAGAGAACGCAGTGACGT
>hsa-miR-3176	GGCCTGGGACTACCG
ACTGGCCTGGGACTACCGG
>hsa-miR-3177-5p	GTACACACGTGCCAG
TGTGTACACACGTGCCAGGCGCT
>hsa-miR-3178	GCGCGGCCGGATCG
GGGGCGCGGCCGGATCG
>hsa-miR-3179-1-2-3-4	AGGGGTGAAATTTAA
AGAAGGGGTGAAATTTAAACGT
>hsa-miR-3180-5p-1-2-3	CCAGACGCTCCGCCC
CTTCCAGACGCTCCGCCCCACGTCG
>hsa-miR-3181	GGGCCCTCGGCGCCG
ATCGGGCCCTCGGCGCCGG
>hsa-miR-3182	TCTGTAGTGTAGTC
GCTTCTGTAGTGTAGTC
>hsa-miR-3183	TCTCTCGGAGTCGCT
GCCTCTCTCGGAGTCGCTCGGA
>hsa-miR-3184-5p	GGGGCCTCAGACCGA
TGAGGGGCCTCAGACCGAGCTTTT
>hsa-miR-3185	AGAAGGCGGTCGGTC
AGAAGAAGGCGGTCGGTCTGCGG
>hsa-miR-3065-5p	ACAAAATCACTGATG
TCAACAAAATCACTGATGCTGGA
>hsa-miR-3186-5p	GCGTCTGTCTACGTG
CAGGCGTCTGTCTACGTGGCTT
>hsa-miR-3187-5p	GGGCAGCGTGTGGCT
CCTGGGCAGCGTGTGGCTGAAGG
>hsa-miR-3188	GGCTTTGTGCGGATA
AGAGGCTTTGTGCGGATACGGGG
>hsa-miR-3189-5p	CCCATCTGTGCCCTG
TGCCCCATCTGTGCCCTGGGTAGGA
>hsa-miR-320e	GCTGGGTTGAGAAGG
AAAGCTGGGTTGAGAAGG
>hsa-miR-3190-5p	GGCCAGCTACGTCCC
TCTGGCCAGCTACGTCCCCA
>hsa-miR-3191-5p	TCTGGCCGTCTACCT
CTCTCTGGCCGTCTACCTTCCA
>hsa-miR-3192-5p	GGGAGGTTGTAGCAG
TCTGGGAGGTTGTAGCAGTGGAA
>hsa-miR-3193	TGCGTAGGATCTGAG
TCCTGCGTAGGATCTGAGGAGT
>hsa-miR-3194-5p	CAGCCACCAGGAGGG
GGCCAGCCACCAGGAGGGCTG
>hsa-miR-3195	GCCGGGCCCGGGTT
CGCGCCGGGCCCGGGTT
>hsa-miR-3196	GGCGGCAGGGGCCTC
CGGGGCGGCAGGGGCCTC
>hsa-miR-3197	GGCGCAGGCTCGGAA
GGAGGCGCAGGCTCGGAAAGGCG
>hsa-miR-3198-1-2	GAGTCCTGGGGAATG
GTGGAGTCCTGGGGAATGGAGA
>hsa-miR-3199-1-2	GACTGCCTTAGGAGA
AGGGACTGCCTTAGGAGAAAGTT
>hsa-miR-3200-5p	CTGAGAAGGCGCACA
AATCTGAGAAGGCGCACAAGGT
>hsa-miR-3201	ATATGAAGAAAAAT
GGGATATGAAGAAAAAT
>hsa-miR-514b-5p	TCAAGAGGGAGGCAA
TTCTCAAGAGGGAGGCAATCAT
>hsa-miR-3202-1-2	AAGGGAGAAGAGCTT
TGGAAGGGAGAAGAGCTTTAAT
>hsa-miR-4295	TGCAATGTTTTCCTT
CAGTGCAATGTTTTCCTT
>hsa-miR-4296	TGGGCTCAGGCTCA
ATGTGGGCTCAGGCTCA
>hsa-miR-4297	CTTCCTGTCTGTG
TGCCTTCCTGTCTGTG
>hsa-miR-4293	CCTGACAGGAACAG
CAGCCTGACAGGAACAG
>hsa-miR-4294	AGTCTACAGCAGGG
GGGAGTCTACAGCAGGG
>hsa-miR-4301	CACTACTTCACTTGT
TCCCACTACTTCACTTGTGA
>hsa-miR-4299	GGTGACATGAGAGGC
GCTGGTGACATGAGAGGC
>hsa-miR-4298	GGACAGGAGGAGGAG
CTGGGACAGGAGGAGGAGGCAG
>hsa-miR-4300	GAGCTGGACTACTTC
TGGGAGCTGGACTACTTC
>hsa-miR-4304	GCATGTCCAGGGCA
CCGGCATGTCCAGGGCA
>hsa-miR-4302	GTGTGGCTCAGCGAG
CCAGTGTGGCTCAGCGAG
>hsa-miR-4303	TGAGCTGAGGACAG
TTCTGAGCTGAGGACAG
>hsa-miR-4305	AGACACCTCCAGTTC
CCTAGACACCTCCAGTTC
>hsa-miR-4306	AGAGAAAGGCAGTA
TGGAGAGAAAGGCAGTA
>hsa-miR-4309	GAGTCTAGGATTCCA
CTGGAGTCTAGGATTCCA
>hsa-miR-4307	GTTTTTTCCTGTTTC
AATGTTTTTTCCTGTTTCC
>hsa-miR-4308	CTGGAGTTTCTTCTT
TCCCTGGAGTTTCTTCTT
>hsa-miR-4310	GCATTCATGTCCC
GCAGCATTCATGTCCC
>hsa-miR-4311	AGAGAGCTGAGTGTG
GAAAGAGAGCTGAGTGTG
>hsa-miR-4312	CTTGTTCCTGTCCCC
GGCCTTGTTCCTGTCCCCA
>hsa-miR-4313	CCCCTGGCCCCAAAC
AGCCCCCTGGCCCCAAACCC
>hsa-miR-4315-1-2	CTTTCTGAGCTGGAC
CCGCTTTCTGAGCTGGAC
>hsa-miR-4316	GAGGCTAGCTGGTG
GGTGAGGCTAGCTGGTG
>hsa-miR-4314	TGGGAAATGGGACAG
CTCTGGGAAATGGGACAG
>hsa-miR-4318	TGTGGGTACATGCT
CACTGTGGGTACATGCT
>hsa-miR-4319	CTGAGCAAAGCCAC
TCCCTGAGCAAAGCCAC
>hsa-miR-4320	ATTCTGTAGCTTCCT
GGGATTCTGTAGCTTCCT
>hsa-miR-4317	TTGCCAGGGAGTTT
ACATTGCCAGGGAGTTT
>hsa-miR-4322	TGGGCTCAGCGCGTG
CTGTGGGCTCAGCGCGTGGGG
>hsa-miR-4321	GCGGTGGACCGCCCT
TTAGCGGTGGACCGCCCTGCG
>hsa-miR-4323	CCCCACAGCCTCAGA
CAGCCCCACAGCCTCAGA
>hsa-miR-4324	TGAGACCCTAACCTT
CCCTGAGACCCTAACCTTAA
>hsa-miR-4256	TGACCTGATGAAGGT
ATCTGACCTGATGAAGGT
>hsa-miR-4257	GAGGTGGGGACTGAG
CCAGAGGTGGGGACTGAG
>hsa-miR-4258	CGCCACCGCCTTGG
CCCCGCCACCGCCTTGG
>hsa-miR-4259	TTGGGTCTAGGGGTC
CAGTTGGGTCTAGGGGTCAGGA
>hsa-miR-4260	GGGGCATGGAGTCCC
CTTGGGGCATGGAGTCCCA
>hsa-miR-4253	GCATGTCCAGGGGGT
AGGGCATGTCCAGGGGGT
>hsa-miR-4251	GAGAAAAGGGCCAA
CCTGAGAAAAGGGCCAA
>hsa-miR-4254	TGGAGCTACTCCACC
GCCTGGAGCTACTCCACCATCTC
>hsa-miR-4255	TGTTCAGAGATGGA
CAGTGTTCAGAGATGGA
>hsa-miR-4252	CACTGAGTCAGCACC
GGCCACTGAGTCAGCACCA
>hsa-miR-4325	CACTTGTCTCAGTGA
TTGCACTTGTCTCAGTGA
>hsa-miR-4326	TCCTCTGTCTCCCAG
TGTTCCTCTGTCTCCCAGAC
>hsa-miR-4327	TTGCATGGGGGACTG
GGCTTGCATGGGGGACTGG
>hsa-miR-4261	AAACAGGGACCCA
AGGAAACAGGGACCCA
>hsa-miR-4265	TGGGCTCAGCTCTGG
CTGTGGGCTCAGCTCTGGG
>hsa-miR-4266	GGAGGCCTTGGCC
CTAGGAGGCCTTGGCC
>hsa-miR-4267	AGCTCGGTGGCAC
TCCAGCTCGGTGGCAC
>hsa-miR-4262	ATTCAGACTACCTG
GACATTCAGACTACCTG
>hsa-miR-2355-5p	CCCAGATACAATGGA
ATCCCCAGATACAATGGACAA
>hsa-miR-4268	TCCTCCTCTCAGGAT
GGCTCCTCCTCTCAGGATGTG
>hsa-miR-4269	GGCACAGACAGCCCT
GCAGGCACAGACAGCCCTGGC
>hsa-miR-4263	CTAAGTGCCTTGGCC
ATTCTAAGTGCCTTGGCC
>hsa-miR-4264	CAGTCATGGTCATT
ACTCAGTCATGGTCATT
>hsa-miR-4270	GGGAGTCAGGGGAGG
TCAGGGAGTCAGGGGAGGGC
>hsa-miR-4271	GGAAGAAAAGGTGGG
GGGGGAAGAAAAGGTGGGG
>hsa-miR-4272	TCAACTAGTGATTGT
CATTCAACTAGTGATTGT
>hsa-miR-4273	TTCTCTGATGGACAG
GTGTTCTCTGATGGACAG
>hsa-miR-4276	AGTGACTCATGTGC
CTCAGTGACTCATGTGC
>hsa-miR-4275	ATTACCACTTCTTT
CCAATTACCACTTCTTT
>hsa-miR-4274	CAGTCCCTCCCCCTG
CAGCAGTCCCTCCCCCTG
>hsa-miR-4281	TCCCGGGGAGGGGGG
GGGTCCCGGGGAGGGGGG
>hsa-miR-4277	GTTCTGAGCACAGTA
GCAGTTCTGAGCACAGTACAC
>hsa-miR-4279	TCCTCCCGGCTTC
CTCTCCTCCCGGCTTC
>hsa-miR-4278	GGGGGTTTGCCCTTG
CTAGGGGGTTTGCCCTTG
>hsa-miR-4280	TGTAGTTCTGAGCAG
GAGTGTAGTTCTGAGCAGAGC
>hsa-miR-4282	AATTTGCATCCAGGA
TAAAATTTGCATCCAGGA
>hsa-miR-4285	GCGAGTCCGACTCAT
GCGGCGAGTCCGACTCAT
>hsa-miR-4283-1-2	GGCTCAGCGAGTTT
TGGGGCTCAGCGAGTTT
>hsa-miR-4284	CTCACATCACCCCAT
GGGCTCACATCACCCCAT
>hsa-miR-4286	CCACTCCTGGTACC
ACCCCACTCCTGGTACC
>hsa-miR-4287	CCCTTGAGGGCACTT
TCTCCCTTGAGGGCACTTT
>hsa-miR-4288	TCTGCTGAGTTTCC
TTGTCTGCTGAGTTTCC
>hsa-miR-4292	CTGGGCCGGCCTTGG
CCCCTGGGCCGGCCTTGG
>hsa-miR-4289	TTGTGCAGGGCTATC
GCATTGTGCAGGGCTATCA
>hsa-miR-4290	CCTCCTTTCTTCCCT
TGCCCTCCTTTCTTCCCTC
>hsa-miR-4291	AGCAGGAACAGCT
TTCAGCAGGAACAGCT
>hsa-miR-4329	GAGACCCTAGTTCCA
CCTGAGACCCTAGTTCCAC
>hsa-miR-4330	CAGATCAGAGCCTTG
CCTCAGATCAGAGCCTTGC
>hsa-miR-500a-5p-500b-5p	CCTTGCTACCTGGGT
AATCCTTGCTACCTGGGT
>hsa-miR-4328	GTTTTCCCAGGATT
CCAGTTTTCCCAGGATT
>hsa-miR-3605-5p	GGATGGATAGCAAGG
TGAGGATGGATAGCAAGGAAGCC
>hsa-miR-3606-5p	GTGAAGGCTATTTTA
TTAGTGAAGGCTATTTTAATT
>hsa-miR-3609	AGTGATGAGTAATAC
CAAAGTGATGAGTAATACTGGCTG
>hsa-miR-3610	TCGGAAAGGAGGCGC
GAATCGGAAAGGAGGCGCCG
>hsa-miR-3611	TGAAGAAAGAAATTC
TTGTGAAGAAAGAAATTCTTA
>hsa-miR-3612	AGGCATCTTGAGAAA
AGGAGGCATCTTGAGAAATGGA
>hsa-miR-3613-5p	TGTACTTTTTTTTTT
TGTTGTACTTTTTTTTTTGTTC
>hsa-miR-3614-5p	CTTGGATCTGAAGGC
CCACTTGGATCTGAAGGCTGCCC
>hsa-miR-3615	CTCGGCTCCTCGCGG
TCTCTCGGCTCCTCGCGGCTC
>hsa-miR-3616-5p	AAGTGCACTCATGAT
ATGAAGTGCACTCATGATATGT
>hsa-miR-3617-5p	GACATAGTTGCAAGA
AAAGACATAGTTGCAAGATGGG
>hsa-miR-3618	CTACATTAATGAAAA
TGTCTACATTAATGAAAAGAGC
>hsa-miR-3619-5p	GCAGGCAGGCTGGTG
TCAGCAGGCAGGCTGGTGCAGC
>hsa-miR-23c	ACATTGCCAGTGATT
ATCACATTGCCAGTGATTACCC
>hsa-miR-3620-5p	GGCTGGGCTGGGCTG
GTGGGCTGGGCTGGGCTGGGCC
>hsa-miR-3621	GGGTCGGGGTCTGCA
CGCGGGTCGGGGTCTGCAGG
>hsa-miR-3622a-5p	GCACGGGAGCTCAGG
CAGGCACGGGAGCTCAGGTGAG
>hsa-miR-3622b-5p	CATGGGAGGTCAGGT
AGGCATGGGAGGTCAGGTGA
>hsa-miR-3646	ATGAAATGAGCCCAG
AAAATGAAATGAGCCCAGCCCA
>hsa-miR-3648-1-2	CGCGGGGATCGCCGA
AGCCGCGGGGATCGCCGAGGG
>hsa-miR-3649	GACCTGAGTGTCTAA
AGGGACCTGAGTGTCTAAG
>hsa-miR-3650	TGTGTCTGTAGAGTC
AGGTGTGTCTGTAGAGTCC
>hsa-miR-3651	AGCCCGGTCGCTGGT
CATAGCCCGGTCGCTGGTACATGA
>hsa-miR-3652	CTGGAGGTGTGAGGA
CGGCTGGAGGTGTGAGGA
>hsa-miR-3654	TGGACAAGCTGAGGA
GACTGGACAAGCTGAGGAA
>hsa-miR-3655	TGTCGCTGCGGTGTT
GCTTGTCGCTGCGGTGTTGCT
>hsa-miR-3657	GTCCCATTATTGGTG
TGTGTCCCATTATTGGTGATT
>hsa-miR-3658	AAGAAAACACCATGG
TTTAAGAAAACACCATGGAGAT
>hsa-miR-3659	GTGTTGTCTACGAGG
TGAGTGTTGTCTACGAGGGCA
>hsa-miR-3660	GACAGGAGAGCATTT
ACTGACAGGAGAGCATTTTGA
>hsa-miR-3661	CCTGGGACTCGGACA
TGACCTGGGACTCGGACAGCTG
>hsa-miR-3662	AATGATGAGTAGTGA
GAAAATGATGAGTAGTGACTGATG
>hsa-miR-3663-5p	GGTCTGCGTGGTGCT
GCTGGTCTGCGTGGTGCTCGG
>hsa-miR-3664-5p	TCTGTCTTCACTCAT
AACTCTGTCTTCACTCATGAGT
>hsa-miR-3665	AGGTGCGGGGCGGCG
AGCAGGTGCGGGGCGGCG
>hsa-miR-3666	TGCAAGTGTAGATGC
CAGTGCAAGTGTAGATGCCGA
>hsa-miR-3667-5p	GACCCATTGAGGAGA
AAAGACCCATTGAGGAGAAGGT
>hsa-miR-3668	GTAGAGATTGATCAA
AATGTAGAGATTGATCAAAAT
>hsa-miR-3670-1-2-3-4	GCTCACAGCTGTCCT
AGAGCTCACAGCTGTCCTTCTCTA
>hsa-miR-3671	AAATAAGGACTAGTC
ATCAAATAAGGACTAGTCTGCA
>hsa-miR-3672	AGACTCATGTAAAAC
ATGAGACTCATGTAAAACATCTT
>hsa-miR-3674	GTAGAACCTAAGATT
ATTGTAGAACCTAAGATTGGCC
>hsa-miR-3675-5p	GGGGCTTCTGTAGAG
TATGGGGCTTCTGTAGAGATTTC
>hsa-miR-3677-5p	TGGCCAGAGCCCTGC
CAGTGGCCAGAGCCCTGCAGTG
>hsa-miR-3678-5p	GTACAAACTCTGCTG
TCCGTACAAACTCTGCTGTG
>hsa-miR-3679-5p	GGATATGGCAGGGAA
TGAGGATATGGCAGGGAAGGGGA
>hsa-miR-3680-5p-1-2	TCACTCACAGGATTG
GACTCACTCACAGGATTGTGCA
>hsa-miR-3681-5p	TGGATGATGCACTCT
TAGTGGATGATGCACTCTGTGC
>hsa-miR-3682-5p	CTTCTACCTGTGTTA
CTACTTCTACCTGTGTTATCAT
>hsa-miR-3683	GACATTGGAAGTAGT
TGCGACATTGGAAGTAGTATCA
>hsa-miR-3684	GACCTAGTACACGTC
TTAGACCTAGTACACGTCCTT
>hsa-miR-3685	CCTACCCTACCTGAA
TTTCCTACCCTACCTGAAGACT
>hsa-miR-3686	TGTAAGAGAAAGTAA
ATCTGTAAGAGAAAGTAAATGA
>hsa-miR-3688-5p-1-2	GGCAAAGTCTTTCCA
AGTGGCAAAGTCTTTCCATAT
>hsa-miR-3689a-5p-3689b-5p-3689e	GATATCATGGTTCCT
TGTGATATCATGGTTCCTGGGA
>hsa-miR-3690-1-2	TGGACCCAGCGTAGA
ACCTGGACCCAGCGTAGACAAAG
>hsa-miR-3691-5p	GGATGATGGAGACTC
AGTGGATGATGGAGACTCGGTAC
>hsa-miR-3692-5p	GCTGGTCAGGAGTGG
CCTGCTGGTCAGGAGTGGATACTG
>hsa-miR-3713	ATCCGTTTGGGGATG
GGTATCCGTTTGGGGATGGT
>hsa-miR-3714	GGCAGCAGTGCTCCC
GAAGGCAGCAGTGCTCCCCTGT
>hsa-miR-3180-1-2-3180-3p-1-2-3	GGCGGAGCTTCCGGA
TGGGGCGGAGCTTCCGGAG
>hsa-miR-3907	TGCTCCAGGCTGGCT
AGGTGCTCCAGGCTGGCTCACA
>hsa-miR-3908	CAATGTAGGTAGACT
GAGCAATGTAGGTAGACTGTTT
>hsa-miR-3909	CCTCTAGGGCCTGCA
TGTCCTCTAGGGCCTGCAGTCT
>hsa-miR-3910-1-2	GGCATAAAACCAAGA
AAAGGCATAAAACCAAGACA
>hsa-miR-3912-5p	TCCATATTATGGGTT
ATGTCCATATTATGGGTTAGT
>hsa-miR-3913-5p-1-2	GGGACTGATCTTGAT
TTTGGGACTGATCTTGATGTCT
>hsa-miR-3914-1-2	GAACCAGAAAATGAG
AAGGAACCAGAAAATGAGAAGT
>hsa-miR-3915	AGGAAAAGATGGTCT
TTGAGGAAAAGATGGTCTTATT
>hsa-miR-3916	AGGAAGAAATGGCTG
AAGAGGAAGAAATGGCTGGTTCTCAG
>hsa-miR-3917	CGGACTGAGCAGGTG
GCTCGGACTGAGCAGGTGGG
>hsa-miR-3918	GGGCCGCAGATGGAG
ACAGGGCCGCAGATGGAGACT
>hsa-miR-3919	GAGAACAAAGGACTC
GCAGAGAACAAAGGACTCAGT
>hsa-miR-3150b-5p	CCTCGAGGATCTCCC
CAACCTCGAGGATCTCCCCAGC
>hsa-miR-3920	GATTATCTTAACTCT
ACTGATTATCTTAACTCTCTGA
>hsa-miR-3921	CTGAGTACCATATGC
TCTCTGAGTACCATATGCCTTGT
>hsa-miR-3922-5p	AGGCCAGAGGTCCCA
TCAAGGCCAGAGGTCCCACAGCA
>hsa-miR-3923	TAGTAATGTTGGATT
AACTAGTAATGTTGGATTAGGG
>hsa-miR-3924	TGTATATGTGACTGC
ATATGTATATGTGACTGCTACT
>hsa-miR-3925-5p	AGAACTGAAAGTGGA
AAGAGAACTGAAAGTGGAGCCT
>hsa-miR-3926-1-2	CCAAAAAGCAGGCAG
TGGCCAAAAAGCAGGCAGAGA
>hsa-miR-3927-5p	TATCACATATCTGCC
GCCTATCACATATCTGCCTGT
>hsa-miR-676-5p	TCAACCTCAGGACTT
TCTTCAACCTCAGGACTTGCA
>hsa-miR-3928-5p	AGCTCTAAGGTTCCG
TGAAGCTCTAAGGTTCCGCCTGC
>hsa-miR-3929	GCTGATGTGAGTAGA
GAGGCTGATGTGAGTAGACCACT
>hsa-miR-3934-5p	GGTGTGGAAACTGAG
TCAGGTGTGGAAACTGAGGCAG
>hsa-miR-3935	AGATACGAGCACCAG
TGTAGATACGAGCACCAGCCAC
>hsa-miR-3936	GGGGTGTATGGCAGA
TAAGGGGTGTATGGCAGATGCA
>hsa-miR-3937	GGCGGCTGTAGCAAT
ACAGGCGGCTGTAGCAATGGGGG
>hsa-miR-3938	TCCCTTGTAGATAAC
AATTCCCTTGTAGATAACCCGG
>hsa-miR-548y	AGTAATCACTGTTTT
AAAAGTAATCACTGTTTTTGCC
>hsa-miR-3939	GCGCAGACCACAGGA
TACGCGCAGACCACAGGATGTC
>hsa-miR-3940-5p	GGTTGGGGCGGGCTC
GTGGGTTGGGGCGGGCTCTG
>hsa-miR-3941	CACACAACTGAGGAT
TTACACACAACTGAGGATCATA
>hsa-miR-3942-5p	CAATACTGTTACCTG
AAGCAATACTGTTACCTGAAAT
>hsa-miR-3943	CCCCCAGGCTTCACT
TAGCCCCCAGGCTTCACTTGGCG
>hsa-miR-3944-5p	GCAGCAGGCCAACCG
TGTGCAGCAGGCCAACCGAGA
>hsa-miR-3945	GCATAGGAGAGGGTT
AGGGCATAGGAGAGGGTTGATAT
>hsa-miR-548z-548h-3p	AAACCGCAATTACTT
CAAAAACCGCAATTACTTTTGCA
>hsa-miR-548aa-1-2-548t-3p-548ap-3p	AACCACAATTACTTT
AAAAACCACAATTACTTTTGCACCA
>hsa-miR-378e	GGACTTGGAGTCAGG
ACTGGACTTGGAGTCAGGA
>hsa-miR-4418	TGCAGGACTCAGCAG
CACTGCAGGACTCAGCAG
>hsa-miR-378f	GGACTTGGAGCCAGA
ACTGGACTTGGAGCCAGAAG
>hsa-miR-4420	ACTGATGTCTGTAGC
GTCACTGATGTCTGTAGCTGAG
>hsa-miR-4421	TGTCTGTGGAAAGGA
ACCTGTCTGTGGAAAGGAGCTA
>hsa-miR-4422	AGCATCAGGAAGTAC
AAAAGCATCAGGAAGTACCCA
>hsa-miR-4423-5p	TGCCTTTTTGTTCCC
AGTTGCCTTTTTGTTCCCATGC
>hsa-miR-378g	GGGCTTGGAGTCAGA
ACTGGGCTTGGAGTCAGAAG
>hsa-miR-548ac	AAACCGGCAATTACT
CAAAAACCGGCAATTACTTTTG
>hsa-miR-4424	GTTAACTCAAAATGG
AGAGTTAACTCAAAATGGACTA
>hsa-miR-4425	TGGGATTCAGCAGGA
TGTTGGGATTCAGCAGGACCAT
>hsa-miR-4426	GATGGACGTACTTT
GAAGATGGACGTACTTT
>hsa-miR-4427	GAATAGAGTCTGAAG
TCTGAATAGAGTCTGAAGAGT
>hsa-miR-4428	GGAGACGGGAACATG
CAAGGAGACGGGAACATGGAGC
>hsa-miR-4429	AGCTGGGCTGAGAGG
AAAAGCTGGGCTGAGAGGCG
>hsa-miR-4430	CTGGAGTGAGCGGAG
AGGCTGGAGTGAGCGGAG
>hsa-miR-4431	ACTCTGAAAACTAGA
GCGACTCTGAAAACTAGAAGGT
>hsa-miR-4432	GACTCTGCAAGATGC
AAAGACTCTGCAAGATGCCT
>hsa-miR-4433a-5p	CCCACCCCCCACTCC
CGTCCCACCCCCCACTCCTGT
>hsa-miR-4434	AGAAGTAAAGTAGAA
AGGAGAAGTAAAGTAGAA
>hsa-miR-4435-1-2	GCCAGAGCTCACACA
ATGGCCAGAGCTCACACAGAGG
>hsa-miR-4436a	GGACAGGCAGAAGTG
GCAGGACAGGCAGAAGTGGAT
>hsa-miR-4437	GCTCAGGGTACAAAG
TGGGCTCAGGGTACAAAGGTT
>hsa-miR-4438	AGGCTTAGAAAAGAC
CACAGGCTTAGAAAAGACAGT
>hsa-miR-4439	ACTGATACCTTGGAG
GTGACTGATACCTTGGAGGCAT
>hsa-miR-4440	CGTGGGGCTTGCTGG
TGTCGTGGGGCTTGCTGGCTTG
>hsa-miR-4441	GGGAGGAGATTGTA
ACAGGGAGGAGATTGTA
>hsa-miR-4442	GGACAAGAGGGAGG
GCCGGACAAGAGGGAGG
>hsa-miR-4443	GAGGCGTGGGTTTT
TTGGAGGCGTGGGTTTT
>hsa-miR-4444-1-2	GAGTTGGAAGAGGCG
CTCGAGTTGGAAGAGGCG
>hsa-miR-4445-5p	TTGTTTCTTTTGCCG
AGATTGTTTCTTTTGCCGTGCA
>hsa-miR-4446-5p	TCCCTGCCATTCCCT
ATTTCCCTGCCATTCCCTTGGC
>hsa-miR-4447	GGGGGCTGTTGTTT
GGTGGGGGCTGTTGTTT
>hsa-miR-4448	TCCTTGGTCTAGGGG
GGCTCCTTGGTCTAGGGGTA
>hsa-miR-4449	CCCGGGGCTGCGCGA
CGTCCCGGGGCTGCGCGAGGCA
>hsa-miR-548ag-1-2	GGTAATTGTGGTTTC
AAAGGTAATTGTGGTTTCTGC
>hsa-miR-4450	GGATTTGGAGAAGTG
TGGGGATTTGGAGAAGTGGTGA
>hsa-miR-548ah-5p	AGTGATTGCAGTGTT
AAAAGTGATTGCAGTGTTTG
>hsa-miR-4451	TAGAGCTGAGGACA
TGGTAGAGCTGAGGACA
>hsa-miR-4452	AATTCTTGGCCTTAA
TTGAATTCTTGGCCTTAAGTGAT
>hsa-miR-4453	CTTGGTCTGTAGCGG
GAGCTTGGTCTGTAGCGGTT
>hsa-miR-4454	TCCGAGTCACGGCAC
GGATCCGAGTCACGGCACCA
>hsa-miR-4455	GTGTGTGTGTTTTT
AGGGTGTGTGTGTTTTT
>hsa-miR-4456	GGTGGCTTCCTTTT
CCTGGTGGCTTCCTTTT
>hsa-miR-4457	CAAGGTATTGACTGG
TCACAAGGTATTGACTGGCGTA
>hsa-miR-4458	GGTAGGTGTGGAAGA
AGAGGTAGGTGTGGAAGAA
>hsa-miR-4460	GTGGTTGTGAATTTA
ATAGTGGTTGTGAATTTACCTT
>hsa-miR-378h	GGACTTGGTGTCAGA
ACTGGACTTGGTGTCAGATGG
>hsa-miR-3135b	TGGAGCGAGTGCAGT
GGCTGGAGCGAGTGCAGTGGTG
>hsa-miR-4462	CACGGAGGGTGGCTT
TGACACGGAGGGTGGCTTGGGAA
>hsa-miR-4463	ACTGGGGTGGGGCC
GAGACTGGGGTGGGGCC
>hsa-miR-4464	GTTTGGATAGATGCA
AAGGTTTGGATAGATGCAATA
>hsa-miR-4465	AAGTAGTCTGACCAG
CTCAAGTAGTCTGACCAGGGGA
>hsa-miR-4466	TGCGGGCCGGCGGGG
GGGTGCGGGCCGGCGGGG
>hsa-miR-4467	CGGCGGTAGTTATGG
TGGCGGCGGTAGTTATGGGCTT
>hsa-miR-4468	GCAGAAGGATGAGAT
AGAGCAGAAGGATGAGAT
>hsa-miR-4469	CCCTCTAGGGTCGCT
GCTCCCTCTAGGGTCGCTCGGA
>hsa-miR-4470	CAAACGTGGAAGCCG
TGGCAAACGTGGAAGCCGAGA
>hsa-miR-4471	GAACTTAGTAGAGGT
TGGGAACTTAGTAGAGGTTTAA
>hsa-miR-4472-1-2	GGGGGGTGTTGTTTT
GGTGGGGGGTGTTGTTTT
>hsa-miR-4473	GTGCTCTCCGTTACA
CTAGTGCTCTCCGTTACAAGTA
>hsa-miR-4474-5p	GTCTCATGATCAGAC
TTAGTCTCATGATCAGACACA
>hsa-miR-4475	GGGACCAAGCATTCA
CAAGGGACCAAGCATTCATTAT
>hsa-miR-4476	GAAGGATTTAGGGAC
CAGGAAGGATTTAGGGACAGGC
>hsa-miR-4478	GCTGAGCTGAGGAG
GAGGCTGAGCTGAGGAG
>hsa-miR-3689c-3689b-3p	GGAGGTGTGATATTG
CTGGGAGGTGTGATATTGTGGT
>hsa-miR-3689d-1-2	AGGTGTGATCTCACA
GGGAGGTGTGATCTCACACTCG
>hsa-miR-3689f	GATATCGTGCTTCCT
TGTGATATCGTGCTTCCTGGGA
>hsa-miR-4479	GCGGCCGTGCTCGGA
CGCGCGGCCGTGCTCGGAGCAG
>hsa-miR-4480	CAAGTGGAAGTTACT
AGCCAAGTGGAAGTTACTTTA
>hsa-miR-4481	GTGGGCTGGTGGTT
GGAGTGGGCTGGTGGTT
>hsa-miR-4482-5p	CCAGTGGGCTATGGA
AACCCAGTGGGCTATGGAAATG
>hsa-miR-4483	GTGGTCTGTTGTTG
GGGGTGGTCTGTTGTTG
>hsa-miR-4484	AGGCGGGAGAAGCCC
AAAAGGCGGGAGAAGCCCCA
>hsa-miR-4485-5p	GCCTGCCCAGTGA
ACCGCCTGCCCAGTGA
>hsa-miR-4486	GGGCGAGGCTGGCA
GCTGGGCGAGGCTGGCA
>hsa-miR-4487	GCTGGCTGAAGGGCA
AGAGCTGGCTGAAGGGCAG
>hsa-miR-4488	GGGCGGGCTCCGGCG
AGGGGGCGGGCTCCGGCG
>hsa-miR-4489	GGCTAGTGATGCAGG
TGGGGCTAGTGATGCAGGACG
>hsa-miR-548al	GGCAATGACTTTTGT
AACGGCAATGACTTTTGTACCA
>hsa-miR-4490	GGTAAGAGATTTGGG
TCTGGTAAGAGATTTGGGCATA
>hsa-miR-4491	GTGGACTGGTGTGAC
AATGTGGACTGGTGTGACCAAA
>hsa-miR-4492	GCTGGGCGCGCGCC
GGGGCTGGGCGCGCGCC
>hsa-miR-4493	AGGCCTTTCCATCTC
AGAAGGCCTTTCCATCTCTGT
>hsa-miR-4494	GACTGTGGCTGACCA
CCAGACTGTGGCTGACCAGAGG
>hsa-miR-4495	GTAAACAGGCTTTTT
AATGTAAACAGGCTTTTTGCT
>hsa-miR-4496	GAAACTGAAGCTGAG
GAGGAAACTGAAGCTGAGAGGG
>hsa-miR-4497	CGGGACGGCTGGGC
CTCCGGGACGGCTGGGC
>hsa-miR-4498	GCTGGCAGGGCAAGT
TGGGCTGGCAGGGCAAGTGCTG
>hsa-miR-4499	ACTGAGAGGAGGGA
AAGACTGAGAGGAGGGA
>hsa-miR-4500	GGTAGTAGTTTCTT
TGAGGTAGTAGTTTCTT
>hsa-miR-4501	GTGACCTCGGATGAA
TATGTGACCTCGGATGAATCA
>hsa-miR-4502	GATGATGATGGTGCT
GCTGATGATGATGGTGCTGAAG
>hsa-miR-4503	AAGCAGGAAATAGAA
TTTAAGCAGGAAATAGAATTTA
>hsa-miR-4504	GACAATAGAGATGAA
TGTGACAATAGAGATGAACATG
>hsa-miR-4505	CTGGGCTGGGACGGA
AGGCTGGGCTGGGACGGA
>hsa-miR-4506	TGGGTGGTCTGAGGC
AAATGGGTGGTCTGAGGCAA
>hsa-miR-2392	GATGGGGGTGAGAGG
TAGGATGGGGGTGAGAGGTG
>hsa-miR-4507	GGTTGGGCTGGGCTG
CTGGGTTGGGCTGGGCTGGG
>hsa-miR-4509-1-2-3	AAAGGATATAGAAGG
ACTAAAGGATATAGAAGGTTTT
>hsa-miR-4510	GGGAGTAGGATGTAT
TGAGGGAGTAGGATGTATGGTT
>hsa-miR-4511	GAACTGTTGCATTTG
GAAGAACTGTTGCATTTGCCCT
>hsa-miR-4512	GGCCTCACTGTATCG
CAGGGCCTCACTGTATCGCCCA
>hsa-miR-4513	CTGACGGCTGGAGGC
AGACTGACGGCTGGAGGCCCAT
>hsa-miR-4514	GGCAGGATTGGGGAA
ACAGGCAGGATTGGGGAA
>hsa-miR-4515	ACTGGACTCCCGGCA
AGGACTGGACTCCCGGCAGCCC
>hsa-miR-4516	AGAAGGGTCGGGGC
GGGAGAAGGGTCGGGGC
>hsa-miR-4517	TATGATGAAACTCAC
AAATATGATGAAACTCACAGCTGAG
>hsa-miR-4518	CAGGGATGATAACTG
GCTCAGGGATGATAACTGTGCTGAGA
>hsa-miR-4519	CAGTGCGCAGGGCTG
CAGCAGTGCGCAGGGCTG
>hsa-miR-4520-5p-1-2	GCGTGTTTTCTGTCC
CCTGCGTGTTTTCTGTCCAA
>hsa-miR-4521	AAGGAAGTCCTGTGC
GCTAAGGAAGTCCTGTGCTCAG
>hsa-miR-1269b	GACTGAGCCATGCTA
CTGGACTGAGCCATGCTACTGG
>hsa-miR-4522	CTCTGCCTGTAGGCC
TGACTCTGCCTGTAGGCCGGT
>hsa-miR-4523	CGAGAGGGCCTCGGC
GACCGAGAGGGCCTCGGCTGT
>hsa-miR-4524a-5p	GCAGCATGAACCTGT
ATAGCAGCATGAACCTGTCTCA
>hsa-miR-4525	GGGATGTGCATGCTG
GGGGGGATGTGCATGCTGGTT
>hsa-miR-4526	GACAGCAGGGCTGGC
GCTGACAGCAGGGCTGGCCGCT
>hsa-miR-4527	TCTGCAAAGAGATGA
TGGTCTGCAAAGAGATGACTGT
>hsa-miR-4528	TTATATGTATGATCT
TCATTATATGTATGATCTGGAC
>hsa-miR-4529-5p	CCATCAGCAGTCCAA
AGGCCATCAGCAGTCCAATGAA
>hsa-miR-4530	AGCAGGACGGGAGCG
CCCAGCAGGACGGGAGCG
>hsa-miR-4531	GAGAAGGCTTCTGA
ATGGAGAAGGCTTCTGA
>hsa-miR-4533	AAGGAGGTTGCCGGA
TGGAAGGAGGTTGCCGGACGCT
>hsa-miR-4534	TGGAGGAGGGGTCT
GGATGGAGGAGGGGTCT
>hsa-miR-378i	GGACTAGGAGTCAGA
ACTGGACTAGGAGTCAGAAGG
>hsa-miR-4535	GACCTGGCTGGGAC
GTGGACCTGGCTGGGAC
>hsa-miR-1587	GGCTGGGCTGGGTTG
TTGGGCTGGGCTGGGTTGGG
>hsa-miR-4536-5p-1-2	GGTAGATATATGCAC
TGTGGTAGATATATGCACGAT
>hsa-miR-548an	AGGCATTGTGGTTTT
AAAAGGCATTGTGGTTTTTG
>hsa-miR-4537	GCCGAGCTGAGCTTA
TGAGCCGAGCTGAGCTTAGCTG
>hsa-miR-4538	CTTGGATGAGCTGGG
GAGCTTGGATGAGCTGGGCTGA
>hsa-miR-4539	GAACTGGGCTGAGCT
GCTGAACTGGGCTGAGCTGGGC
>hsa-miR-4540	GTCCTGCCTGTAGGT
TTAGTCCTGCCTGTAGGTTTA
>hsa-miR-3960	GGCGGCGGAGGCGGG
GGCGGCGGCGGAGGCGGGGG
>hsa-miR-3972	CCAGCCCCGTTCCAG
CTGCCAGCCCCGTTCCAGGGCA
>hsa-miR-3973	AAGTACAGCATTAGC
ACAAAGTACAGCATTAGCCTTAG
>hsa-miR-3974	GGTCATTGTAAGGTT
AAAGGTCATTGTAAGGTTAATGC
>hsa-miR-3975	GGCTAATGCACTACT
TGAGGCTAATGCACTACTTCAC
>hsa-miR-3976	AGAGAGCAGGAAGAT
TATAGAGAGCAGGAAGATTAATGT
>hsa-miR-3977	CTTCATCGTAATTAA
GTGCTTCATCGTAATTAACCTTA
>hsa-miR-3978	GAAAGCATGCATCCA
GTGGAAAGCATGCATCCAGGGTGT
>hsa-miR-4632-5p	GGCAGCGTGGGTGTG
GAGGGCAGCGTGGGTGTGGCGGA
>hsa-miR-4633-5p	TGCCTGGCTAGCTCC
ATATGCCTGGCTAGCTCCTC
>hsa-miR-4634	CGCGACCGGCCCGGG
CGGCGCGACCGGCCCGGGG
>hsa-miR-4635	TGAAGTCAGAACCCG
TCTTGAAGTCAGAACCCGCAA
>hsa-miR-4636	TCGTGTTCAAAGCCT
AACTCGTGTTCAAAGCCTTTAG
>hsa-miR-4637	TAACTGCAGATTCAA
TACTAACTGCAGATTCAAGTGA
>hsa-miR-4638-5p	CGGCTGCGGTGGACA
ACTCGGCTGCGGTGGACAAGT
>hsa-miR-4639-5p	CTAAGTAGGCTGAGA
TTGCTAAGTAGGCTGAGATTGA
>hsa-miR-4640-5p	GCCAGGGAGCAGCTG
TGGGCCAGGGAGCAGCTGGTGGG
>hsa-miR-4641	CCATGCCATACTTTT
TGCCCATGCCATACTTTTGCCTCA
>hsa-miR-4642	GCATCGTCCCCTGGT
ATGGCATCGTCCCCTGGTGGCT
>hsa-miR-4643	ACATGACCATAAATG
GACACATGACCATAAATGCTAA
>hsa-miR-4644	AGAGAGAAAAGAGAC
TGGAGAGAGAAAAGAGACAGAAG
>hsa-miR-4645-5p	AGGCAAGAAATATTG
ACCAGGCAAGAAATATTGT
>hsa-miR-4646-5p	GGGAAGAGGAGCTGA
ACTGGGAAGAGGAGCTGAGGGA
>hsa-miR-4647	GATGGTGCTGTGCTG
GAAGATGGTGCTGTGCTGAGGAA
>hsa-miR-4648	GGGACTGCAAATGGG
TGTGGGACTGCAAATGGGAG
>hsa-miR-4649-5p	GCGAGGGGTGGGCTC
TGGGCGAGGGGTGGGCTCTCAGAG
>hsa-miR-4650-5p-1-2	GGCCTCTTTCTACCT
TCAGGCCTCTTTCTACCTT
>hsa-miR-4651	GGTGGGTGAGGTCGG
CGGGGTGGGTGAGGTCGGGC
>hsa-miR-4652-5p	GGACTGGTTAATAGA
AGGGGACTGGTTAATAGAACTA
>hsa-miR-4653-5p	CTGAGCAAGGCTTAA
TCTCTGAGCAAGGCTTAACACC
>hsa-miR-4654	GGGATCTGGAGGCAT
TGTGGGATCTGGAGGCATCTGG
>hsa-miR-4655-5p	CGGGGATGGCAGAGG
CACCGGGGATGGCAGAGGGTCG
>hsa-miR-4656	GCTGAGGGCAGGAGG
TGGGCTGAGGGCAGGAGGCCTGT
>hsa-miR-4657	GTGGAAGTGGTCTGA
AATGTGGAAGTGGTCTGAGGCAT
>hsa-miR-4658	AGTGTGGATCCTGGA
GTGAGTGTGGATCCTGGAGGAAT
>hsa-miR-4660	AGCTCTGGTGGAAAA
TGCAGCTCTGGTGGAAAATGGAG
>hsa-miR-4661-5p	TAGCTCTGTGGATCC
AACTAGCTCTGTGGATCCTGAC
>hsa-miR-4662a-5p	GCCAATTGTCCATCT
TTAGCCAATTGTCCATCTTTAG
>hsa-miR-4663	TGAGCTCCATGGACG
AGCTGAGCTCCATGGACGTGCAGT
>hsa-miR-4662b	GATGGACAATTGGCT
AAAGATGGACAATTGGCTAAAT
>hsa-miR-4664-5p	GGTGCCCACTCCGCA
TGGGGTGCCCACTCCGCAAGTT
>hsa-miR-4665-5p	GGGGACGCGTGAGCG
CTGGGGGACGCGTGAGCGCGAGC
>hsa-miR-4666a-5p	CATGTCAGATTGTAT
ATACATGTCAGATTGTATGCC
>hsa-miR-4667-5p	GGGGAGCAGAAGGAG
ACTGGGGAGCAGAAGGAGAACC
>hsa-miR-4668-5p	GAAAAAAAAAAGGAT
AGGGAAAAAAAAAAGGATTTGTC
>hsa-miR-219b-5p	TGTCCAGCCACAATT
AGATGTCCAGCCACAATTCTCG
>hsa-miR-4669	GTCCGGGAAGTGGAG
TGTGTCCGGGAAGTGGAGGAGG
>hsa-miR-4670-5p	CGACCATGATGTAAC
AAGCGACCATGATGTAACTTCA
>hsa-miR-4671-5p	GAAGACTGTGCGCTA
ACCGAAGACTGTGCGCTAATCT
>hsa-miR-4672	CACAGCTGGACAGAG
TTACACAGCTGGACAGAGGCA
>hsa-miR-4673	AGGCAGGAGCCGGAC
TCCAGGCAGGAGCCGGACTGGA
>hsa-miR-4674	GGCTCGGGACGCGCG
CTGGGCTCGGGACGCGCGGCT
>hsa-miR-4675	GCTGTGATTGACCAG
GGGGCTGTGATTGACCAGCAGG
>hsa-miR-4676-5p	CCAGTGGTGAGACAG
GAGCCAGTGGTGAGACAGTGA
>hsa-miR-4677-5p	TTCTTTGGTCTTTCA
TTGTTCTTTGGTCTTTCAGCCA
>hsa-miR-4678	GTATTGTTCAGACTT
AAGGTATTGTTCAGACTTATGA
>hsa-miR-4679-1-2	GTGATAGAGATTCTT
TCTGTGATAGAGATTCTTTGCT
>hsa-miR-4680-5p	ACTCTTGCAGTCTTA
AGAACTCTTGCAGTCTTAGATGT
>hsa-miR-4681	GGGAATGCAGGCTGT
AACGGGAATGCAGGCTGTATCT
>hsa-miR-4682	GAGTTCCTGGAGCCT
TCTGAGTTCCTGGAGCCTGGTCT
>hsa-miR-4683	AGATCCAGTGCTCGC
TGGAGATCCAGTGCTCGCCCGAT
>hsa-miR-4684-5p	TCTACTGACTTGCAA
CTCTCTACTGACTTGCAACATA
>hsa-miR-4685-5p	AGGGCTTGGAGTGGG
CCCAGGGCTTGGAGTGGGGCAAGGTT
>hsa-miR-4686	CTGCTGGGCTTTCTG
TATCTGCTGGGCTTTCTGGTGTT
>hsa-miR-4687-5p	CCCTCCTCCCGCACC
CAGCCCTCCTCCCGCACCCAAA
>hsa-miR-1343-5p	GGAGCGGCCCCCGGG
TGGGGAGCGGCCCCCGGGTGGG
>hsa-miR-4688	GGGCAGCAGAGGACC
TAGGGGCAGCAGAGGACCTGGG
>hsa-miR-4689	AGGAGACATGGTGGG
TTGAGGAGACATGGTGGGGGCC
>hsa-miR-4690-5p	CAGGCGAGGCTGGGC
GAGCAGGCGAGGCTGGGCTGAA
>hsa-miR-4691-5p	CTCCAGGCCATGAGC
GTCCTCCAGGCCATGAGCTGCGG
>hsa-miR-4692	GGCAGTGTGGGTATC
TCAGGCAGTGTGGGTATCAGAT
>hsa-miR-4693-5p	CTGTGAATTTCACTG
ATACTGTGAATTTCACTGTCACA
>hsa-miR-4694-5p	TGTTATCCTATCCAT
AGGTGTTATCCTATCCATTTGC
>hsa-miR-4695-5p	GAGGCAGTGGGCGAG
CAGGAGGCAGTGGGCGAGCAGG
>hsa-miR-4696	AAGACGGATACTGTC
TGCAAGACGGATACTGTCATCT
>hsa-miR-4697-5p	GGGCGCAGTCACTGA
AGGGGGCGCAGTCACTGACGTG
>hsa-miR-4698	AAATGTAGAGGAAGA
TCAAAATGTAGAGGAAGACCCCA
>hsa-miR-4699-5p	AGATTGCAGAGTAAG
AGAAGATTGCAGAGTAAGTTCC
>hsa-miR-4700-5p	GGGGATGAGGACAGT
TCTGGGGATGAGGACAGTGTGT
>hsa-miR-4701-5p	GCCACCACACCTACC
TTGGCCACCACACCTACCCCTT
>hsa-miR-4703-5p	CAATACAGTACAAAT
TAGCAATACAGTACAAATATAGT
>hsa-miR-4704-5p	ACTAGGCATGTGAGT
GACACTAGGCATGTGAGTGATT
>hsa-miR-4705	ATCACTTGGTAATTG
TCAATCACTTGGTAATTGCTGT
>hsa-miR-4706	GGGGAGGAAGTGGGC
AGCGGGGAGGAAGTGGGCGCTGCTT
>hsa-miR-4707-5p	CCGGCGCGGGCGGGT
GCCCCGGCGCGGGCGGGTTCTGG
>hsa-miR-4708-5p	GATGCCGCCTTGCTC
AGAGATGCCGCCTTGCTCCTT
>hsa-miR-4709-5p	ACAGTGACTTGCTCT
ACAACAGTGACTTGCTCTCCAA
>hsa-miR-203b-5p	TGGTCCTAAACATTT
TAGTGGTCCTAAACATTTCACA
>hsa-miR-4710	TGAGGGCAGGTGGTT
GGGTGAGGGCAGGTGGTT
>hsa-miR-4711-5p	ATCAGGCCAGAAGAC
TGCATCAGGCCAGAAGACATGAG
>hsa-miR-4712-5p	AGTACAGGTCTCTCA
TCCAGTACAGGTCTCTCATTTC
>hsa-miR-4713-5p	TCCCACTACCAGGCT
TTCTCCCACTACCAGGCTCCCA
>hsa-miR-4714-5p	TCTGACCCCTTAGGT
AACTCTGACCCCTTAGGTTGAT
>hsa-miR-4715-5p	TTGGCTGCAGTTAAG
AAGTTGGCTGCAGTTAAGGTGG
>hsa-miR-4716-5p	ATGTTTCCTTCCCCC
TCCATGTTTCCTTCCCCCTTCT
>hsa-miR-3529-5p	TAGACTGGGATTTGT
AGGTAGACTGGGATTTGTTGTT
>hsa-miR-4717-5p	GCCACAGCCACCCAT
TAGGCCACAGCCACCCATGTGT
>hsa-miR-4718	TGTACCTGAAACCAA
AGCTGTACCTGAAACCAAGCA
>hsa-miR-4719	CAAATCTATAATATG
TCACAAATCTATAATATGCAGG
>hsa-miR-4720-5p	GGCATATTTGGTATA
CCTGGCATATTTGGTATAACTT
>hsa-miR-4721	GGGCTCCAGGTGACG
TGAGGGCTCCAGGTGACGGTGG
>hsa-miR-4722-5p	AGGAGGGCTGTGCCA
GGCAGGAGGGCTGTGCCAGGTTG
>hsa-miR-4723-5p	GGGAGCCATGAGATA
TGGGGGAGCCATGAGATAAGAGCA
>hsa-miR-451b	CAAGAGAACCATTAC
TAGCAAGAGAACCATTACCATT
>hsa-miR-4724-5p	TGAACCAGGAGTGAG
AACTGAACCAGGAGTGAGCTTCG
>hsa-miR-4725-5p	CCCTGCAGCCTTCCC
AGACCCTGCAGCCTTCCCACC
>hsa-miR-4726-5p	GCCAGAGGAGCCTGG
AGGGCCAGAGGAGCCTGGAGTGG
>hsa-miR-4727-5p	TGCCAGCTTCCACAG
ATCTGCCAGCTTCCACAGTGG
>hsa-miR-4728-5p	GAGGGGAGAGGCAGC
TGGGAGGGGAGAGGCAGCAAGCA
>hsa-miR-4729	TTTATCTGTTGGGAA
TCATTTATCTGTTGGGAAGCTA
>hsa-miR-4730	GCGGAGCCCATTCCA
CTGGCGGAGCCCATTCCATGCCA
>hsa-miR-4731-5p	TGGGGGCCACATGAG
TGCTGGGGGCCACATGAGTGTG
>hsa-miR-4732-5p	AGAGCAGGGAGCAGG
TGTAGAGCAGGGAGCAGGAAGCT
>hsa-miR-4733-5p	CCCAATGCTAGACCC
AATCCCAATGCTAGACCCGGTG
>hsa-miR-4734	GCGGGCTGCGGTCAG
GCTGCGGGCTGCGGTCAGGGCG
>hsa-miR-4735-5p	AATTTGAACACCTTC
CCTAATTTGAACACCTTCGGTA
>hsa-miR-4736	CAGGTTATCTGGGCT
AGGCAGGTTATCTGGGCTG
>hsa-miR-4737	CGAGGATGCTGACAG
ATGCGAGGATGCTGACAGTG
>hsa-miR-3064-5p	GGCTGTTGTGGTGTG
TCTGGCTGTTGTGGTGTGCAA
>hsa-miR-4738-5p	AGCGCGTTTTCAGTT
ACCAGCGCGTTTTCAGTTTCAT
>hsa-miR-4739	GGAGGAGGAGCGGAG
AAGGGAGGAGGAGCGGAGGGGCCCT
>hsa-miR-4740-5p	ACTGATCCTCTCGGG
AGGACTGATCCTCTCGGGCAGG
>hsa-miR-4741	GCTGTCCGGAGGGGT
CGGGCTGTCCGGAGGGGTCGGCT
>hsa-miR-4742-5p	GGCAAAGGGATATTT
TCAGGCAAAGGGATATTTACAGA
>hsa-miR-4743-5p	CCGGATGGGACAGGA
TGGCCGGATGGGACAGGAGGCAT
>hsa-miR-4744	AAAGACTAGACTTCG
TCTAAAGACTAGACTTCGCTATG
>hsa-miR-122b-5p	AGTGTGATAATGGCG
TTTAGTGTGATAATGGCGTTTGA
>hsa-miR-4745-5p	GTGGGGCTCCCGGGA
TGAGTGGGGCTCCCGGGACGGCG
>hsa-miR-4746-5p	GTCCCAGGAGAACCT
CCGGTCCCAGGAGAACCTGCAGA
>hsa-miR-4747-5p	GAAGGAGGCTTGGTC
AGGGAAGGAGGCTTGGTCTTAG
>hsa-miR-4748	GTTTGGGGAGGATTT
GAGGTTTGGGGAGGATTTGCT
>hsa-miR-4749-5p	GGGGACAGGCCAGGG
TGCGGGGACAGGCCAGGGCATC
>hsa-miR-4750-5p	GGGCGGAGGTGGTTG
CTCGGGCGGAGGTGGTTGAGTG
>hsa-miR-4751	GGACCCGTAGCTGCT
AGAGGACCCGTAGCTGCTAGAAGG
>hsa-miR-4752	TGGATCTCAAGGATG
TTGTGGATCTCAAGGATGTGCT
>hsa-miR-4753-5p	GGCCAAAGGAAGAGA
CAAGGCCAAAGGAAGAGAACAG
>hsa-miR-371b-5p	CAAAAGATGGCGGCA
ACTCAAAAGATGGCGGCACTTT
>hsa-miR-4754	CGGACCTGGGTTAGC
ATGCGGACCTGGGTTAGCGGAGT
>hsa-miR-4755-5p	CCCTTCAGAGCCTGG
TTTCCCTTCAGAGCCTGGCTTT
>hsa-miR-499b-5p	GACTTGCTGTGATGT
ACAGACTTGCTGTGATGTTCA
>hsa-miR-4756-5p	GGAGGCGCTCACTCT
CAGGGAGGCGCTCACTCTCTGCT
>hsa-miR-4757-5p	CCTCTGTGACGTCAC
AGGCCTCTGTGACGTCACGGTGT
>hsa-miR-4758-5p	AGTGGGAGCCGGTGG
GTGAGTGGGAGCCGGTGGGGCTG
>hsa-miR-4759	GACTAGATGTTGGAA
TAGGACTAGATGTTGGAATTA
>hsa-miR-4760-5p	AGATTGAACATGAAG
TTTAGATTGAACATGAAGTTAG
>hsa-miR-4761-5p	AGGTGTGCATGCCTG
ACAAGGTGTGCATGCCTGACC
>hsa-miR-4762-5p	AATCTTGATCAGAAG
CCAAATCTTGATCAGAAGCCT
>hsa-miR-4763-5p	CTGCCCAGCCCTCCT
CGCCTGCCCAGCCCTCCTGCT
>hsa-miR-4764-5p	ATGTGGAAGGAGTTA
TGGATGTGGAAGGAGTTATCT
>hsa-miR-4765	GTGATTGATAGCTAT
TGAGTGATTGATAGCTATGTTC
>hsa-miR-4766-5p	GAAAGAGCAGTTGGT
TCTGAAAGAGCAGTTGGTGTT
>hsa-miR-4767	GGGCGCTCCTGGCCG
CGCGGGCGCTCCTGGCCGCCGCC
>hsa-miR-4768-5p	CTCTCTGGATCCCAT
ATTCTCTCTGGATCCCATGGAT
>hsa-miR-4769-5p	GGGATGGAGAGAAGG
GGTGGGATGGAGAGAAGGTATGAG
>hsa-miR-4770	GATGACACTGTAGCT
TGAGATGACACTGTAGCT
>hsa-miR-4771-1-2	AGACTTGACCTACAA
AGCAGACTTGACCTACAATTA
>hsa-miR-4772-5p	TCAGGCAAAATTGCA
TGATCAGGCAAAATTGCAGACT
>hsa-miR-4773-1-2	AACAGGAGCATAGAA
CAGAACAGGAGCATAGAAAGGC
>hsa-miR-4774-5p	GGTATGTAGTAGGTA
TCTGGTATGTAGTAGGTAATAA
>hsa-miR-4775	ATTTTTTGTTTCGGT
TTAATTTTTTGTTTCGGTCACT
>hsa-miR-4776-5p-1-2	GACCAGGATGGCAAG
GTGGACCAGGATGGCAAGGGCT
>hsa-miR-4777-5p	TAGATGAGAGATATA
TTCTAGATGAGAGATATATATA
>hsa-miR-4778-5p	TCTGTAAAGGAAGAA
AATTCTGTAAAGGAAGAAGAGG
>hsa-miR-4779	GAGGGAATAGTAAAA
TAGGAGGGAATAGTAAAAGCAG
>hsa-miR-4780	CTTGAGCCTGATCCC
ACCCTTGAGCCTGATCCCTAGC
>hsa-miR-4436b-5p-1-2	CACTTCTGCCTGCCC
GTCCACTTCTGCCTGCCCTGCC
>hsa-miR-4781-5p	CGGGGATTCCAATAT
TAGCGGGGATTCCAATATTGG
>hsa-miR-4782-5p	TGGATATGAAGACAA
TTCTGGATATGAAGACAATCAA
>hsa-miR-4783-5p	GCGCCCAGCTCCCGG
GGCGCGCCCAGCTCCCGGGCT
>hsa-miR-4784	GGAGATGCTGGGACT
TGAGGAGATGCTGGGACTGA
>hsa-miR-4785	GTCGGCGACGCCGCC
AGAGTCGGCGACGCCGCCAGC
>hsa-miR-1245b-5p	GCCTTTAGATCACTT
TAGGCCTTTAGATCACTTAAA
>hsa-miR-2467-5p	GGCTCTGTTAGCCTT
TGAGGCTCTGTTAGCCTTGGCTC
>hsa-miR-4786-5p	GACCAGGACTGGATG
TGAGACCAGGACTGGATGCACC
>hsa-miR-4787-5p	GGGGTGGCGGCGGCA
GCGGGGGTGGCGGCGGCATCCC
>hsa-miR-4788	CGGACCAGCTAAGGG
TTACGGACCAGCTAAGGGAGGC
>hsa-miR-4789-5p	TACACCTGATATGTG
GTATACACCTGATATGTGTATG
>hsa-miR-4790-5p	GCTTTACCATTCATG
ATCGCTTTACCATTCATGTT
>hsa-miR-4791	ATATGATGACTGAAA
TGGATATGATGACTGAAA
>hsa-miR-4793-5p	TCCTGCTCCACAGGG
ACATCCTGCTCCACAGGGCAGAGG
>hsa-miR-4794	GGCTATCTCACGAGA
TCTGGCTATCTCACGAGACTGT
>hsa-miR-4795-5p	AGTGGCTAATAATAT
AGAAGTGGCTAATAATATTGA
>hsa-miR-4796-5p	CTATACTCTGTCACT
TGTCTATACTCTGTCACTTTAC
>hsa-miR-4797-5p	AGAGTGCCACTTACT
GACAGAGTGCCACTTACTGAA
>hsa-miR-4798-5p	GGTATACTTTGTGAA
TTCGGTATACTTTGTGAATTGG
>hsa-miR-4799-5p	TAAATGCAGCATGCC
ATCTAAATGCAGCATGCCAGTC
>hsa-miR-4800-5p	GGACCGAGGAAGGAA
AGTGGACCGAGGAAGGAAGGA
>hsa-miR-4801	ACAAGAAAACCAAGG
TACACAAGAAAACCAAGGCTCA
>hsa-miR-4802-5p	GGAGGTTCTAGACCA
TATGGAGGTTCTAGACCATGTT
>hsa-miR-4803	CATAATAGTGTGGAT
TAACATAATAGTGTGGATTGA
>hsa-miR-4804-5p	GACGGTAAGGTTAAG
TTGGACGGTAAGGTTAAGCAA
>hsa-miR-4999-5p	TGTATTGTCAGGTAG
TGCTGTATTGTCAGGTAGTGA
>hsa-miR-5000-5p	TTCAGAAGTGTTCCT
CAGTTCAGAAGTGTTCCTGAGT
>hsa-miR-5001-5p	GCTGGACTCAGCGGC
AGGGCTGGACTCAGCGGCGGAGCT
>hsa-miR-5002-5p	TTGGTTTCTGAGGCA
AATTTGGTTTCTGAGGCACTTAGT
>hsa-miR-5003-5p	CAACAACCTTGCAGG
TCACAACAACCTTGCAGGGTAGA
>hsa-miR-5004-5p	GGACAGGGCAAATTC
TGAGGACAGGGCAAATTCACGA
>hsa-miR-548ao-5p	AGTAACTACGGTTTT
AGAAGTAACTACGGTTTTTGCA
>hsa-miR-5006-5p	CCAGGGCAGGAGGTG
TTGCCAGGGCAGGAGGTGGAA
>hsa-miR-5007-5p	AGTCTGGCTGATATG
TAGAGTCTGGCTGATATGGTTT
>hsa-miR-5008-5p	GGCCCTTGGGGCACA
TGAGGCCCTTGGGGCACAGTGG
>hsa-miR-5009-5p	GACTTTTTCAGATTT
TTGGACTTTTTCAGATTTGGGGAT
>hsa-miR-5010-5p	GGGATGGCAGAGCAA
AGGGGGATGGCAGAGCAAAATT
>hsa-miR-5011-5p	ATATACAGCCATGCA
TATATATACAGCCATGCACTC
>hsa-miR-5047	CAGCTGCGGTTGTAA
TTGCAGCTGCGGTTGTAAGGT
>hsa-miR-5087	TTTGTAGCTTTGCTG
GGGTTTGTAGCTTTGCTGGCATG
>hsa-miR-5088-5p	GGCTCAGGGATTGGA
CAGGGCTCAGGGATTGGATGGAGG
>hsa-miR-5089-5p	GGATTTCTGAGTAGC
GTGGGATTTCTGAGTAGCATC
>hsa-miR-5090	GGGCAGATTGGTGTA
CCGGGGCAGATTGGTGTAGGGTG
>hsa-miR-5091	GAGACGACAAGACTG
ACGGAGACGACAAGACTGTGCTG
>hsa-miR-5092	CCACGCTGAGCTTGG
AATCCACGCTGAGCTTGGCATC
>hsa-miR-5093	AAATGAGGCTGGCTA
AGGAAATGAGGCTGGCTAGGAGC
>hsa-miR-5094	CAGTGAATGCCTTGA
AATCAGTGAATGCCTTGAACCT
>hsa-miR-5186	GATTGGTAGAAATCA
AGAGATTGGTAGAAATCAGGT
>hsa-miR-5187-5p	GATGAGGGATTGAAG
TGGGATGAGGGATTGAAGTGGA
>hsa-miR-5188	CGGACCCATTTAAAC
AATCGGACCCATTTAAACCGGAG
>hsa-miR-5189-5p	GGGCACAGGCGGATG
TCTGGGCACAGGCGGATGGACAGG
>hsa-miR-5190	GTGACTGAGCTGGAG
CCAGTGACTGAGCTGGAGCCA
>hsa-miR-5191	ATAGGAAGAATGAAG
AGGATAGGAAGAATGAAGTGCT
>hsa-miR-5192	AGAGTGGATTCCAGG
AGGAGAGTGGATTCCAGGTGGT
>hsa-miR-5193	TCCTCTACCTCATCC
TCCTCCTCTACCTCATCCCAGT
>hsa-miR-5194	GGGGTTTGGAATGGG
TGAGGGGTTTGGAATGGGATGG
>hsa-miR-5195-5p	CCCTAAGGCAACTGG
AACCCCTAAGGCAACTGGATGG
>hsa-miR-5196-5p	GAAGGGGACGAGGGT
AGGGAAGGGGACGAGGGTTGGG
>hsa-miR-5197-5p	TGGCACAAACTCATT
CAATGGCACAAACTCATTCTTGA
>hsa-miR-4524b-5p	GCAGCATAAGCCTGT
ATAGCAGCATAAGCCTGTCTC
>hsa-miR-5571-5p	TTCTCAAAGGAGCCT
CAATTCTCAAAGGAGCCTCCC
>hsa-miR-5100	AGATCCCAGCGGTGC
TTCAGATCCCAGCGGTGCCTCT
>hsa-miR-5572	GGGGTGCAGGGGTCT
GTTGGGGTGCAGGGGTCTGCT
>hsa-miR-548aq-5p	AGTAATTGCTGTTTT
GAAAGTAATTGCTGTTTTTGCC
>hsa-miR-548as-5p	AGTAATTGCGGGTTT
AAAAGTAATTGCGGGTTTTGCC
>hsa-miR-5579-5p	GGTACTCCTTAAGCT
TATGGTACTCCTTAAGCTAAC
>hsa-miR-664b-5p	GCTAAGGGAGATGAT
TGGGCTAAGGGAGATGATTGGGTA
>hsa-miR-5580-5p	TGGCTCATTTCATAT
TGCTGGCTCATTTCATATGTGT
>hsa-miR-5581-5p	CTTCCAGGAGAAATG
AGCCTTCCAGGAGAAATGGAGA
>hsa-miR-548at-5p	AGTTATTGCGGTTTT
AAAAGTTATTGCGGTTTTGGCT
>hsa-miR-5582-5p	GCACACTTAAAGTTA
TAGGCACACTTAAAGTTATAGC
>hsa-miR-5583-5p-1-2	CTAATATACCCATAT
AAACTAATATACCCATATTCTG
>hsa-miR-5584-5p	GGAAATGGGAAGAAC
CAGGGAAATGGGAAGAACTAGA
>hsa-miR-5585-5p	AGTACCAGCTACTCG
TGAAGTACCAGCTACTCGAGAG
>hsa-miR-5586-5p	CCAGCTTGTTACTAT
TATCCAGCTTGTTACTATATGC
>hsa-miR-5587-5p	GTCACCTCCGGGACT
ATGGTCACCTCCGGGACT
>hsa-miR-1295b-5p	CCAGATCTGCGGCCT
CACCCAGATCTGCGGCCTAAT
>hsa-miR-5588-5p	GGCATTAGTGGGACT
ACTGGCATTAGTGGGACTTTT
>hsa-miR-5589-5p	TGGGTGCTCTTGTGC
GGCTGGGTGCTCTTGTGCAGT
>hsa-miR-5590-5p	CCATACATAGACTTT
TTGCCATACATAGACTTTATT
>hsa-miR-5591-5p	GAGCTAAGCTATGGG
TGGGAGCTAAGCTATGGGTAT
>hsa-miR-5680	AAATGCTGGACTAAT
GAGAAATGCTGGACTAATCTGC
>hsa-miR-5681a	AAGGGTGGCAATACC
AGAAAGGGTGGCAATACCTCTT
>hsa-miR-5682	GCACCTTGCAGGATA
GTAGCACCTTGCAGGATAAGGT
>hsa-miR-548aw	CAAAAGTCATCACGG
GTGCAAAAGTCATCACGGTT
>hsa-miR-5683	AGATGCAGATTCTCT
TACAGATGCAGATTCTCTGACTTC
>hsa-miR-5684	TCTAGCCTGAGCAAC
AACTCTAGCCTGAGCAACAG
>hsa-miR-5685	GCCCAGCAGTTATCA
ACAGCCCAGCAGTTATCACGGG
>hsa-miR-5692c-1-2-5692b	AATATCACAGTAGGT
AATAATATCACAGTAGGTGTAC
>hsa-miR-5687	GAACGTTTTAGGGTC
TTAGAACGTTTTAGGGTCAAAT
>hsa-miR-5688	CAAACACCTGTAAAA
TAACAAACACCTGTAAAACAGC
>hsa-miR-5681b	TATTGCCACCCTTTC
AGGTATTGCCACCCTTTCTAGT
>hsa-miR-5689	ATACACCTGTAGTCC
AGCATACACCTGTAGTCCTAGA
>hsa-miR-5690	GCTACTACCTCTATT
TCAGCTACTACCTCTATTAGG
>hsa-miR-5691	CTCTGAGCTCCGAGA
TTGCTCTGAGCTCCGAGAAAGC
>hsa-miR-5692a-1-2	ATAATACCACAGTGG
CAAATAATACCACAGTGGGTGT
>hsa-miR-4666b	CATGTCAGATTGTAA
TTGCATGTCAGATTGTAATTCCC
>hsa-miR-5693	GTGGCTCTGAAATGA
GCAGTGGCTCTGAAATGAACTC
>hsa-miR-5694	ATCATGGGACTGTCT
CAGATCATGGGACTGTCTCAG
>hsa-miR-5695	CCAAGAAGAATCTAG
ACTCCAAGAAGAATCTAGACAG
>hsa-miR-5696	ATTTAAGTAGTCTGA
CTCATTTAAGTAGTCTGATGCC
>hsa-miR-5697	AGTAGTTTCATGATA
TCAAGTAGTTTCATGATAAAGG
>hsa-miR-5698	GGGAGTGCAGTGATT
TGGGGGAGTGCAGTGATTGTGG
>hsa-miR-5699-5p	CCCAACAAGGAAGGA
TGCCCCAACAAGGAAGGACAAG
>hsa-miR-5700	TGCATTAAATTATTG
TAATGCATTAAATTATTGAAGG
>hsa-miR-5701-1-2-3	TTGTCACGTTCTGAT
TTATTGTCACGTTCTGATT
>hsa-miR-5702	GTCAGCAACATATCC
TGAGTCAGCAACATATCCCATG
>hsa-miR-5703	AGAAGTCGGGAAGGT
AGGAGAAGTCGGGAAGGT
>hsa-miR-5704	GGCCATCATCCCATT
TTAGGCCATCATCCCATTATGC
>hsa-miR-5705	TTCGGGGCTCATGGC
TGTTTCGGGGCTCATGGCCTGTG
>hsa-miR-5706	TGGATAACATGCTGA
TTCTGGATAACATGCTGAAGCT
>hsa-miR-5707	TTTGAATGCTGTACA
ACGTTTGAATGCTGTACAAGGC
>hsa-miR-5708	AGCGACTGTGCCTGA
ATGAGCGACTGTGCCTGACC
>hsa-miR-5739	GAGAGAGAATGGGGA
GCGGAGAGAGAATGGGGAGC
>hsa-miR-5787	CTGGGGCGCGGGGAG
GGGCTGGGGCGCGGGGAGGT
>hsa-miR-1199-5p	GAGCCCGGGCCGCGC
CCTGAGCCCGGGCCGCGCAG
>hsa-miR-6068	GCGAGTCTCCGGCGG
CCTGCGAGTCTCCGGCGGTGG
>hsa-miR-6069	CTAGGGCCTGCTGCC
GGGCTAGGGCCTGCTGCCCCC
>hsa-miR-6070	GTTCCAGTCCCTGGA
CCGGTTCCAGTCCCTGGAG
>hsa-miR-6071	TGCTGCCGGCCAAGG
TTCTGCTGCCGGCCAAGGC
>hsa-miR-6072	TCATCACACTGCACC
TCCTCATCACACTGCACCTTAG
>hsa-miR-6073	AGTGAGTTATCAGCT
GGTAGTGAGTTATCAGCTAC
>hsa-miR-6074	ATTCAGAGGCTAGGT
GATATTCAGAGGCTAGGTGG
>hsa-miR-6075	GCCCAGGCGGCATTG
ACGGCCCAGGCGGCATTGGTG
>hsa-miR-6076	ATGACAGAGGAGAGG
AGCATGACAGAGGAGAGGTGG
>hsa-miR-6077	AAGAGCTGTACGGCC
GGGAAGAGCTGTACGGCCTTC
>hsa-miR-6078	CCTGAGCTAGCTGTG
CCGCCTGAGCTAGCTGTGG
>hsa-miR-6079	GAAGCTTGGACCAAC
TTGGAAGCTTGGACCAACTAGCTG
>hsa-miR-6080	AGTGCGGGCGTTCCC
TCTAGTGCGGGCGTTCCCG
>hsa-miR-6081	AGCAGTGCCGGCCAA
AGGAGCAGTGCCGGCCAAGGCGCC
>hsa-miR-6082	TACGTCTGGTTGATC
GAATACGTCTGGTTGATCC
>hsa-miR-6083	ATATCAGAGGCTGTG
CTTATATCAGAGGCTGTGGG
>hsa-miR-6084	CGCCAGTCGGTGGCC
TTCCGCCAGTCGGTGGCCGG
>hsa-miR-6085	GGGCTGGGGGAGCAC
AAGGGGCTGGGGGAGCACA
>hsa-miR-6086	GGTTGGGAAGGGCAG
GGAGGTTGGGAAGGGCAGAG
>hsa-miR-6088	GATGAAGCGGGGGGG
AGAGATGAAGCGGGGGGGCG
>hsa-miR-6089-1-2	GGCCGGGGTGGGGCG
GGAGGCCGGGGTGGGGCGGGGCGG
>hsa-miR-6090	GAGCGAGGGGCGGGG
GGGGAGCGAGGGGCGGGGC
>hsa-miR-6124	AAAAGGAAGGGGGAG
GGGAAAAGGAAGGGGGAGGA
>hsa-miR-6125	GAAGGCGGAGCGGCG
GCGGAAGGCGGAGCGGCGGA
>hsa-miR-6126	AAGGCCCGGCGGAGA
GTGAAGGCCCGGCGGAGA
>hsa-miR-6127	GGGAGTGGGTGGGAG
TGAGGGAGTGGGTGGGAGG
>hsa-miR-6128	GGAATTGGAGTCAAA
ACTGGAATTGGAGTCAAAA
>hsa-miR-378j	GGATTTGGAGCCAGA
ACTGGATTTGGAGCCAGAA
>hsa-miR-6129	GGGAGTTGGGTGTAT
TGAGGGAGTTGGGTGTATA
>hsa-miR-6130	GGGAGTGGATTGTAT
TGAGGGAGTGGATTGTATG
>hsa-miR-6131	TGGTCAGATGGGAGT
GGCTGGTCAGATGGGAGTG
>hsa-miR-6132	AGGGCTGGGGATTGC
AGCAGGGCTGGGGATTGCA
>hsa-miR-6133	GGGAGGAGGTTGGGT
TGAGGGAGGAGGTTGGGTA
>hsa-miR-6134	GGTGGTAGGATGTAG
TGAGGTGGTAGGATGTAGA
>hsa-miR-6165	CAGGAGGTGAGGGGA
CAGCAGGAGGTGAGGGGAG
>hsa-miR-6499-5p	GGCGCAAGAGCACTG
TCGGGCGCAAGAGCACTGCAGT
>hsa-miR-6500-5p	AGCTATCCACTCCAG
AGGAGCTATCCACTCCAGGTGTCC
>hsa-miR-548az-5p	AAGTGATTGTGGTTT
CAAAAGTGATTGTGGTTTTTGC
>hsa-miR-6501-5p	TGCCAGGGCTGCCTT
AGTTGCCAGGGCTGCCTTTGGT
>hsa-miR-6502-5p	TCTAGAAAGATTGTT
AGCTCTAGAAAGATTGTTGACC
>hsa-miR-6503-5p	TCTGCATTCAAATCC
AGGTCTGCATTCAAATCCCCAGA
>hsa-miR-6504-5p	GGCTGTGCTGTAATG
TCTGGCTGTGCTGTAATGCAG
>hsa-miR-6505-5p	GAATAGGGGATATCT
TTGGAATAGGGGATATCTCAGC
>hsa-miR-6506-5p	GGGATGTCACTGAAT
ACTGGGATGTCACTGAATATGGT
>hsa-miR-6507-5p	GAATAGGAGGGACTT
GAAGAATAGGAGGGACTTTGT
>hsa-miR-6508-5p	AGAAATGCATGACCC
TCTAGAAATGCATGACCCACC
>hsa-miR-6509-5p	AGGTAGTGGCAGTGG
ATTAGGTAGTGGCAGTGGAAC
>hsa-miR-6510-5p	CAGGGGAGAGAGAGG
CAGCAGGGGAGAGAGAGGAGTC
>hsa-miR-6512-5p	CATTAGAAGAGCTGG
TACCATTAGAAGAGCTGGAAGA
>hsa-miR-6513-5p	GGGATTGACGCCACA
TTTGGGATTGACGCCACATGTCT
>hsa-miR-6514-5p	GGAGTGGACTTTCAG
TATGGAGTGGACTTTCAGCTGGC
>hsa-miR-6515-5p	GAGGGTGTGGAAGAC
TTGGAGGGTGTGGAAGACATC
>hsa-miR-6715a-3p	AACCAGTCGTGCCTG
CCAAACCAGTCGTGCCTGTGG
>hsa-miR-6715b-5p	GGCACGACTGGTTTG
ACAGGCACGACTGGTTTGGCA
>hsa-miR-6716-5p	GAATGGGGGTAAGGG
TGGGAATGGGGGTAAGGGCC
>hsa-miR-6717-5p	CGATGTGGGGATGTA
AGGCGATGTGGGGATGTAGAGA
>hsa-miR-6718-5p	TGGTCAGAGGGCTTA
TAGTGGTCAGAGGGCTTATGA
>hsa-miR-6719-3p	GACATCAGTGATTCT
TCTGACATCAGTGATTCTCCTG
>hsa-miR-6720-5p	CAGCCCTGGTAGGCG
TTCCAGCCCTGGTAGGCGCCGCG
>hsa-miR-6721-5p	GCAGGGGCTTATTGT
TGGGCAGGGGCTTATTGTAGGAG
>hsa-miR-6722-5p	CGCACCCGACCACAT
AGGCGCACCCGACCACATGC
>hsa-miR-6724-5p-1-2-3-4	GGCCCGCGGCGGGCG
CTGGGCCCGCGGCGGGCGTGGGG
>hsa-miR-892c-5p	TCAGAAAGGTGCCAG
TATTCAGAAAGGTGCCAGTCA
>hsa-miR-6726-5p	GAGCTGGGGTCTGCA
CGGGAGCTGGGGTCTGCAGGT
>hsa-miR-6727-5p	GGGGCAGGCGGCTGG
CTCGGGGCAGGCGGCTGGGAGCG
>hsa-miR-6728-5p	GGATGGTAGGACCAG
TTGGGATGGTAGGACCAGAGGGG
>hsa-miR-6729-5p	GCGAGGGCGGCTGAG
TGGGCGAGGGCGGCTGAGCGGC
>hsa-miR-6730-5p	AAGGTGGAGGGGTTG
AGAAAGGTGGAGGGGTTGTCAGA
>hsa-miR-6731-5p	GAGAGCAGGGTATTG
TGGGAGAGCAGGGTATTGTGGA
>hsa-miR-6732-5p	GGGGTGGCAGGCTGG
TAGGGGGTGGCAGGCTGGCC
>hsa-miR-6733-5p	GAAAGACAAACTCAG
TGGGAAAGACAAACTCAGAGTT
>hsa-miR-6734-5p	AGGGGAGAATGAGGT
TTGAGGGGAGAATGAGGTGGAGA
>hsa-miR-6735-5p	GGCAGAGGGCACAGG
CAGGGCAGAGGGCACAGGAATCTGA
>hsa-miR-6736-5p	GGTGAGGGCATCTGT
CTGGGTGAGGGCATCTGTGGT
>hsa-miR-6737-5p	GGGTGGTCGGCCCTG
TTGGGGTGGTCGGCCCTGGAG
>hsa-miR-6738-5p	GGGGTAGAAGAGCAC
CGAGGGGTAGAAGAGCACAGGGG
>hsa-miR-6739-5p	GAAAGAGAAAGAACA
TGGGAAAGAGAAAGAACAAGTA
>hsa-miR-6740-5p	TTGGGATGGAGAGAG
AGTTTGGGATGGAGAGAGGAGA
>hsa-miR-6741-5p	GGTGCTGGTGGGAGC
GTGGGTGCTGGTGGGAGCCGTG
>hsa-miR-6742-5p	GGGGTGGGACCCAGC
AGTGGGGTGGGACCCAGCTGTT
>hsa-miR-6743-5p	GGGCAGGGACGGGTG
AAGGGGCAGGGACGGGTGGCCC
>hsa-miR-6744-5p	ATGACAGTGGAGGCC
TGGATGACAGTGGAGGCCT
>hsa-miR-6745	GTGGAAGAAGGTCTG
TGGGTGGAAGAAGGTCTGGTT
>hsa-miR-6746-5p	GGAGAAGGAGGTGGC
CCGGGAGAAGGAGGTGGCCTGG
>hsa-miR-6747-5p	GGTGTGGAAAGAGGC
AGGGGTGTGGAAAGAGGCAGAACA
>hsa-miR-6748-5p	GGGTGGGAAGGACTG
TGTGGGTGGGAAGGACTGGATT
>hsa-miR-6749-5p	GGCCTGGGGTTGGGG
TCGGGCCTGGGGTTGGGGGAGC
>hsa-miR-6750-5p	GGAACAGCTGGGTGA
CAGGGAACAGCTGGGTGAGCTGCT
>hsa-miR-6751-5p	GGGGTGAGGTTGGTG
TTGGGGGTGAGGTTGGTGTCTGG
>hsa-miR-6752-5p	GGGTGTGGAGCCAGG
GGGGGGTGTGGAGCCAGGGGGC
>hsa-miR-6753-5p	CAGGGCAGAGCAGGG
CACCAGGGCAGAGCAGGGCTGA
>hsa-miR-6754-5p	GGGAGGCTGGTTTGG
CCAGGGAGGCTGGTTTGGAGGA
>hsa-miR-6755-5p	GGTAGACACTGACAA
TAGGGTAGACACTGACAACGTT
>hsa-miR-6756-5p	GTGGGGCTGGAGGTG
AGGGTGGGGCTGGAGGTGGGGCT
>hsa-miR-6757-5p	GGATGGGAGGCCAGG
TAGGGATGGGAGGCCAGGATGA
>hsa-miR-6758-5p	AGAGGGGAAGGATGT
TAGAGAGGGGAAGGATGTGATGT
>hsa-miR-6759-5p	TGGGTGGGCAGAAGT
TTGTGGGTGGGCAGAAGTCTGT
>hsa-miR-6760-5p	GGAGAAGGTGGAAGT
CAGGGAGAAGGTGGAAGTGCAGA
>hsa-miR-6761-5p	GAGAGAGCTCGATGG
TCTGAGAGAGCTCGATGGCAG
>hsa-miR-6762-5p	GGCCATGGAGCAGCC
CGGGGCCATGGAGCAGCCTGTGT
>hsa-miR-6763-5p	GGGAGTGGCTGGGGA
CTGGGGAGTGGCTGGGGAG
>hsa-miR-6764-5p	CAGGGTCTGGTCAGA
TCCCAGGGTCTGGTCAGAGTTG
>hsa-miR-6765-5p	AGGCGGGGCCAGGAG
GTGAGGCGGGGCCAGGAGGGTGTGT
>hsa-miR-6766-5p	GTGGGAGCAGATCTT
CGGGTGGGAGCAGATCTTATTGAG
>hsa-miR-6767-5p	CAGACAGGGACACAT
TCGCAGACAGGGACACATGGAGA
>hsa-miR-6768-5p	ACAGGAAAAGCGGGG
CACACAGGAAAAGCGGGGCCCTG
>hsa-miR-6769a-5p	TGGGTATGGAGGAGC
AGGTGGGTATGGAGGAGCCCT
>hsa-miR-6770-5p-1-2-3	GAAGGCACAGCTTGC
TGAGAAGGCACAGCTTGCACGTGA
>hsa-miR-6771-5p	GGGAGGGCATGGGCC
CTCGGGAGGGCATGGGCCAGGC
>hsa-miR-6772-5p	GTGTAGGCTGGAGCT
TGGGTGTAGGCTGGAGCTGAGG
>hsa-miR-6773-5p	GGCCCAGGAGTAAAC
TTGGGCCCAGGAGTAAACAGGAT
>hsa-miR-6774-5p	TGGGCAGGAGGGACC
ACTTGGGCAGGAGGGACCCTGTATG
>hsa-miR-6775-5p	GGGCATGGGGGAGGG
TCGGGGCATGGGGGAGGGAGGCTGG
>hsa-miR-6776-5p	GGGTGCAGTGGGGGT
TCTGGGTGCAGTGGGGGTT
>hsa-miR-6777-5p	GGGAGTCAGGCAGTG
ACGGGGAGTCAGGCAGTGGTGGA
>hsa-miR-6778-5p	GGGAGGACAGGAGGC
AGTGGGAGGACAGGAGGCAGGT
>hsa-miR-6779-5p	GGAGGGGCTGGGTTT
CTGGGAGGGGCTGGGTTTGGC
>hsa-miR-6780a-5p	GGAGGGAAGACAGCT
TTGGGAGGGAAGACAGCTGGAGA
>hsa-miR-6781-5p	GCCGGAGGTCAAGGG
CGGGCCGGAGGTCAAGGGCGT
>hsa-miR-6782-5p	GGGTGGGGGAATTCA
TAGGGGTGGGGGAATTCAGGGGTGT
>hsa-miR-6783-5p	GGGAAAAGTCCTGAT
TAGGGGAAAAGTCCTGATCCGG
>hsa-miR-6784-5p	GGGGCTTTGGGTGAG
GCCGGGGCTTTGGGTGAGGG
>hsa-miR-6785-5p	GAGGGCGTGGATGAT
TGGGAGGGCGTGGATGATGGTG
>hsa-miR-6786-5p	GTGGGGCCGGAGGGG
GCGGTGGGGCCGGAGGGGCGT
>hsa-miR-6787-5p	CGGGGGTAGAGCTGG
TGGCGGGGGTAGAGCTGGCTGC
>hsa-miR-6788-5p	GGAGAAGAGTGGTGA
CTGGGAGAAGAGTGGTGAAGA
>hsa-miR-6789-5p	GGGGCGTCCCGGGCG
GTAGGGGCGTCCCGGGCGCGCGGG
>hsa-miR-6790-5p	AGTGTGGATTTGGCG
GTGAGTGTGGATTTGGCGGGGTT
>hsa-miR-6791-5p	CTGGGGCTGGGCAGG
CCCCTGGGGCTGGGCAGGCGGA
>hsa-miR-6792-5p	AGCAGGGGCTCTGGG
GTAAGCAGGGGCTCTGGGTGA
>hsa-miR-6793-5p	GGGTTCTGGGTTGGG
TGTGGGTTCTGGGTTGGGGTGA
>hsa-miR-6794-5p	GGGGACTGGGGGTGA
CAGGGGGACTGGGGGTGAGC
>hsa-miR-6795-5p	GGGGACAGGATGAGA
TGGGGGGACAGGATGAGAGGCTGT
>hsa-miR-6796-5p	TGGGGTTGGAGAGCT
TTGTGGGGTTGGAGAGCTGGCTG
>hsa-miR-6797-5p	AGGGAAGGGGCTGAG
AGGAGGGAAGGGGCTGAGAACAGGA
>hsa-miR-6798-5p	GGGGGATGGGCGAGC
CCAGGGGGATGGGCGAGCTTGGG
>hsa-miR-6799-5p	GAGGTGTGCAGGGCT
GGGGAGGTGTGCAGGGCTGG
>hsa-miR-6800-5p	GGTGACAGTCAGGGG
GTAGGTGACAGTCAGGGGCGG
>hsa-miR-6801-5p	TCAGAGGCAGCAGGA
TGGTCAGAGGCAGCAGGAAATGA
>hsa-miR-6802-5p	GGTGGGGGGCTTGAA
CTAGGTGGGGGGCTTGAAGC
>hsa-miR-6803-5p	GGGGTGGGGGGCTGG
CTGGGGGTGGGGGGCTGGGCGT
>hsa-miR-6804-5p	GGGTGTCAGCAGGTG
TGAGGGTGTCAGCAGGTGACG
>hsa-miR-6805-5p	GGGGCGGCTTGTGGA
TAGGGGGCGGCTTGTGGAGTGT
>hsa-miR-6806-5p	AGGCATGAGGCAGGG
TGTAGGCATGAGGCAGGGCCCAGG
>hsa-miR-6807-5p	AGCCAGTGGAATGGA
GTGAGCCAGTGGAATGGAGAGG
>hsa-miR-6808-5p	GCAGGGAGGTGGGAC
CAGGCAGGGAGGTGGGACCATG
>hsa-miR-6809-5p	CAAGGAAAGAAGAGG
TGGCAAGGAAAGAAGAGGATCA
>hsa-miR-6810-5p	GGGACAGGGATCAGC
ATGGGGACAGGGATCAGCATGGC
>hsa-miR-6811-5p	CAGGCCTGTGTACAG
ATGCAGGCCTGTGTACAGCACT
>hsa-miR-6812-5p	GGGTGAGATGGGGAG
ATGGGGTGAGATGGGGAGGAGCAGC
>hsa-miR-6813-5p	GGGCTGGGGTTTCAG
CAGGGGCTGGGGTTTCAGGTTCT
>hsa-miR-6814-5p	CAAGGGTGAGATGCT
TCCCAAGGGTGAGATGCTGCCA
>hsa-miR-6815-5p	GTGGCGCCGGAGGAG
TAGGTGGCGCCGGAGGAGTCATT
>hsa-miR-6816-5p	GGCGGGGCAGGTCCC
TGGGGCGGGGCAGGTCCCTGC
>hsa-miR-6817-5p	GCCATAGGAAGCTTG
TCTGCCATAGGAAGCTTGGAGTGG
>hsa-miR-6818-5p	TGTGAGTACAGAGAG
TTGTGTGAGTACAGAGAGCATC
>hsa-miR-6819-5p	GGGTGGAGGGCCAAG
TTGGGGTGGAGGGCCAAGGAGC
>hsa-miR-6820-5p	GGCAGAGCTGGGGTC
TGCGGCAGAGCTGGGGTCA
>hsa-miR-6821-5p	CGTGGTGGCTCGAGG
GTGCGTGGTGGCTCGAGGCGGGG
>hsa-miR-6822-5p	GGAACCAGTTGGGGC
CAGGGAACCAGTTGGGGCTT
>hsa-miR-6823-5p	GGGTTGGTAGGGGTT
TCAGGGTTGGTAGGGGTTGCT
>hsa-miR-6824-5p	GGGGAGGTTGGGCCA
GTAGGGGAGGTTGGGCCAGGGA
>hsa-miR-6825-5p	GGAGGTGTGGAGTCA
TGGGGAGGTGTGGAGTCAGCAT
>hsa-miR-6826-5p	ATAGGAAAGAGGTGG
TCAATAGGAAAGAGGTGGGACCT
>hsa-miR-6827-5p	GAGCCATGAGGGTCT
TGGGAGCCATGAGGGTCTGTGC
>hsa-miR-6828-5p	AAGCAAGAGAACCCT
AGGAAGCAAGAGAACCCTGTGG
>hsa-miR-6829-5p	GCTGCTGAGAAGGGG
TGGGCTGCTGAGAAGGGGCA
>hsa-miR-6830-5p	AGGAAGGAGGCTGGA
CCAAGGAAGGAGGCTGGACATC
>hsa-miR-6831-5p	GTAGAGTGTGAGGAG
TAGGTAGAGTGTGAGGAGGAGGTC
>hsa-miR-6832-5p	AGAGAGGAAAAGTTA
AGTAGAGAGGAAAAGTTAGGGTC
>hsa-miR-6833-5p	TGGAAGATGGGAGGA
GTGTGGAAGATGGGAGGAGAAA
>hsa-miR-6834-5p	AGGGACTGGGATTTG
GTGAGGGACTGGGATTTGTGG
>hsa-miR-6835-5p	GGGTAGAAAGTGGCT
AGGGGGTAGAAAGTGGCTGAAG
>hsa-miR-6780b-5p	GGAAGGCTTGGCAGG
TGGGGAAGGCTTGGCAGGGAAGA
>hsa-miR-6836-5p	AGGGCCCTGGCGCAG
CGCAGGGCCCTGGCGCAGGCAT
>hsa-miR-6837-5p	AGGGCCAGCAGGGAA
ACCAGGGCCAGCAGGGAATGT
>hsa-miR-6838-5p	CAGCAGTGGCAAGAC
AAGCAGCAGTGGCAAGACTCCT
>hsa-miR-6839-5p	GGATTGAAGAGACGA
TCTGGATTGAAGAGACGACCCA
>hsa-miR-6840-5p	CCCGGGCAAAGACCT
ACCCCCGGGCAAAGACCTGCAGAT
>hsa-miR-6841-5p	GGTACTCAGAGCAAG
TAGGGTACTCAGAGCAAGTTGT
>hsa-miR-6842-5p	GGGTGGTCTCTAGCC
TGGGGGTGGTCTCTAGCCAAGG
>hsa-miR-6843-3p	GTCTCCTGTTCTCTG
ATGGTCTCCTGTTCTCTGCAG
>hsa-miR-6844	TTTGTTTTTAATTCA
TTCTTTGTTTTTAATTCACAG
>hsa-miR-6845-5p	GGCCAGAGCAGAGAG
CGGGGCCAGAGCAGAGAGC
>hsa-miR-6846-5p	GGGCTGGATGGGGTA
TGGGGGCTGGATGGGGTAGAGT
>hsa-miR-6847-5p	GAGGACAGTGGAGTG
ACAGAGGACAGTGGAGTGTGAGC
>hsa-miR-6848-5p	GGGCTGGGATGGGCC
TGGGGGCTGGGATGGGCCATGGT
>hsa-miR-6849-5p	TGGATAGGGGAGTGT
GAGTGGATAGGGGAGTGTGTGGA
>hsa-miR-6850-5p	CGGAACGCTGGCCGG
GTGCGGAACGCTGGCCGGGGCG
>hsa-miR-6851-5p	AGGTGGTACTAGGGG
AGGAGGTGGTACTAGGGGCCAGC
>hsa-miR-6852-5p	TGGGGTTCTGAGGAC
CCCTGGGGTTCTGAGGACATG
>hsa-miR-6853-5p	GTGGGATGTCCATGA
AGCGTGGGATGTCCATGAAGTCAG
>hsa-miR-6854-5p	CTCAGGTTTGAGAAC
AAGCTCAGGTTTGAGAACTGCTGA
>hsa-miR-6855-5p	GGGTTTGGGGTGCAG
TTGGGGTTTGGGGTGCAGACATTGC
>hsa-miR-6856-5p	AGAGGAGCAGTGGTG
AAGAGAGGAGCAGTGGTGCTGTGG
>hsa-miR-6857-5p	GGGATTGGGTCAGGC
TTGGGGATTGGGTCAGGCCAGT
>hsa-miR-6858-5p	AGGAGGGGCTGGCAG
GTGAGGAGGGGCTGGCAGGGAC
>hsa-miR-6859-5p-1-2-3-4	AGGAACATGGGCTCA
GAGAGGAACATGGGCTCAGGACA
>hsa-miR-6769b-5p	TGGGTGGGGAGGAGA
TGGTGGGTGGGGAGGAGAAGTGC
>hsa-miR-6860	GGGCAGGGCTGTGGT
ACTGGGCAGGGCTGTGGTGAGT
>hsa-miR-6861-5p	GGGTAGGTGGGGCTC
ACTGGGTAGGTGGGGCTCCAGG
>hsa-miR-6862-5p-1-2	GCATGCTGGGAGAGA
CGGGCATGCTGGGAGAGACTTT
>hsa-miR-6863	ACGTGGTGAAGGATT
TAGACGTGGTGAAGGATTGAGTG
>hsa-miR-6864-5p	AAGGGACAAGTCAGA
TTGAAGGGACAAGTCAGATATGCC
>hsa-miR-6865-5p	GTGGCAGAGGAGGGA
TAGGTGGCAGAGGAGGGACTTCA
>hsa-miR-6866-5p	GAGGCTGGAATAGAG
TTAGAGGCTGGAATAGAGATTCT
>hsa-miR-6867-5p	GTGTGTAGAGGAAGA
TGTGTGTGTAGAGGAAGAAGGGA
>hsa-miR-6868-5p	GGCAGAACACTGAAG
ACTGGCAGAACACTGAAGCAGC
>hsa-miR-6869-5p	AGTAGTGGCGCGCGG
GTGAGTAGTGGCGCGCGGCGGC
>hsa-miR-6870-5p	GGGAGATGGGGGTTG
TGGGGGAGATGGGGGTTGA
>hsa-miR-6871-5p	GGGAGTTCGGGGTGG
CATGGGAGTTCGGGGTGGTTGC
>hsa-miR-6872-5p	CGCATCAGGAGGCAA
TCTCGCATCAGGAGGCAAGG
>hsa-miR-6873-5p	AGGGAATACAGAGGG
CAGAGGGAATACAGAGGGCAAT
>hsa-miR-6874-5p	GAGCTGGAACCAGAT
ATGGAGCTGGAACCAGATCAGGC
>hsa-miR-6875-5p	GGGACCCAGGACAGG
TGAGGGACCCAGGACAGGAGA
>hsa-miR-6876-5p	GAAGGAGACAGGCAG
CAGGAAGGAGACAGGCAGTTCA
>hsa-miR-6877-5p	GCCGAAGGGTGGAAG
AGGGCCGAAGGGTGGAAGCTGC
>hsa-miR-6878-5p	GAGAAAGCTAGAAGC
AGGGAGAAAGCTAGAAGCTGAAG
>hsa-miR-6879-5p	GGCAGGGAAGGTGGG
CAGGGCAGGGAAGGTGGGAGAG
>hsa-miR-6880-5p	TGGAGGAAGAGGGCA
TGGTGGAGGAAGAGGGCAGCTC
>hsa-miR-6881-5p	GGTAAGGATAGGAGG
TGGGGTAAGGATAGGAGGGTCA
>hsa-miR-6882-5p	AAGTCAGGAGCTGAA
TACAAGTCAGGAGCTGAAGCAG
>hsa-miR-6883-5p	GAGGGTGTGGTATGG
AGGGAGGGTGTGGTATGGATGT
>hsa-miR-6884-5p	GGCTGAGAAGGTGAT
AGAGGCTGAGAAGGTGATGTTG
>hsa-miR-6885-5p	GGGGCACTGCGCAAG
AGGGGGGCACTGCGCAAGCAAAGCC
>hsa-miR-6886-5p	GCAGGTGAGATGAGG
CCCGCAGGTGAGATGAGGGCT
>hsa-miR-6887-5p	GGGGACAGATGGAGA
TGGGGGGACAGATGGAGAGGACA
>hsa-miR-6888-5p	GAGATGCTCAGGCAG
AAGGAGATGCTCAGGCAGAT
>hsa-miR-6889-5p	GGGAGTCTGGGGTCC
TCGGGGAGTCTGGGGTCCGGAAT
>hsa-miR-6890-5p	GGGGTAGGGCAGAGT
CATGGGGTAGGGCAGAGTAGG
>hsa-miR-6891-5p	GGAGGGGGATGAGGG
TAAGGAGGGGGATGAGGGG
>hsa-miR-6892-5p	AGGGACCGGAGAGTA
GTAAGGGACCGGAGAGTAGGA
>hsa-miR-6893-5p	GCAGGTGTAGGGTGG
CAGGCAGGTGTAGGGTGGAGC
>hsa-miR-6894-5p	AGGATGGAGAGCTGG
AGGAGGATGGAGAGCTGGGCCAGA
>hsa-miR-6895-5p	GGCCAGGCACAGAGT
CAGGGCCAGGCACAGAGTAAG
>hsa-miR-7106-5p	GAGGAGGGGATCTTG
TGGGAGGAGGGGATCTTGGG
>hsa-miR-7107-5p	GCCTGGGGAGGAGGA
TCGGCCTGGGGAGGAGGAAGGG
>hsa-miR-7108-5p	TGGCCGGCAGGCGGG
GTGTGGCCGGCAGGCGGGTGG
>hsa-miR-7109-5p	GGGGGAGGAGACCCT
CTGGGGGGAGGAGACCCTGCT
>hsa-miR-7110-5p	GGGTGTGGGGAGAGA
TGGGGGTGTGGGGAGAGAGAG
>hsa-miR-7111-5p	GGGAGGAAGGACAGG
TGGGGGAGGAAGGACAGGCCAT
>hsa-miR-7112-5p	GGCAGGGCAGTGCAC
ACGGGCAGGGCAGTGCACCCTG
>hsa-miR-7113-5p	AGGGAGACAGTGTGT
TCCAGGGAGACAGTGTGTGAG
>hsa-miR-7114-5p	GTGGAGTGGGGTGCC
TCTGTGGAGTGGGGTGCCTGT
>hsa-miR-7150	GCAGGGGGAGAGGTA
CTGGCAGGGGGAGAGGTA
>hsa-miR-7151-5p	CCATCTCTGCCTGTA
GATCCATCTCTGCCTGTATTGGC
>hsa-miR-7152-5p	CCTGTCCTCCAACCA
TTTCCTGTCCTCCAACCAGACC
>hsa-miR-7153-5p	GAACTGACAAATGTG
TGAGAACTGACAAATGTGGTAGG
>hsa-miR-7154-5p	ATGAACTGGGTCTAG
TTCATGAACTGGGTCTAGCTTGG
>hsa-miR-7155-5p	GGGGTCTTGGGCCAT
TCTGGGGTCTTGGGCCATC
>hsa-miR-7156-5p	TTCTCAAACTGGCTG
TTGTTCTCAAACTGGCTGTCAGA
>hsa-miR-7157-5p	GCATTCATTGGCACC
TCAGCATTCATTGGCACCAGAGA
>hsa-miR-7158-5p	TCAATCTCTGGTCCT
GGCTCAATCTCTGGTCCTGCAGCC
>hsa-miR-7161-5p	AGACTGTAGAGGCAA
TAAAGACTGTAGAGGCAACTGGT
>hsa-miR-7159-5p	AACAAGGGTGTAGGA
TTCAACAAGGGTGTAGGATGG
>hsa-miR-7160-5p	TGAGGTCCGGGCTGT
TGCTGAGGTCCGGGCTGTGCC
>hsa-miR-7162-5p	TTCCTTTCTCAGCTG
TGCTTCCTTTCTCAGCTG
>hsa-miR-7702	AGACTGCCAGACTCC
CTTAGACTGCCAGACTCCCTGA
>hsa-miR-7703	CACTCTGGCCTTCTC
TTGCACTCTGGCCTTCTCCCAGG
>hsa-miR-7704	GGTCGGCGGCGACGT
CGGGGTCGGCGGCGACGTG
>hsa-miR-7705	AGCTCAGAATGTCAG
AATAGCTCAGAATGTCAGTTCTG
>hsa-miR-7706	AGCGCCTGTGCTCTG
TGAAGCGCCTGTGCTCTGCCGAGA
>hsa-miR-7843-5p	GGCAGAGCCAGCTTC
GAGGGCAGAGCCAGCTTCCTGA
>hsa-miR-4433b-5p	TCCCACCCCCACTCC
ATGTCCCACCCCCACTCCTGT
>hsa-miR-1273h-5p	GGAGGTCAAGGCTGC
CTGGGAGGTCAAGGCTGCAGT
>hsa-miR-6516-5p	GCAGTAACAGGTGTG
TTTGCAGTAACAGGTGTGAGCA
>hsa-miR-7844-5p	ACTAGGACTGTGTGG
AAAACTAGGACTGTGTGGTGTA
>hsa-miR-7845-5p	GGACAGGGAGGGTCG
AAGGGACAGGGAGGGTCGTGG
>hsa-miR-7846-3p	CGGAGCCTGGAGAGA
CAGCGGAGCCTGGAGAGAAGG
>hsa-miR-7847-3p	GGAGGACGAGGAGGA
CGTGGAGGACGAGGAGGAGGC
>hsa-miR-7848-3p	CCCTCGGTCTGCTTA
CTACCCTCGGTCTGCTTACCACA
>hsa-miR-7849-3p	AATTGTTGATCTTGG
GACAATTGTTGATCTTGGGCCT
>hsa-miR-7850-5p	TGGACATAGTGTGGC
GTTTGGACATAGTGTGGCTGG
>hsa-miR-7851-3p	CTGGGAGACTGAGGT
TACCTGGGAGACTGAGGTTGGA
>hsa-miR-7852-3p	GTAGTAGTCAAAGGC
TATGTAGTAGTCAAAGGCATTT
>hsa-miR-7853-5p	AATGCAGATCCTGAC
TCAAATGCAGATCCTGACTTC
>hsa-miR-7854-3p	GGTGACCGCAGATGG
TGAGGTGACCGCAGATGGGAA
>hsa-miR-7855-5p	GTGAGGACCCCAAGC
TTGGTGAGGACCCCAAGCTCGG
>hsa-miR-7856-5p	TAAGGACACTGAGGG
TTTTAAGGACACTGAGGGATC
>hsa-miR-548ba	GGTAACTGTGATTTT
AAAGGTAACTGTGATTTTTGCT
>hsa-miR-7973-1-2	GACCCTAGAATAATT
TGTGACCCTAGAATAATTAC
>hsa-miR-7974	CTGTGATGCTCTCCT
AGGCTGTGATGCTCTCCTGAGCCC
>hsa-miR-7975	CTAGTCACGGCACCA
ATCCTAGTCACGGCACCA
>hsa-miR-7976	CCTGAGACTTTTGCT
TGCCCTGAGACTTTTGCTC
>hsa-miR-7977	CCAGCCAACGCACCA
TTCCCAGCCAACGCACCA
>hsa-miR-7978	GGTGTATAGCGTTGC
TCTGGTGTATAGCGTTGCTCA
>hsa-miR-8052	GACTGTAGAGGGCAT
CGGGACTGTAGAGGGCATGAGC
>hsa-miR-8053	CGATTTTGGAACTCA
TGGCGATTTTGGAACTCAATGGCA
>hsa-miR-8054	AGTACAGATCGGATG
GAAAGTACAGATCGGATGGGT
>hsa-miR-8055	TGAGCACATGAGCAG
CTTTGAGCACATGAGCAGACGGA
>hsa-miR-8056	GGATTGTCTGGATGC
CGTGGATTGTCTGGATGCAT
>hsa-miR-8057	GCTCTGTAGTAAGAT
GTGGCTCTGTAGTAAGATGGA
>hsa-miR-8058	GACTTTGATCTTGCC
CTGGACTTTGATCTTGCCATAA
>hsa-miR-8059	GAACTGTAGATGAAA
GGGGAACTGTAGATGAAAAGGC
>hsa-miR-8060	TGAAGCAGTGGGTAG
CCATGAAGCAGTGGGTAGGAGGAC
>hsa-miR-8061	AGATTAGAGGATATT
CTTAGATTAGAGGATATTGTT
>hsa-miR-8062	TGATTTGAGGATTAT
CAGTGATTTGAGGATTATTGC
>hsa-miR-8063	AAATCAGGAGTCGGG
TCAAAATCAGGAGTCGGGGCTT
>hsa-miR-8064	ACACTGAGCGAGCGG
AGCACACTGAGCGAGCGGAC
>hsa-miR-8065	AGGAACAGTTGAATT
TGTAGGAACAGTTGAATTTTGGCT
>hsa-miR-8066	TGTGATCTTTTGGAT
CAATGTGATCTTTTGGATGTA
>hsa-miR-8067	AGAAACTGTAAACTT
CCTAGAAACTGTAAACTTAGTC
>hsa-miR-8068	TTGTTGTAAGGATCG
TGTTTGTTGTAAGGATCGTTGT
>hsa-miR-8069-1-2	TGGTTGGGGGCGGTC
GGATGGTTGGGGGCGGTCGGCGT
>hsa-miR-8070	TGATTGACGGCTGAC
ATGTGATTGACGGCTGACTCCA
>hsa-miR-8071-1-2	TGGACTGGAGTGGGT
CGGTGGACTGGAGTGGGTGG
>hsa-miR-8072	GGCGGGGAGGTAGGC
GGCGGCGGGGAGGTAGGCAG
>hsa-miR-8073	TGGCAGCAGGGAGCG
ACCTGGCAGCAGGGAGCGTCGT
>hsa-miR-8074	TGGCGAGACTGGCAT
CTATGGCGAGACTGGCATGTACTC
>hsa-miR-8075	TGATGGCAGATGTCG
TGCTGATGGCAGATGTCGGGTCTG
>hsa-miR-8076	ATGGACTTTTCTGAT
TATATGGACTTTTCTGATACAATG
>hsa-miR-8077	TGAGTGGGGTTCTGA
GGCTGAGTGGGGTTCTGACTCC
>hsa-miR-8078	CTAGGCCCGGTGAGA
GGTCTAGGCCCGGTGAGAGACTC
>hsa-miR-8079	TGATCGTCTCTGCTG
CAGTGATCGTCTCTGCTGGC
>hsa-miR-8080	GGACACTGGTGTCAA
GAAGGACACTGGTGTCAACGGCT
>hsa-miR-8081	GAGTCGTGCCTTTCT
CTTGAGTCGTGCCTTTCTGAATG
>hsa-miR-8082	TGGAGCTGGGAATAC
TGATGGAGCTGGGAATACTCTG
>hsa-miR-8083	GACTTGACGGCTGCA
CAGGACTTGACGGCTGCAACT
>hsa-miR-8084	TACTAAGTAAAAAAT
GAATACTAAGTAAAAAATCAGTA
>hsa-miR-8085	GAGAGAGGACTGTGA
TGGGAGAGAGGACTGTGAGGC
>hsa-miR-8086	TAGTCTGGACTGATA
TGCTAGTCTGGACTGATATGGT
>hsa-miR-8087	GACTTCTTGGATTAC
GAAGACTTCTTGGATTACAGGGG
>hsa-miR-8088	CGGTACTGGAAAGGG
CCTCGGTACTGGAAAGGGGTA
>hsa-miR-8089	GGGGACAGGGGATTG
CCTGGGGACAGGGGATTGGGGCAG
>hsa-miR-8485	ACACACACACACACG
CACACACACACACACACGTAT
>hsa-miR-9500	GGAAGATGGTGACCA
AAGGGAAGATGGTGACCAC
>hsa-miR-548bb-5p	AGTAACTATGGTTTT
AAAAGTAACTATGGTTTTTGCC
>hsa-miR-9718	CTGACCTGGGTGGTG
TTGCTGACCTGGGTGGTGGT
>hsa-miR-9898	TTACCTGTCCCCTAC
TACTTACCTGTCCCCTACCCCA
>hsa-miR-9899	GCGCCGCGCTCCCGC
CGGGCGCCGCGCTCCCGCCCGC
>hsa-miR-9900	GGTCCTAAGAGACTG
ACAGGTCCTAAGAGACTGCAT
>hsa-miR-9901	TCGCCGCGGTTCGCC
CGGTCGCCGCGGTTCGCCGCC
>hsa-miR-9902-1-2	AGAAATCTGGTATGC
CCCAGAAATCTGGTATGCCAGC
>hsa-miR-9903	TCCTCCAGTAGACTA
TTATCCTCCAGTAGACTAGGGA
>hsa-miR-9985	ACAGTGGCTAAGCTA
TTCACAGTGGCTAAGCTAT
>hsa-miR-1843	GGAGGTCTCTGTCTG
TATGGAGGTCTCTGTCTGGC
>hsa-miR-548bc	AACTGTGATTACTTT
AAAAACTGTGATTACTTTTGC
>hsa-miR-9986	GAGGTTGTCATGCCT
TGTGAGGTTGTCATGCCTGC
>hsa-miR-10226	TGTGTCTGGGCTGGG
CCATGTGTCTGGGCTGGGAAAC
>hsa-miR-10392-5p	CTTCGACGGGCTGGG
GCGCTTCGACGGGCTGGGCTGTG
>hsa-miR-10393-5p	ATTCTCTTATCCAAC
AGAATTCTCTTATCCAACATCAACA
>hsa-miR-10394-5p	GCAGGTCCTGGTGAA
TCTGCAGGTCCTGGTGAACGCCAT
>hsa-miR-10395-5p	ATGGAGAGCAATACC
GTGATGGAGAGCAATACC
>hsa-miR-10396a-5p-10396b-5p	GGGGCTCGGAGCCGG
GGCGGGGCTCGGAGCCGGG
>hsa-miR-10397-5p	TTGACCTGATGCTGT
TCCTTGACCTGATGCTGTAGGG
>hsa-miR-10398-5p	CTCCCTTCTCTCCGT
TGGCTCCCTTCTCTCCGTCTG
>hsa-miR-10399-5p	TACAGATTGTCTCAG
AATTACAGATTGTCTCAGAGA
>hsa-miR-10400-5p	CGGCGGCGGCTCTGG
CGGCGGCGGCGGCTCTGGGCG
>hsa-miR-10401-5p	GTGGGAAGGCGTGGG
CGTGTGGGAAGGCGTGGGGT
>hsa-miR-10396a-5p-10396b-5p	CGGGGCTCGGAGCCG
CGGCGGGGCTCGGAGCCGGG
>hsa-miR-10522-5p	AGAATTGGCCTACTC
AGAAGAATTGGCCTACTCAGG
>hsa-miR-10523-5p	AATGATGAGAAGACC
GACAATGATGAGAAGACCTGAGGA
>hsa-miR-9983-3p	TTTGCTGGAACATTT
TTTTTTGCTGGAACATTTCTGG
>hsa-miR-10524-5p	GATGCCAGCATAGT
CAGGATGCCAGCATAGT
>hsa-miR-10525-3p	CTATGATGTGCACCT
TGACTATGATGTGCACCTGAT
>hsa-miR-10526-3p	AGGGGGCTGAGGTGG
AAAAGGGGGCTGAGGTGGAG
>hsa-miR-10527-5p	GCAAATGTTGGGTGA
AAAGCAAATGTTGGGTGAACGGC
>hsa-miR-11181-5p	TGACCAACCTCCTCC
GTCTGACCAACCTCCTCCCGC
>hsa-miR-11399	AGGTCTGGGGCTGAA
TTCAGGTCTGGGGCTGAAACCT
>hsa-miR-11400	GCTGTGTATCTCTGT
TCGGCTGTGTATCTCTGTGTC
>hsa-miR-11401	CGTCTGCGGCTGTCA
TCACGTCTGCGGCTGTCACG
>hsa-miR-3059-5p	CCTCTCTGCCCCATA
TTTCCTCTCTGCCCCATAGGGTGT
>hsa-miR-3085-5p	TGCCATTCTGAGGGC
AGGTGCCATTCTGAGGGCCAGGAGT
>hsa-miR-6529-5p	AGATCAGAGGCGCAG
GAGAGATCAGAGGCGCAGAGTG
>hsa-miR-9851-5p	TGGCAGTGTTGGTGA
CGCTGGCAGTGTTGGTGACACT
>hsa-miR-12113	GAACTCTATGTGGGA
TCTGAACTCTATGTGGGATTAG
>hsa-miR-12114	GTGGAGGTGTGAGGT
CAGGTGGAGGTGTGAGGTC
>hsa-miR-12115	TGGAGCTGGGAGGCA
TAGTGGAGCTGGGAGGCAGCTCGG
>hsa-miR-12116	GGCTTCCCCCTCCTC
TTAGGCTTCCCCCTCCTCCTGC
>hsa-miR-12117	GTGGAGCACATCAGT
GAAGTGGAGCACATCAGTGA
>hsa-miR-12118	GGAGGAGCGGGGATT
CAAGGAGGAGCGGGGATTAG
>hsa-miR-12119	TGAGGGGACGGTAGA
TTCTGAGGGGACGGTAGATTTGGGG
>hsa-miR-12120	GGAACGCGGGGCCTT
TAAGGAACGCGGGGCCTTGGTAGAGC
>hsa-miR-12121	CCACGAGCGTGCGGG
CTGCCACGAGCGTGCGGGCCT
>hsa-miR-12122	CACAGATGGCCGGAA
TGTCACAGATGGCCGGAAGAGACTC
>hsa-miR-12123	TTCATTCACAAAAGC
TTATTCATTCACAAAAGCTTTA
>hsa-miR-12124	GAAATGCAGATGCTG
GAGGAAATGCAGATGCTGGA
>hsa-miR-12125	CTCACCTGGCATAAG
TCTCTCACCTGGCATAAGCAAT
>hsa-miR-12126	TTGGGGACCAGACCT
GACTTGGGGACCAGACCTTTTCTT
>hsa-miR-12127	AGGTTCTAATGGTCC
TAGAGGTTCTAATGGTCCAGGGTTA
>hsa-miR-12128	AGGGATGGCGCATGA
TTCAGGGATGGCGCATGAAGAGGAGA
>hsa-miR-12129	GTACTGAACTGGGTC
GATGTACTGAACTGGGTCAGAC
>hsa-miR-12130	GTTGTACCTTTTTTG
CGGGTTGTACCTTTTTTGC
>hsa-miR-12131	GGAGAGGTGTACTCC
TTTGGAGAGGTGTACTCCCA
>hsa-miR-12132	TACTGTGAGAATTAT
TATTACTGTGAGAATTATGATG
>hsa-miR-12133	GGCACCATTAAAAAG
CTTGGCACCATTAAAAAGTACA
>hsa-miR-12135	AGGTTTGTTTGTAAA
TAAAGGTTTGTTTGTAAA
>hsa-miR-12136	AAAGTCATGGAGGCC
GAAAAAGTCATGGAGGCC
>hsa-let-7a-3p-1-2	TACAATCTACTGTCT
CTATACAATCTACTGTCTTTC
>hsa-let-7a-2-3p	TACAGCCTCCTAGCT
CTGTACAGCCTCCTAGCTTTCC
>hsa-let-7b-3p	TACAACCTACTGCCT
CTATACAACCTACTGCCTTCCC
>hsa-let-7c-3p	TACAACCTTCTAGCT
CTGTACAACCTTCTAGCTTTCC
>hsa-let-7d-3p	TACGACCTGCTGCCT
CTATACGACCTGCTGCCTTTCT
>hsa-let-7e-3p	TACGGCCTCCTAGCT
CTATACGGCCTCCTAGCTTTCC
>hsa-let-7f-1-3p	TACAATCTATTGCCT
CTATACAATCTATTGCCTTCCC
>hsa-let-7f-2-3p	TACAGTCTACTGTCT
CTATACAGTCTACTGTCTTTCC
>hsa-miR-15a-3p	GCCATATTGTGCTGC
CAGGCCATATTGTGCTGCCTCA
>hsa-miR-16-1-3p	GTATTAACTGTGCTG
CCAGTATTAACTGTGCTGCTGA
>hsa-miR-17-3p	GCAGTGAAGGCACTT
ACTGCAGTGAAGGCACTTGTAG
>hsa-miR-18a-3p	GCCCTAAGTGCTCCT
ACTGCCCTAAGTGCTCCTTCTGG
>hsa-miR-19a-3p	GCAAATCTATGCAAA
TGTGCAAATCTATGCAAAACTGA
>hsa-miR-19b-3p-1-2	GCAAATCCATGCAAA
TGTGCAAATCCATGCAAAACTGA
>hsa-miR-20a-3p	GCATTATGAGCACTT
ACTGCATTATGAGCACTTAAAG
>hsa-miR-21-3p	CACCAGTCGATGGGC
CAACACCAGTCGATGGGCTGT
>hsa-miR-22-3p	CTGCCAGTTGAAGAA
AAGCTGCCAGTTGAAGAACTGT
>hsa-miR-24-3p-1-2	CTCAGTTCAGCAGGA
TGGCTCAGTTCAGCAGGAACAG
>hsa-miR-25-3p	TGCACTTGTCTCGGT
CATTGCACTTGTCTCGGTCTGA
>hsa-miR-26a-1-3p	ATTCTTGGTTACTTG
CCTATTCTTGGTTACTTGCACG
>hsa-miR-26b-3p	GTTCTCCATTACTTG
CCTGTTCTCCATTACTTGGCT
>hsa-miR-28-3p	TAGATTGTGAGCTCC
CACTAGATTGTGAGCTCCTGGA
>hsa-miR-29a-3p	CACCATCTGAAATCG
TAGCACCATCTGAAATCGGTTA
>hsa-miR-30a-3p	TCAGTCGGATGTTTG
CTTTCAGTCGGATGTTTGCAGC
>hsa-miR-31-3p	TATGCCAACATATTG
TGCTATGCCAACATATTGCCAT
>hsa-miR-32-3p	TTTAGTGTGTGTGAT
CAATTTAGTGTGTGTGATATTT
>hsa-miR-33a-3p	TGTTTCCACAGTGCA
CAATGTTTCCACAGTGCATCAC
>hsa-miR-92a-3p-1-2	TGCACTTGTCCCGGC
TATTGCACTTGTCCCGGCCTGT
>hsa-miR-93-3p	GCTGAGCTAGCACTT
ACTGCTGAGCTAGCACTTCCCG
>hsa-miR-95-3p	AACGGGTATTTATTG
TTCAACGGGTATTTATTGAGCA
>hsa-miR-96-3p	CATGTGCAGTGCCAA
AATCATGTGCAGTGCCAATATG
>hsa-miR-98-3p	TACAACTTACTACTT
CTATACAACTTACTACTTTCCC
>hsa-miR-99a-3p	GCTCGCTTCTATGGG
CAAGCTCGCTTCTATGGGTCTG
>hsa-miR-100-3p	GCTTGTATCTATAGG
CAAGCTTGTATCTATAGGTATG
>hsa-miR-101-3p-1-2	AGTACTGTGATAACT
TACAGTACTGTGATAACTGAA
>hsa-miR-29b-3p-1-2	CACCATTTGAAATCA
TAGCACCATTTGAAATCAGTGTT
>hsa-miR-105-3p-1-2	GATGTTTGAGCATGT
ACGGATGTTTGAGCATGTGCTA
>hsa-miR-106a-3p	CAATGTAAGCACTTC
CTGCAATGTAAGCACTTCTTAC
>hsa-miR-16-2-3p	ATATTACTGTGCTGC
CCAATATTACTGTGCTGCTTTA
>hsa-miR-192-3p	CCAATTCCATAGGTC
CTGCCAATTCCATAGGTCACAG
>hsa-miR-196a-1-3p	CAACATTAAACCACC
CAACAACATTAAACCACCCGA
>hsa-miR-197-3p	ACCACCTTCTCCACC
TTCACCACCTTCTCCACCCAGC
>hsa-miR-199a-3p-1-2-199b-3p	GTAGTCTGCACATTG
ACAGTAGTCTGCACATTGGTTA
>hsa-miR-208a-3p	AGACGAGCAAAAAGC
ATAAGACGAGCAAAAAGCTTGT
>hsa-miR-148a-3p	GTGCACTACAGAACT
TCAGTGCACTACAGAACTTTGT
>hsa-miR-30c-2-3p	GGAGAAGGCTGTTTA
CTGGGAGAAGGCTGTTTACTCT
>hsa-miR-30d-3p	TCAGTCAGATGTTTG
CTTTCAGTCAGATGTTTGCTGC
>hsa-miR-139-3p	AGACGCGGCCCTGTT
TGGAGACGCGGCCCTGTTGGAGT
>hsa-miR-7-1-3p	CAAATCACAGTCTGC
CAACAAATCACAGTCTGCCATA
>hsa-miR-7-2-3p	CAAATCCCAGTCTAC
CAACAAATCCCAGTCTACCTAA
>hsa-miR-10a-3p	ATTCGTATCTAGGGG
CAAATTCGTATCTAGGGGAATA
>hsa-miR-10b-3p	GATTCGATTCTAGGG
ACAGATTCGATTCTAGGGGAAT
>hsa-miR-34a-3p	TCAGCAAGTATACTG
CAATCAGCAAGTATACTGCCCT
>hsa-miR-181a-2-3p	ACTGACCGTTGACTG
ACCACTGACCGTTGACTGTACC
>hsa-miR-181b-3p	ACTGAACAATGAATG
CTCACTGAACAATGAATGCAA
>hsa-miR-181c-3p	CATCGACCGTTGAGT
AACCATCGACCGTTGAGTGGAC
>hsa-miR-182-3p	TTCTAGACTTGCCAA
TGGTTCTAGACTTGCCAACTA
>hsa-miR-183-3p	AATTACCGAAGGGCC
GTGAATTACCGAAGGGCCATAA
>hsa-miR-187-3p	TGTCTTGTGTTGCAG
TCGTGTCTTGTGTTGCAGCCGG
>hsa-miR-196a-3p	CAACAAGAAACTGCC
CGGCAACAAGAAACTGCCTGAG
>hsa-miR-203a-3p	AAATGTTTAGGACCA
GTGAAATGTTTAGGACCACTAG
>hsa-miR-204-3p	GGGAAGGCAAAGGGA
GCTGGGAAGGCAAAGGGACGT
>hsa-miR-205-3p	TTCAGTGGAGTGAAG
GATTTCAGTGGAGTGAAGTTC
>hsa-miR-210-3p	TGCGTGTGACAGCGG
CTGTGCGTGTGACAGCGGCTGA
>hsa-miR-211-3p	GGGACAGCAAAGGGG
GCAGGGACAGCAAAGGGGTGC
>hsa-miR-212-3p	CAGTCTCCAGTCACG
TAACAGTCTCCAGTCACGGCC
>hsa-miR-181a-3p	ATCGACCGTTGATTG
ACCATCGACCGTTGATTGTACC
>hsa-miR-214-3p	GCAGGCACAGACAGG
ACAGCAGGCACAGACAGGCAGT
>hsa-miR-215-3p	GTCATTTCTTTAGGC
TCTGTCATTTCTTTAGGCCAATA
>hsa-miR-216a-3p	CAGTGGTCTCTGGGA
TCACAGTGGTCTCTGGGATTAT
>hsa-miR-217-3p	CAGTTCCTAATGCAT
CATCAGTTCCTAATGCATTGCC
>hsa-miR-218-1-3p	GTTCCGTCAAGCACC
ATGGTTCCGTCAAGCACCATGG
>hsa-miR-218-2-3p	GGTTCTGTCAAGCAC
CATGGTTCTGTCAAGCACCGCG
>hsa-miR-219a-1-3p	GTTGAGTCTGGACGT
AGAGTTGAGTCTGGACGTCCCG
>hsa-miR-221-3p	TACATTGTCTGCTGG
AGCTACATTGTCTGCTGGGTTTC
>hsa-miR-222-3p	TACATCTGGCTACTG
AGCTACATCTGGCTACTGGGT
>hsa-miR-223-3p	CAGTTTGTCAAATAC
TGTCAGTTTGTCAAATACCCCA
>hsa-miR-224-3p	ATGGTGCCCTAGTGA
AAAATGGTGCCCTAGTGACTACA
>hsa-miR-200b-3p	TACTGCCTGGTAATG
TAATACTGCCTGGTAATGATGA
>hsa-let-7g-3p	TACAGGCCACTGCCT
CTGTACAGGCCACTGCCTTGC
>hsa-let-7i-3p	CGCAAGCTACTGCCT
CTGCGCAAGCTACTGCCTTGCT
>hsa-miR-15b-3p	ATCATTATTTGCTGC
CGAATCATTATTTGCTGCTCTA
>hsa-miR-30b-3p	GGAGGTGGATGTTTA
CTGGGAGGTGGATGTTTACTTC
>hsa-miR-122-3p	GCCATTATCACACTA
AACGCCATTATCACACTAAATA
>hsa-miR-124-3p-1-2-3	GGCACGCGGTGAATG
TAAGGCACGCGGTGAATGCCAA
>hsa-miR-125b-1-3p	GGTTAGGCTCTTGGG
ACGGGTTAGGCTCTTGGGAGCT
>hsa-miR-128-3p-1-2	CAGTGAACCGGTCTC
TCACAGTGAACCGGTCTCTTT
>hsa-miR-130a-3p	TGCAATGTTAAAAGG
CAGTGCAATGTTAAAAGGGCAT
>hsa-miR-132-3p	CAGTCTACAGCCATG
TAACAGTCTACAGCCATGGTCG
>hsa-miR-135a-3p	AGGGATTGGAGCCGT
TATAGGGATTGGAGCCGTGGCG
>hsa-miR-135a-2-3p	TAGGGATGGAAGCCA
ATGTAGGGATGGAAGCCATGAA
>hsa-miR-137-3p	TTGCTTAAGAATACG
TTATTGCTTAAGAATACGCGTAG
>hsa-miR-138-2-3p	ATTTCACGACACCAG
GCTATTTCACGACACCAGGGTT
>hsa-miR-140-3p	CACAGGGTAGAACCA
TACCACAGGGTAGAACCACGG
>hsa-miR-141-3p	CACTGTCTGGTAAAG
TAACACTGTCTGGTAAAGATGG
>hsa-miR-142-3p	AGTGTTTCCTACTTT
TGTAGTGTTTCCTACTTTATGGA
>hsa-miR-143-3p	GATGAAGCACTGTAG
TGAGATGAAGCACTGTAGCTC
>hsa-miR-144-3p	AGTATAGATGATGTA
TACAGTATAGATGATGTACT
>hsa-miR-145-3p	TTCCTGGAAATACTG
GGATTCCTGGAAATACTGTTCT
>hsa-miR-152-3p	GTGCATGACAGAACT
TCAGTGCATGACAGAACTTGG
>hsa-miR-191-3p	GCGCTTGGATTTCGT
GCTGCGCTTGGATTTCGTCCCC
>hsa-miR-9-3p-1-2-3	AAGCTAGATAACCGA
ATAAAGCTAGATAACCGAAAGT
>hsa-miR-125a-3p	GGTGAGGTTCTTGGG
ACAGGTGAGGTTCTTGGGAGCC
>hsa-miR-125b-2-3p	CAAGTCAGGCTCTTG
TCACAAGTCAGGCTCTTGGGAC
>hsa-miR-126-3p	TACCGTGAGTAATAA
TCGTACCGTGAGTAATAATGCG
>hsa-miR-127-3p	GATCCGTCTGAGCTT
TCGGATCCGTCTGAGCTTGGCT
>hsa-miR-134-3p	GTGGGCCACCTAGTC
CCTGTGGGCCACCTAGTCACCAA
>hsa-miR-136-3p	CATCGTCTCAAATGA
CATCATCGTCTCAAATGAGTCT
>hsa-miR-138-1-3p	ACTTCACAACACCAG
GCTACTTCACAACACCAGGGCC
>hsa-miR-146a-3p	CTGAAATTCAGTTCT
CCTCTGAAATTCAGTTCTTCAG
>hsa-miR-149-3p	GAGGGACGGGGGCTG
AGGGAGGGACGGGGGCTGTGC
>hsa-miR-150-3p	GTACAGGCCTGGGGG
CTGGTACAGGCCTGGGGGACAG
>hsa-miR-154-3p	CATACACGGTTGACC
AATCATACACGGTTGACCTATT
>hsa-miR-185-3p	GGCTGGCTTTCCTCT
AGGGGCTGGCTTTCCTCTGGTC
>hsa-miR-186-3p	CAAAGGTGAATTTTT
GCCCAAAGGTGAATTTTTTGGG
>hsa-miR-188-3p	CCACATGCAGGGTTT
CTCCCACATGCAGGGTTTGCA
>hsa-miR-190a-3p	TATATCAAACATATT
CTATATATCAAACATATTCCT
>hsa-miR-193a-3p	TGGCCTACAAAGTCC
AACTGGCCTACAAAGTCCCAGT
>hsa-miR-195-3p	ATATTGGCTGTGCTG
CCAATATTGGCTGTGCTGCTCC
>hsa-miR-200c-3p	TACTGCCGGGTAATG
TAATACTGCCGGGTAATGATGGA
>hsa-miR-155-3p	CTACATATTAGCATT
CTCCTACATATTAGCATTAACA
>hsa-miR-181b-2-3p	ACTGATCAATGAATG
CTCACTGATCAATGAATGCA
>hsa-miR-194-3p	GTGGGGCTGCTGTTA
CCAGTGGGGCTGCTGTTATCTG
>hsa-miR-106b-3p	CACTGTGGGTACTTG
CCGCACTGTGGGTACTTGCTGC
>hsa-miR-29c-3p	CACCATTTGAAATCG
TAGCACCATTTGAAATCGGTTA
>hsa-miR-30c-1-3p	GGAGAGGGTTGTTTA
CTGGGAGAGGGTTGTTTACTCC
>hsa-miR-200a-3p	CACTGTCTGGTAACG
TAACACTGTCTGGTAACGATGT
>hsa-miR-219a-2-3p	ATTGTGGCTGGACAT
AGAATTGTGGCTGGACATCTGT
>hsa-miR-34b-3p	TCACTAACTCCACTG
CAATCACTAACTCCACTGCCAT
>hsa-miR-34c-3p	CACTAACCACACGGC
AATCACTAACCACACGGCCAGG
>hsa-miR-299-3p	GTGGGATGGTAAACC
TATGTGGGATGGTAAACCGCTT
>hsa-miR-301a-3p	TGCAATAGTATTGTC
CAGTGCAATAGTATTGTCAAAGC
>hsa-miR-99b-3p	GCTCGTGTCTGTGGG
CAAGCTCGTGTCTGTGGGTCCG
>hsa-miR-296-3p	GGTTGGGTGGAGGCT
GAGGGTTGGGTGGAGGCTCTCC
>hsa-miR-130b-3p	TGCAATGATGAAAGG
CAGTGCAATGATGAAAGGGCAT
>hsa-miR-30e-3p	TCAGTCGGATGTTTA
CTTTCAGTCGGATGTTTACAGC
>hsa-miR-26a-2-3p	ATTCTTGATTACTTG
CCTATTCTTGATTACTTGTTTC
>hsa-miR-361-3p	CCCAGGTGTGATTCT
TCCCCCAGGTGTGATTCTGATTT
>hsa-miR-362-3p	ACACCTATTCAAGGA
AACACACCTATTCAAGGATTCA
>hsa-miR-363-3p	TGCACGGTATCCATC
AATTGCACGGTATCCATCTGTA
>hsa-miR-365a-3p-365b-3p	TGCCCCTAAAAATCC
TAATGCCCCTAAAAATCCTTAT
>hsa-miR-302c-3p	GTGCTTCCATGTTTC
TAAGTGCTTCCATGTTTCAGTGG
>hsa-miR-302d-3p	GTGCTTCCATGTTTG
TAAGTGCTTCCATGTTTGAGTGT
>hsa-miR-367-3p	TGCACTTTAGCAATG
AATTGCACTTTAGCAATGGTGA
>hsa-miR-376c-3p	ATAGAGGAAATTCCA
AACATAGAGGAAATTCCACGT
>hsa-miR-369-3p	AATACATGGTTGATC
AATAATACATGGTTGATCTTT
>hsa-miR-370-3p	TGCTGGGGTGGAACC
GCCTGCTGGGGTGGAACCTGGT
>hsa-miR-371a-3p	TGCCGCCATCTTTTG
AAGTGCCGCCATCTTTTGAGTGT
>hsa-miR-372-3p	GTGCTGCGACATTTG
AAAGTGCTGCGACATTTGAGCGT
>hsa-miR-373-3p	GTGCTTCGATTTTGG
GAAGTGCTTCGATTTTGGGGTGT
>hsa-miR-374a-3p	ATCAGATTGTATTGT
CTTATCAGATTGTATTGTAATT
>hsa-miR-375-3p	GTTCGTTCGGCTCGC
TTTGTTCGTTCGGCTCGCGTGA
>hsa-miR-377-3p	ACACAAAGGCAACTT
ATCACACAAAGGCAACTTTTGT
>hsa-miR-379-3p	GTAACATGGTCCACT
TATGTAACATGGTCCACTAACT
>hsa-miR-380-3p	GTAATATGGTCCACA
TATGTAATATGGTCCACATCTT
>hsa-miR-381-3p	ACAAGGGCAAGCTCT
TATACAAGGGCAAGCTCTCTGT
>hsa-miR-382-3p	CATTCACGGACAACA
AATCATTCACGGACAACACTT
>hsa-miR-383-3p	GCACTGCCTGGTCAG
ACAGCACTGCCTGGTCAGA
>hsa-miR-340-3p	GTCTCAGTTACTTTA
TCCGTCTCAGTTACTTTATAGC
>hsa-miR-330-3p	AAGCACACGGCCTGC
GCAAAGCACACGGCCTGCAGAGA
>hsa-miR-328-3p	GCCCTCTCTGCCCTT
CTGGCCCTCTCTGCCCTTCCGT
>hsa-miR-342-3p	CACACAGAAATCGCA
TCTCACACAGAAATCGCACCCGT
>hsa-miR-337-3p	CTATATGATGCCTTT
CTCCTATATGATGCCTTTCTTC
>hsa-miR-323a-3p	ATTACACGGTCGACC
CACATTACACGGTCGACCTCT
>hsa-miR-151a-3p	GACTGAAGCTCCTTG
CTAGACTGAAGCTCCTTGAGG
>hsa-miR-135b-3p	TAGGGCTAAAAGCCA
ATGTAGGGCTAAAAGCCATGGG
>hsa-miR-148b-3p	GTGCATCACAGAACT
TCAGTGCATCACAGAACTTTGT
>hsa-miR-331-3p	CCTGGGCCTATCCTA
GCCCCTGGGCCTATCCTAGAA
>hsa-miR-324-3p	ACTGCCCCAGGTGCT
CCCACTGCCCCAGGTGCTGCTGG
>hsa-miR-338-3p	AGCATCAGTGATTTT
TCCAGCATCAGTGATTTTGTTG
>hsa-miR-339-3p	GCGCCTCGACGACAG
TGAGCGCCTCGACGACAGAGCCG
>hsa-miR-335-3p	TTCATTATTGCTCCT
TTTTTCATTATTGCTCCTGACC
>hsa-miR-345-3p	CTGAACGAGGGGTCT
GCCCTGAACGAGGGGTCTGGAG
>hsa-miR-196b-3p	ACAGCACGACACTGC
TCGACAGCACGACACTGCCTTC
>hsa-miR-423-3p	TCGGTCTGAGGCCCC
AGCTCGGTCTGAGGCCCCTCAGT
>hsa-miR-424-3p	AACGTGAGGCGCTGC
CAAAACGTGAGGCGCTGCTAT
>hsa-miR-425-3p	GGGAATGTCGTGTCC
ATCGGGAATGTCGTGTCCGCCC
>hsa-miR-18b-3p	CCTAAATGCCCCTTC
TGCCCTAAATGCCCCTTCTGGC
>hsa-miR-20b-3p	GTAGTATGGGCACTT
ACTGTAGTATGGGCACTTCCAG
>hsa-miR-450a-1-3p	GGGAACATTTTGCAT
ATTGGGAACATTTTGCATGTAT
>hsa-miR-431-3p	GTCGTCTTGCAGGGC
CAGGTCGTCTTGCAGGGCTTCT
>hsa-miR-433-3p	ATGATGGGCTCCTCG
ATCATGATGGGCTCCTCGGTGT
>hsa-miR-329-3p-1-2	ACACCTGGTTAACCT
AACACACCTGGTTAACCTCTTT
>hsa-miR-452-3p	ATCTGCAAAGAAGTA
CTCATCTGCAAAGAAGTAAGTG
>hsa-miR-409-3p	TGTTGCTCGGTGAAC
GAATGTTGCTCGGTGAACCCCT
>hsa-miR-412-3p	TCACCTGGTCCACTA
ACTTCACCTGGTCCACTAGCCGT
>hsa-miR-410-3p	ATAACACAGATGGCC
AATATAACACAGATGGCCTGT
>hsa-miR-483-3p	CTCCTCTCCTCCCGT
TCACTCCTCTCCTCCCGTCTT
>hsa-miR-485-3p	ATACACGGCTCTCCT
GTCATACACGGCTCTCCTCTCT
>hsa-miR-486-3p-1-2	GGCAGCTCAGTACAG
CGGGGCAGCTCAGTACAGGAT
>hsa-miR-487a-3p	CATACAGGGACATCC
AATCATACAGGGACATCCAGTT
>hsa-miR-488-3p	AAAGGCTATTTCTTG
TTGAAAGGCTATTTCTTGGTC
>hsa-miR-489-3p	ACATCACATATACGG
GTGACATCACATATACGGCAGC
>hsa-miR-490-3p	CCTGGAGGACTCCAT
CAACCTGGAGGACTCCATGCTG
>hsa-miR-491-3p	ATGCAAGATTCCCTT
CTTATGCAAGATTCCCTTCTAC
>hsa-miR-511-3p	GTGTAGCAAAAGACA
AATGTGTAGCAAAAGACAGA
>hsa-miR-146b-3p	CTGTGGACTCAGTTC
GCCCTGTGGACTCAGTTCTGGT
>hsa-miR-202-3p	GGTATAGGGCATGGG
AGAGGTATAGGGCATGGGAA
>hsa-miR-493-3p	AGGTCTACTGTGTGC
TGAAGGTCTACTGTGTGCCAGG
>hsa-miR-432-3p	GATGGCTCCTCCATG
CTGGATGGCTCCTCCATGTCT
>hsa-miR-494-3p	AACATACACGGGAAA
TGAAACATACACGGGAAACCTC
>hsa-miR-495-3p	CAAACATGGTGCACT
AAACAAACATGGTGCACTTCTT
>hsa-miR-193b-3p	TGGCCCTCAAAGTCC
AACTGGCCCTCAAAGTCCCGCT
>hsa-miR-497-3p	ACCACACTGTGGTGT
CAAACCACACTGTGGTGTTAGA
>hsa-miR-181d-3p	CCGGGGGATGAATGT
CCACCGGGGGATGAATGTCAC
>hsa-miR-512-3p-1-2	TGCTGTCATAGCTGA
AAGTGCTGTCATAGCTGAGGTC
>hsa-miR-498-3p	GCACCTCCAGAGCTT
AAAGCACCTCCAGAGCTTGAAGC
>hsa-miR-520e-3p	GTGCTTCCTTTTTGA
AAAGTGCTTCCTTTTTGAGGG
>hsa-miR-515-3p-1-2	TGCCTTCTTTTGGAG
GAGTGCCTTCTTTTGGAGCGTT
>hsa-miR-519e-3p	TGCCTCCTTTTAGAG
AAGTGCCTCCTTTTAGAGTGTT
>hsa-miR-519c-3p	GTGCATCTTTTTAGA
AAAGTGCATCTTTTTAGAGGAT
>hsa-miR-520a-3p	GTGCTTCCCTTTGGA
AAAGTGCTTCCCTTTGGACTGT
>hsa-miR-525-3p	GGCGCTTCCCTTTAG
GAAGGCGCTTCCCTTTAGAGCG
>hsa-miR-523-3p	CGCGCTTCCCTATAG
GAACGCGCTTCCCTATAGAGGGT
>hsa-miR-526a-3p	AGCGCTTCCTTTTAG
GAAAGCGCTTCCTTTTAGAGGA
>hsa-miR-524-3p	GGCGCTTCCCTTTGG
GAAGGCGCTTCCCTTTGGAGT
>hsa-miR-517a-3p-517b-3p	GTGCATCCCTTTAGA
ATCGTGCATCCCTTTAGAGTGT
>hsa-miR-519d-3p	AGTGCCTCCCTTTAG
CAAAGTGCCTCCCTTTAGAGTG
>hsa-miR-520d-3p	GTGCTTCTCTTTGGT
AAAGTGCTTCTCTTTGGTGGGT
>hsa-miR-516b-3p-1-2-516a-3p-1-2	TTCCTTTCAGAGGGT
TGCTTCCTTTCAGAGGGT
>hsa-miR-518e-3p	GCGCTTCCCTTCAGA
AAAGCGCTTCCCTTCAGAGTG
>hsa-miR-518a-3p-1-2	AGCGCTTCCCTTTGC
GAAAGCGCTTCCCTTTGCTGGA
>hsa-miR-518d-3p	AGCGCTTCCCTTTGG
CAAAGCGCTTCCCTTTGGAGC
>hsa-miR-522-3p	ATGGTTCCCTTTAGA
AAAATGGTTCCCTTTAGAGTGT
>hsa-miR-499a-3p	ATCACAGCAAGTCTG
AACATCACAGCAAGTCTGTGCT
>hsa-miR-501-3p	GCACCCGGGCAAGGA
AATGCACCCGGGCAAGGATTCT
>hsa-miR-450a-2-3p	GGGGACATTTTGCAT
ATTGGGGACATTTTGCATTCAT
>hsa-miR-503-3p	GTATTGTTTCCGCTG
GGGGTATTGTTTCCGCTGCCAGG
>hsa-miR-504-3p	AGTGCAGGGCAGGGT
GGGAGTGCAGGGCAGGGTTTC
>hsa-miR-505-3p	CAACACTTGCTGGTT
CGTCAACACTTGCTGGTTTCCT
>hsa-miR-506-3p	GGCACCCTTCTGAGT
TAAGGCACCCTTCTGAGTAGA
>hsa-miR-508-3p	TTGTAGCCTTTTGGA
TGATTGTAGCCTTTTGGAGTAGA
>hsa-miR-509-3p-1-2-3	TTGGTACGTCTGTGG
TGATTGGTACGTCTGTGGGTAG
>hsa-miR-510-3p	GAAACCTCTAAGAGT
ATTGAAACCTCTAAGAGTGGA
>hsa-miR-514a-3p-1-2-3	GACACTTCTGTGAGT
ATTGACACTTCTGTGAGTAGA
>hsa-miR-532-3p	CCCACACCCAAGGCT
CCTCCCACACCCAAGGCTTGCA
>hsa-miR-455-3p	GTCCATGGGCATATA
GCAGTCCATGGGCATATACAC
>hsa-miR-539-3p	ATACAAGGACAATTT
ATCATACAAGGACAATTTCTTT
>hsa-miR-545-3p	GCAAACATTTATTGT
TCAGCAAACATTTATTGTGTGC
>hsa-miR-487b-3p	CGTACAGGGTCATCC
AATCGTACAGGGTCATCCACTT
>hsa-miR-552-3p	AGGTGACTGGTTAGA
AACAGGTGACTGGTTAGACAA
>hsa-miR-92b-3p	TGCACTCGTCCCGGC
TATTGCACTCGTCCCGGCCTCC
>hsa-miR-556-3p	TTACCATTAGCTCAT
ATATTACCATTAGCTCATCTTT
>hsa-miR-561-3p	AGTTTAAGATCCTTG
CAAAGTTTAAGATCCTTGAAGT
>hsa-miR-551b-3p	ACCCATACTTGGTTT
GCGACCCATACTTGGTTTCAG
>hsa-miR-570-3p	AAACAGCAATTACCT
CGAAAACAGCAATTACCTTTGC
>hsa-miR-574-3p	GCTCATGCACACACC
CACGCTCATGCACACACCCACA
>hsa-miR-576-3p	ATGTGGAAAAATTGG
AAGATGTGGAAAAATTGGAATC
>hsa-miR-579-3p	ATTTGGTATAAACCG
TTCATTTGGTATAAACCGCGATT
>hsa-miR-580-3p	AGAATGATGAATCAT
TTGAGAATGATGAATCATTAGG
>hsa-miR-582-3p	CTGGTTGAACAACTG
TAACTGGTTGAACAACTGAACC
>hsa-miR-584-3p	GTTCCAGGCCAACCA
TCAGTTCCAGGCCAACCAGGCT
>hsa-miR-585-3p	GCGTATCTGTATGCT
TGGGCGTATCTGTATGCTA
>hsa-miR-548b-3p	GAACCTCAGTTGCTT
CAAGAACCTCAGTTGCTTTTGT
>hsa-miR-589-3p	GAACAAATGCCGGTT
TCAGAACAAATGCCGGTTCCCAGA
>hsa-miR-590-3p	TTTTATGTATAAGCT
TAATTTTATGTATAAGCTAGT
>hsa-miR-593-3p	CTCTGCTGGGGTTTC
TGTCTCTGCTGGGGTTTCT
>hsa-miR-597-3p	TTCTCTTGTGGCTCA
TGGTTCTCTTGTGGCTCAAGCGT
>hsa-miR-598-3p	GTCATCGTTGTCATC
TACGTCATCGTTGTCATCGTCA
>hsa-miR-605-3p	AGGCACTATGAGATT
AGAAGGCACTATGAGATTTAGA
>hsa-miR-615-3p	GAGCCTGGGTCTCCC
TCCGAGCCTGGGTCTCCCTCTT
>hsa-miR-616-3p	CATTGGAGGGTTTGA
AGTCATTGGAGGGTTTGAGCAG
>hsa-miR-548c-3p	AAATCTCAATTACTT
CAAAAATCTCAATTACTTTTGC
>hsa-miR-619-3p	CTGGACATGTTTGTG
GACCTGGACATGTTTGTGCCCAGT
>hsa-miR-624-3p	AAGGTATTGGTATTA
CACAAGGTATTGGTATTACCT
>hsa-miR-625-3p	TATAGAACTTTCCCC
GACTATAGAACTTTCCCCCTCA
>hsa-miR-627-3p	TTTCTTTGAGACTCA
TCTTTTCTTTGAGACTCACT
>hsa-miR-628-3p	AGTAAGAGTGGCAGT
TCTAGTAAGAGTGGCAGTCGA
>hsa-miR-629-3p	CTCCCAACGTAAGCC
GTTCTCCCAACGTAAGCCCAGC
>hsa-miR-33b-3p	TGCCTCGGCAGTGCA
CAGTGCCTCGGCAGTGCAGCCC
>hsa-miR-651-3p	GGAAAGTGTATCCTA
AAAGGAAAGTGTATCCTAAAAG
>hsa-miR-652-3p	GGCGCCACTAGGGTT
AATGGCGCCACTAGGGTTGTG
>hsa-miR-548d-3p-1-2	AAACCACAGTTTCTT
CAAAAACCACAGTTTCTTTTGC
>hsa-miR-449b-3p	CCACAACTACCCTGC
CAGCCACAACTACCCTGCCACT
>hsa-miR-653-3p	ACTGGAGTTTGTTTC
TTCACTGGAGTTTGTTTCAATA
>hsa-miR-411-3p	GTAACACGGTCCACT
TATGTAACACGGTCCACTAACC
>hsa-miR-654-3p	GTCTGCTGACCATCA
TATGTCTGCTGACCATCACCTT
>hsa-miR-655-3p	ATACATGGTTAACCT
ATAATACATGGTTAACCTCTTT
>hsa-miR-656-3p	ATTATACAGTCAACC
AATATTATACAGTCAACCTCT
>hsa-miR-549a-3p	CAACTATGGATGAGC
TGACAACTATGGATGAGCTCT
>hsa-miR-659-3p	GGTTCAGGGAGGGTC
CTTGGTTCAGGGAGGGTCCCCA
>hsa-miR-660-3p	TCCTGTGTGCATGGA
ACCTCCTGTGTGCATGGATTA
>hsa-miR-542-3p	GACAGATTGATAACT
TGTGACAGATTGATAACTGAAA
>hsa-miR-758-3p	GTGACCTGGTCCACT
TTTGTGACCTGGTCCACTAACC
>hsa-miR-671-3p	GGTTCTCAGGGCTCC
TCCGGTTCTCAGGGCTCCACC
>hsa-miR-668-3p	CACTCGGCTCGGCCC
TGTCACTCGGCTCGGCCCACTAC
>hsa-miR-767-3p	GCTCATACCCCATGG
TCTGCTCATACCCCATGGTTTCT
>hsa-miR-1224-3p	CACCTCCTCTCTCCT
CCCCACCTCCTCTCTCCTCAG
>hsa-miR-1296-3p	TGGGGCTTCGACCCT
GAGTGGGGCTTCGACCCTAACC
>hsa-miR-1468-3p	AAAATAAGCAAATGG
AGCAAAATAAGCAAATGGAAAA
>hsa-miR-1271-3p	GCCTGCTATGTGCCA
AGTGCCTGCTATGTGCCAGGCA
>hsa-miR-1301-3p	CAGCTGCCTGGGAGT
TTGCAGCTGCCTGGGAGTGACTTC
>hsa-miR-454-3p	TGCAATATTGCTTAT
TAGTGCAATATTGCTTATAGGGT
>hsa-miR-449c-3p	CTAGTTGCACTCCTC
TTGCTAGTTGCACTCCTCTCTGT
>hsa-miR-769-3p	GGATCTCCGGGGTCT
CTGGGATCTCCGGGGTCTTGGTT
>hsa-miR-766-3p	CCAGCCCCACAGCCT
ACTCCAGCCCCACAGCCTCAGC
>hsa-miR-670-3p	CCTCATATTCATTCA
TTTCCTCATATTCATTCAGGA
>hsa-miR-1298-3p	CTGGGCAACTGACTG
CATCTGGGCAACTGACTGAAC
>hsa-miR-675-3p	TATGCCCTCACCGCT
CTGTATGCCCTCACCGCTCA
>hsa-miR-891a-3p	GGCACATGTTTGTTG
AGTGGCACATGTTTGTTGTGAG
>hsa-miR-450b-3p	GGATCATTTTGCATC
TTGGGATCATTTTGCATCCATA
>hsa-miR-874-3p	CCCTGGCCCGAGGGA
CTGCCCTGGCCCGAGGGACCGA
>hsa-miR-888-3p	TGACACCTCTTTGGG
GACTGACACCTCTTTGGGTGAA
>hsa-miR-541-3p	TGGGCACAGAATCTG
TGGTGGGCACAGAATCTGGACT
>hsa-miR-889-3p	ATATCGGACAACCAT
TTAATATCGGACAACCATTGT
>hsa-miR-875-3p	GGAAACACTGAGGTT
CCTGGAAACACTGAGGTTGTG
>hsa-miR-876-3p	TGGTTTACAAAGTAA
TGGTGGTTTACAAAGTAATTCA
>hsa-miR-708-3p	CTAGACTGTGAGCTT
CAACTAGACTGTGAGCTTCTAG
>hsa-miR-147b-3p	TGCGGAAATGCTTCT
GTGTGCGGAAATGCTTCTGCT
>hsa-miR-190b-3p	AAATGTCAAACATAT
ACTAAATGTCAAACATATTCT
>hsa-miR-744-3p	TTGCCACTAACCTCA
CTGTTGCCACTAACCTCAACCT
>hsa-miR-885-3p	CAGCGGGGTGTAGTG
AGGCAGCGGGGTGTAGTGGATA
>hsa-miR-877-3p	TCTTCTCCCTCCTCC
TCCTCTTCTCCCTCCTCCCAG
>hsa-miR-887-3p	AACGGGCGCCATCCC
GTGAACGGGCGCCATCCCGAGG
>hsa-miR-873-3p	GACTGATGAGTTCCC
GGAGACTGATGAGTTCCCGGGA
>hsa-miR-301b-3p	TGCAATGATATTGTC
CAGTGCAATGATATTGTCAAAGC
>hsa-miR-216b-3p	CACTTACCCGTAGAG
ACACACTTACCCGTAGAGATTCTA
>hsa-miR-208b-3p	AGACGAACAAAAGGT
ATAAGACGAACAAAAGGTTTGT
>hsa-miR-937-3p	CGCGCTCTGACTCTC
ATCCGCGCTCTGACTCTCTGCC
>hsa-miR-939-3p	TGGGCCTCTGCTCCC
CCCTGGGCCTCTGCTCCCCAG
>hsa-miR-942-3p	ATGGCCGAAACAGAG
CACATGGCCGAAACAGAGAAGT
>hsa-miR-1178-3p	CTCACTGTTCTTCCC
TTGCTCACTGTTCTTCCCTAG
>hsa-miR-1180-3p	CCGGCTCGCGTGGGT
TTTCCGGCTCGCGTGGGTGTGT
>hsa-miR-1225-3p	GCCCCTGTGCCGCCC
TGAGCCCCTGTGCCGCCCCCAG
>hsa-miR-1226-3p	CCAGCCCTGTGTTCC
TCACCAGCCCTGTGTTCCCTAG
>hsa-miR-1227-3p	GCCACCCTTTTCCCC
CGTGCCACCCTTTTCCCCAG
>hsa-miR-1228-3p	CACCTGCCTCGCCCC
TCACACCTGCCTCGCCCCCC
>hsa-miR-1229-3p	TCACCACTGCCCTCC
CTCTCACCACTGCCCTCCCACAG
>hsa-miR-1233-3p-1-2	GCCCTGTCCTCCCGC
TGAGCCCTGTCCTCCCGCAG
>hsa-miR-1236-3p	CTTCCCCTTGTCTCT
CCTCTTCCCCTTGTCTCTCCAG
>hsa-miR-1237-3p	TTCTGCTCCGTCCCC
TCCTTCTGCTCCGTCCCCCAG
>hsa-miR-1238-3p	CCTCGTCTGTCTGCC
CTTCCTCGTCTGTCTGCCCC
>hsa-miR-1207-3p	GCTGGCCCTCATTTC
TCAGCTGGCCCTCATTTC
>hsa-miR-548e-3p	AACTGAGACTACTTT
AAAAACTGAGACTACTTTTGCA
>hsa-miR-548j-3p	AAACTGCATTACTTT
CAAAAACTGCATTACTTTTGC
>hsa-miR-1287-3p	TAGCCACAGATGCAG
CTCTAGCCACAGATGCAGTGAT
>hsa-miR-1304-3p	CACTGTAGCCTCGAA
TCTCACTGTAGCCTCGAACCCC
>hsa-miR-1247-3p	CGGGAACGTCGAGAC
CCCCGGGAACGTCGAGACTGGAGC
>hsa-miR-1249-3p	CCCTTCCCCCCCTTC
ACGCCCTTCCCCCCCTTCTTCA
>hsa-miR-1250-3p	TTTTCCAGCCCATTC
ACATTTTCCAGCCCATTCA
>hsa-miR-1251-3p	TTTGCTCAGCCAGTG
CGCTTTGCTCAGCCAGTGTAG
>hsa-miR-1266-3p	TGTTCTATGCCCTGA
CCCTGTTCTATGCCCTGAGGGA
>hsa-miR-1277-3p	GTAGATATATATGTA
TACGTAGATATATATGTATTTT
>hsa-miR-1288-3p	ACTGCCCTGATCTGG
TGGACTGCCCTGATCTGGAGA
>hsa-miR-1292-3p	CGCCCCGGCTCCCGT
TCGCGCCCCGGCTCCCGTTC
>hsa-miR-1252-3p	ATGAGCTTAATTTCC
CAAATGAGCTTAATTTCCTTTT
>hsa-miR-1255b-2-3p	CACTTTCTTTGCTCA
AACCACTTTCTTTGCTCATCCA
>hsa-miR-664a-3p	TCATTTATCCCCAGC
TATTCATTTATCCCCAGCCTACA
>hsa-miR-1306-3p	TTGGCTCTGGTGGTG
ACGTTGGCTCTGGTGGTG
>hsa-miR-1307-3p	CGGCGTGGCGTCGGT
ACTCGGCGTGGCGTCGGTCGTG
>hsa-miR-513b-3p	TGTCACCTTTTTGAG
AAATGTCACCTTTTTGAGAGGA
>hsa-miR-1537-3p	ACCGTCTAGTTACAG
AAAACCGTCTAGTTACAGTTGT
>hsa-miR-1908-3p	GCCGCCGGCTCCGCC
CCGGCCGCCGGCTCCGCCCCG
>hsa-miR-1909-3p	AGGGGCCGGGTGCTC
CGCAGGGGCCGGGTGCTCACCG
>hsa-miR-1910-3p	GCAGAAGCAGGATGA
GAGGCAGAAGCAGGATGACA
>hsa-miR-1911-3p	CAGGCATTGTGGTCT
CACCAGGCATTGTGGTCTCC
>hsa-miR-1912-3p	CCAGAGCATGCAGTG
TACCCAGAGCATGCAGTGTGAA
>hsa-miR-1914-3p	GGGGTCCCGCACTGG
GGAGGGGTCCCGCACTGGGAGG
>hsa-miR-1915-3p	CAGGGCGACGCGGCG
CCCCAGGGCGACGCGGCGGG
>hsa-miR-2114-3p	GCCTCAAGCAAGGGA
CGAGCCTCAAGCAAGGGACTT
>hsa-miR-2115-3p	CAGAATTCATGGAGG
CATCAGAATTCATGGAGGCTAG
>hsa-miR-2116-3p	CCCATGCCAAGAACT
CCTCCCATGCCAAGAACTCCC
>hsa-miR-2276-3p	GCAAGTGTCAGAGGC
TCTGCAAGTGTCAGAGGCGAGG
>hsa-miR-2277-3p	CAGCGCCCTGCCTGG
TGACAGCGCCCTGCCTGGCTC
>hsa-miR-2681-3p	CATGGAGTTGGTAAA
TATCATGGAGTTGGTAAAGCAC
>hsa-miR-2682-3p	CTCTTCAGCGCTGTC
CGCCTCTTCAGCGCTGTCTTCC
>hsa-miR-3117-3p	GGACTCATATAGTGC
ATAGGACTCATATAGTGCCAG
>hsa-miR-3120-3p	AGCAAGTGTAGACAG
CACAGCAAGTGTAGACAGGCA
>hsa-miR-3121-3p	ATAGAGTAGGCAAAG
TAAATAGAGTAGGCAAAGGACA
>hsa-miR-3124-3p	TTCCTCACTCCCGTG
ACTTTCCTCACTCCCGTGAAGT
>hsa-miR-3126-3p	CTGGCATCCGTCACA
CATCTGGCATCCGTCACACAGA
>hsa-miR-3127-3p	CCTTCTGCAGGCCTG
TCCCCTTCTGCAGGCCTGCTGG
>hsa-miR-3129-3p	CTAATCTCTACACTG
AAACTAATCTCTACACTGCTGC
>hsa-miR-3130-3p-1-2	GCACCGGAGACTGGG
GCTGCACCGGAGACTGGGTAA
>hsa-miR-3136-3p	CCCAACCTATTCAGT
TGGCCCAACCTATTCAGTTAGT
>hsa-miR-3140-3p	TTTTGGGAATTCAGG
AGCTTTTGGGAATTCAGGTAGT
>hsa-miR-3144-3p	TACCTGTTCGGTCTC
ATATACCTGTTCGGTCTCTTTA
>hsa-miR-3145-3p	TATTTTGAGTGTTTG
AGATATTTTGAGTGTTTGGAATTG
>hsa-miR-3150a-3p	GGGAGATCCTCGAGG
CTGGGGAGATCCTCGAGGTTGG
>hsa-miR-3151-3p	GATCCCACAGCCCAC
CCTGATCCCACAGCCCACCT
>hsa-miR-3152-3p	GTTAGAATAGGGGCA
TGTGTTAGAATAGGGGCAATAA
>hsa-miR-3074-3p	ATCAGCTCAGTAGGC
GATATCAGCTCAGTAGGCACCG
>hsa-miR-3156-3p-1-2	CCACTTCCAGATCTT
CTCCCACTTCCAGATCTTTCT
>hsa-miR-3157-3p	CCCTAGTCTAGCTGA
CTGCCCTAGTCTAGCTGAAGCT
>hsa-miR-3158-3p-1-2	GGCTTCCTCTCTGCA
AAGGGCTTCCTCTCTGCAGGAC
>hsa-miR-3160-3p-1-2	GCTGAGACTAGAAAG
AGAGCTGAGACTAGAAAGCCCA
>hsa-miR-3162-3p	CTACCCCTCCACTCC
TCCCTACCCCTCCACTCCCCA
>hsa-miR-3173-3p	GGAGGAAATAGGCAG
AAAGGAGGAAATAGGCAGGCCA
>hsa-miR-323b-3p	AATACACGGTCGACC
CCCAATACACGGTCGACCTCTT
>hsa-miR-3177-3p	ACGGCACTGGGGACA
TGCACGGCACTGGGGACACGT
>hsa-miR-3184-3p	GTCTCGCTCTCTGCC
AAAGTCTCGCTCTCTGCCCCTCA
>hsa-miR-3065-3p	GCACCAGGATATTGT
TCAGCACCAGGATATTGTTGGAG
>hsa-miR-3186-3p	CGCGGAGAGATGGCT
TCACGCGGAGAGATGGCTTTG
>hsa-miR-3187-3p	GCCATGGGGCTGCGC
TTGGCCATGGGGCTGCGCGG
>hsa-miR-3189-3p	TTGGGTCTGATGGGG
CCCTTGGGTCTGATGGGGTAG
>hsa-miR-3190-3p	GGAAGGTAGACGGCC
TGTGGAAGGTAGACGGCCAGAGA
>hsa-miR-3191-3p	GGACGTAGCTGGCCA
TGGGGACGTAGCTGGCCAGACAG
>hsa-miR-3192-3p	TGATCGCCCTCTCAG
CTCTGATCGCCCTCTCAGCTC
>hsa-miR-3194-3p	TCTGCTGCTCACTGG
AGCTCTGCTGCTCACTGGCAGT
>hsa-miR-3200-3p	CTTGCGCTACTCAGG
CACCTTGCGCTACTCAGGTCTG
>hsa-miR-514b-3p	GACACCTCTGTGAGT
ATTGACACCTCTGTGAGTGGA
>hsa-miR-2355-3p	GTCCTTGCTGTTTGG
ATTGTCCTTGCTGTTTGGAGAT
>hsa-miR-500b-3p	CCCAGGCAAGGATTC
GCACCCAGGCAAGGATTCTG
>hsa-miR-3605-3p	CCGTGTTACCTGTCC
CCTCCGTGTTACCTGTCCTCTAG
>hsa-miR-3606-3p	ATTTCTTTCACTACT
AAAATTTCTTTCACTACTTAG
>hsa-miR-3613-3p	AAAAAAAAAGCCCAA
ACAAAAAAAAAAGCCCAACCCTTC
>hsa-miR-3614-3p	CCTTCAGATCTTGGT
TAGCCTTCAGATCTTGGTGTTTT
>hsa-miR-3616-3p	GGGCATTTCATGATG
CGAGGGCATTTCATGATGCAGGC
>hsa-miR-3617-3p	CAGCACCCTATGTCC
CATCAGCACCCTATGTCCTTTCT
>hsa-miR-3619-3p	ACCATCCTGCCTGCT
GGGACCATCCTGCCTGCTGTGG
>hsa-miR-3620-3p	CCCTGCATCCCGCAC
TCACCCTGCATCCCGCACCCAG
>hsa-miR-3622a-3p	CCTGACCTCCCATGC
TCACCTGACCTCCCATGCCTGT
>hsa-miR-3622b-3p	CCTGAGCTCCCGTGC
TCACCTGAGCTCCCGTGCCTG
>hsa-miR-3663-3p	GCACCACACAGGCCG
TGAGCACCACACAGGCCGGGCGC
>hsa-miR-3664-3p	CAGGAGTAAAGACAG
TCTCAGGAGTAAAGACAGAGTT
>hsa-miR-3667-3p	TTCCTCTCCATGGGT
ACCTTCCTCTCCATGGGTCTTT
>hsa-miR-3675-3p	CTCTAAGGAACTCCC
CATCTCTAAGGAACTCCCCCAA
>hsa-miR-3677-3p	GTGGGCTCTGGCCAC
CTCGTGGGCTCTGGCCACGGCC
>hsa-miR-3678-3p	CAGAGTTTGTACGGA
CTGCAGAGTTTGTACGGACCGG
>hsa-miR-3679-3p	CCCCCCAGTAATCTT
CTTCCCCCCAGTAATCTTCATC
>hsa-miR-3680-3p-1-2	TGCATGACCCTGGGA
TTTTGCATGACCCTGGGAGTAGG
>hsa-miR-3681-3p	CAGTGCTTCATCCAC
ACACAGTGCTTCATCCACTACT
>hsa-miR-3682-3p	TGATACAGGTGGAGG
TGATGATACAGGTGGAGGTAG
>hsa-miR-3688-3p-1-2	GGAAAGACTTTGCCA
TATGGAAAGACTTTGCCACTCT
>hsa-miR-3689a-3p	GGAGGTGTGATATCG
CTGGGAGGTGTGATATCGTGGT
>hsa-miR-3691-3p	AAGTCTGCGTCATCC
ACCAAGTCTGCGTCATCCTCTC
>hsa-miR-3692-3p	CCACACTGACACTGC
GTTCCACACTGACACTGCAGAAGT
>hsa-miR-3912-3p	CGCATAATATGGACA
TAACGCATAATATGGACATGT
>hsa-miR-3913-3p-1-2	CATCAAGATCAGTCC
AGACATCAAGATCAGTCCCAAA
>hsa-miR-3150b-3p	GGAGATCGTCGAGGT
TGAGGAGATCGTCGAGGTTGG
>hsa-miR-3922-3p	GGCCTTGACTTGACT
TCTGGCCTTGACTTGACTCTTT
>hsa-miR-3925-3p	CCAGTTTTAGTTCTC
ACTCCAGTTTTAGTTCTCTTG
>hsa-miR-3927-3p	GTAGATATTTGATAG
CAGGTAGATATTTGATAGGCAT
>hsa-miR-676-3p	TCCTAAGGTTGTTGA
CTGTCCTAAGGTTGTTGAGTT
>hsa-miR-3928-3p	GGAACCTTGGAGCTT
GGAGGAACCTTGGAGCTTCGGC
>hsa-miR-3934-3p	TCAGGTTGCACAGCT
TGCTCAGGTTGCACAGCTGGGA
>hsa-miR-3940-3p	CCCGGATCCCAGCCC
CAGCCCGGATCCCAGCCCACTT
>hsa-miR-3942-3p	CAGATAACAGTATTA
TTTCAGATAACAGTATTACAT
>hsa-miR-3944-3p	GGGCTGGCCTGCTGC
TTCGGGCTGGCCTGCTGCTCCGG
>hsa-miR-4423-3p	GGCACCAAAAAGCAA
ATAGGCACCAAAAAGCAACAA
>hsa-miR-548ad-3p	AACGACAATGACTTT
GAAAACGACAATGACTTTTGCA
>hsa-miR-4433a-3p	GGAGTGGGGGTGGGA
ACAGGAGTGGGGGTGGGACAT
>hsa-miR-4445-3p	GGCAAAAGAAACAAT
CACGGCAAAAGAAACAATCCA
>hsa-miR-4446-3p	GGCTGGCAGTGACAT
CAGGGCTGGCAGTGACATGGGT
>hsa-miR-4474-3p	TGGCTGGTCATGAGG
TTGTGGCTGGTCATGAGGCTAA
>hsa-miR-4482-3p	CTATTTCTCAGTGGG
TTTCTATTTCTCAGTGGGGCTC
>hsa-miR-4485-3p	CGGCCGCGGTACCCT
TAACGGCCGCGGTACCCTAA
>hsa-miR-4524a-3p	GACAGGCTTATGCTG
TGAGACAGGCTTATGCTGCTAT
>hsa-miR-4529-3p	GGACTGCTGATGGCC
ATTGGACTGCTGATGGCCCGT
>hsa-miR-4536-3p-1-2	TGCATATATCTACCA
TCGTGCATATATCTACCACAT
>hsa-miR-4632-3p	CGCCCTCTCGCTGCT
TGCCGCCCTCTCGCTGCTCTAG
>hsa-miR-4633-3p	AGCTAGCCAGGCATA
AGGAGCTAGCCAGGCATATGCA
>hsa-miR-4638-3p	GGACACCGCTCAGCC
CCTGGACACCGCTCAGCCGGCCG
>hsa-miR-4639-3p	CTCTCACCTTGCTTT
TCACTCTCACCTTGCTTTGC
>hsa-miR-4640-3p	CCCCTGTTTCCTGGC
CACCCCCTGTTTCCTGGCCCAC
>hsa-miR-4645-3p	CAGTAGTTCTTGCCT
AGACAGTAGTTCTTGCCTGGTT
>hsa-miR-4646-3p	GTCCCTCTCCCTTCC
ATTGTCCCTCTCCCTTCCCAG
>hsa-miR-4649-3p	GAGGCCTGCCTCTCC
TCTGAGGCCTGCCTCTCCCCA
>hsa-miR-4650-3p-1-2	TAGAATGAGGCCTGA
AGGTAGAATGAGGCCTGACAT
>hsa-miR-4652-3p	CTGTTAACCCATCCC
GTTCTGTTAACCCATCCCCTCA
>hsa-miR-4653-3p	AGTTAAGGGTTGCTT
TGGAGTTAAGGGTTGCTTGGAGA
>hsa-miR-4655-3p	CTCGTCAGGTCCCCG
ACCCTCGTCAGGTCCCCGGGG
>hsa-miR-4661-3p	GATCCACAGAGCTAG
CAGGATCCACAGAGCTAGTCCA
>hsa-miR-4662a-3p	GATAGACAATTGGCT
AAAGATAGACAATTGGCTAAAT
>hsa-miR-4664-3p	CCGGTCTGTGAGCCC
CTTCCGGTCTGTGAGCCCCGTC
>hsa-miR-4665-3p	GGCCGCGGCGCGTAG
CTCGGCCGCGGCGCGTAGCCCCCGCC
>hsa-miR-4666a-3p	ACAATCTGACATGTA
CATACAATCTGACATGTATTT
>hsa-miR-4667-3p	CTCCTTCTGTCCCCA
TCCCTCCTTCTGTCCCCACAG
>hsa-miR-4668-3p	AATCCTTTTTGTTTT
GAAAATCCTTTTTGTTTTTCCAG
>hsa-miR-219b-3p	ATTGCGTTTGGACAA
AGAATTGCGTTTGGACAATCAGT
>hsa-miR-4670-3p	AGTTACATCATGGTC
TGAAGTTACATCATGGTCGCTT
>hsa-miR-4671-3p	GTGCATAGTCTTTGG
TTAGTGCATAGTCTTTGGTCT
>hsa-miR-4676-3p	TGTTTCACCACTGGC
CACTGTTTCACCACTGGCTCTT
>hsa-miR-4677-3p	GTGAGACCAAAGAAC
TCTGTGAGACCAAAGAACTACT
>hsa-miR-4680-3p	GAATTGTAAGAGTTG
TCTGAATTGTAAGAGTTGTTA
>hsa-miR-4684-3p	TGCAAGTCGGTGGAG
TGTTGCAAGTCGGTGGAGACGT
>hsa-miR-4685-3p	CCCTTCCTGCCCTGG
TCTCCCTTCCTGCCCTGGCTAG
>hsa-miR-4687-3p	CTGTTGGAGGGGGCA
TGGCTGTTGGAGGGGGCAGGC
>hsa-miR-1343-3p	CTGGGGCCCGCACTC
CTCCTGGGGCCCGCACTCTCGC
>hsa-miR-4690-3p	GCCCAGCTGAGGCCT
GCAGCCCAGCTGAGGCCTCTG
>hsa-miR-4691-3p	GCCACGGACTGAGAG
CCAGCCACGGACTGAGAGTGCAT
>hsa-miR-4693-3p	GAGTGGAATTCACAG
TGAGAGTGGAATTCACAGTATTT
>hsa-miR-4694-3p	ATGGACAGGATAACA
CAAATGGACAGGATAACACCT
>hsa-miR-4695-3p	TCTCACCGCTGCCTC
TGATCTCACCGCTGCCTCCTTC
>hsa-miR-4697-3p	CAGTGACTCCTGCCC
TGTCAGTGACTCCTGCCCCTTGGT
>hsa-miR-4699-3p	TTACTCTGCAATCTT
AATTTACTCTGCAATCTTCTCC
>hsa-miR-4700-3p	AGGACTGACTCCTCA
CACAGGACTGACTCCTCACCCCAGTG
>hsa-miR-4701-3p	GGTGATGGGTGTGGT
ATGGGTGATGGGTGTGGTGT
>hsa-miR-4703-3p	AGTTGTATTGTATTG
TGTAGTTGTATTGTATTGCCAC
>hsa-miR-4704-3p	GTCACATATCTAGTG
TCAGTCACATATCTAGTGTCTA
>hsa-miR-4707-3p	CCGCCCCAGCCGAGG
AGCCCGCCCCAGCCGAGGTTCT
>hsa-miR-4708-3p	AAGGCGGCATCTCTC
AGCAAGGCGGCATCTCTCTGAT
>hsa-miR-4709-3p	AAGAGGAGGTGCTCT
TTGAAGAGGAGGTGCTCTGTAGC
>hsa-miR-203b-3p	AACTGTTAAGAACCA
TTGAACTGTTAAGAACCACTGGA
>hsa-miR-4711-3p	GTCTTCTGGCTTGAT
CGTGTCTTCTGGCTTGAT
>hsa-miR-4712-3p	GAGAGACCTGTACTG
AATGAGAGACCTGTACTGTAT
>hsa-miR-4713-3p	GATCCAGACAGTGGG
TGGGATCCAGACAGTGGGAGAA
>hsa-miR-4714-3p	ACCTAGGTGGTCAGA
CCAACCTAGGTGGTCAGAGTTG
>hsa-miR-4715-3p	CCACCTTAACTGCAG
GTGCCACCTTAACTGCAGCCAAT
>hsa-miR-4716-3p	GGGGAAGGAAACATG
AAGGGGGAAGGAAACATGGAGA
>hsa-miR-3529-3p	AACAAAATCACTAGT
AACAACAAAATCACTAGTCTTCCA
>hsa-miR-4717-3p	CATGGGTGGCTGTGG
ACACATGGGTGGCTGTGGCCT
>hsa-miR-4720-3p	TTAAGTTGTACCAAG
TGCTTAAGTTGTACCAAGTAT
>hsa-miR-4722-3p	TGCCAGCACCTCCCT
ACCTGCCAGCACCTCCCTGCAG
>hsa-miR-4723-3p	TCTCTGGCTCCTCCC
CCCTCTCTGGCTCCTCCCCAAA
>hsa-miR-4724-3p	CCTTCTGGTTCAGCT
GTACCTTCTGGTTCAGCTAGT
>hsa-miR-4725-3p	GGAAGGCGTCAGTGT
TGGGGAAGGCGTCAGTGTCGGG
>hsa-miR-4726-3p	CAGGTTCCCTCTGGC
ACCCAGGTTCCCTCTGGCCGCA
>hsa-miR-4727-3p	GTGGGAAGCTGGCAG
ATAGTGGGAAGCTGGCAGATTC
>hsa-miR-4728-3p	GCTGACCTCCCTCCT
CATGCTGACCTCCCTCCTGCCCCAG
>hsa-miR-4731-3p	ACAAGTGGCCCCCAA
CACACAAGTGGCCCCCAACACT
>hsa-miR-4732-3p	CTGACCTGTCCTGTT
GCCCTGACCTGTCCTGTTCTG
>hsa-miR-4733-3p	CCAGGTCTAGCATTG
CCACCAGGTCTAGCATTGGGAT
>hsa-miR-4735-3p	GGTGCTCAAATTAGA
AAAGGTGCTCAAATTAGACAT
>hsa-miR-3064-3p	CCACACTGCAACACC
TTGCCACACTGCAACACCTTACA
>hsa-miR-4738-3p	AACTGGAGCGCCTGG
TGAAACTGGAGCGCCTGGAGGA
>hsa-miR-4740-3p	CGAGAGGATCCGTCC
GCCCGAGAGGATCCGTCCCTGC
>hsa-miR-4742-3p	GTATTCTCCTTTGCC
TCTGTATTCTCCTTTGCCTGCAG
>hsa-miR-4743-3p	CTGTCTTTTCTGGTC
TTTCTGTCTTTTCTGGTCCAG
>hsa-miR-122b-3p	CACCATTGTCACACT
AAACACCATTGTCACACTCCAC
>hsa-miR-4745-3p	CCCGGCGACGTCTCA
TGGCCCGGCGACGTCTCACGGTC
>hsa-miR-4746-3p	GGTGCTCCTGCGGGC
AGCGGTGCTCCTGCGGGCCGA
>hsa-miR-4747-3p	GCCCGGGCTTTCCTC
AAGGCCCGGGCTTTCCTCCCAG
>hsa-miR-4749-3p	CCCTCCTGCCCCCAC
CGCCCCTCCTGCCCCCACAG
>hsa-miR-4750-3p	GACCCACCCCCTCCC
CCTGACCCACCCCCTCCCGCAG
>hsa-miR-4753-3p	TCTTTCTTTAGCCTT
TTCTCTTTCTTTAGCCTTGTGT
>hsa-miR-371b-3p	TGCCCCCACAGTTTG
AAGTGCCCCCACAGTTTGAGTGC
>hsa-miR-4755-3p	CAGGCTCTGAAGGGA
AGCCAGGCTCTGAAGGGAAAGT
>hsa-miR-499b-3p	ATCACTGCAAGTCTT
AACATCACTGCAAGTCTTAACA
>hsa-miR-4756-3p	GAGATGGTTGCCTTC
CCAGAGATGGTTGCCTTCCTAT
>hsa-miR-4757-3p	GACGTCACAGAGGCT
CATGACGTCACAGAGGCTTCGC
>hsa-miR-4758-3p	CCCACCTGCTGACCA
TGCCCCACCTGCTGACCACCCTC
>hsa-miR-4760-3p	TTCATGTTCAATCTA
AAATTCATGTTCAATCTAAACC
>hsa-miR-4761-3p	GGCATGCGCACTTTG
GAGGGCATGCGCACTTTGTCC
>hsa-miR-4762-3p	CTGATCAAGATTTGT
CTTCTGATCAAGATTTGTGGTG
>hsa-miR-4763-3p	CAGGGGCTGGTGCTG
AGGCAGGGGCTGGTGCTGGGCGGG
>hsa-miR-4764-3p	ACTCCTTTCACACCC
TTAACTCCTTTCACACCCATGG
>hsa-miR-4766-3p	GCAATTGCTCTTTTG
ATAGCAATTGCTCTTTTGGAA
>hsa-miR-4768-3p	GGAGATCCAGAGAGA
CCAGGAGATCCAGAGAGAAT
>hsa-miR-4769-3p	GCCATCCTCCCTCCC
TCTGCCATCCTCCCTCCCCTAC
>hsa-miR-4772-3p	GCAACTTTGCCTGAT
CCTGCAACTTTGCCTGATCAGA
>hsa-miR-4774-3p	GCCTAACATGTGCCA
ATTGCCTAACATGTGCCAGAA
>hsa-miR-4776-3p-1-2	GCCATCCTGGTCCAC
CTTGCCATCCTGGTCCACTGCAT
>hsa-miR-4777-3p	CCTCATCTAGAATGC
ATACCTCATCTAGAATGCTGTA
>hsa-miR-4778-3p	TCTTCCTTTGCAGAG
TCTTCTTCCTTTGCAGAGTTGA
>hsa-miR-4436b-3p-1-2	GGCAGGAAGAAGTGG
CAGGGCAGGAAGAAGTGGACAA
>hsa-miR-4781-3p	GTTGGAATCCTCGCT
AATGTTGGAATCCTCGCTAGAG
>hsa-miR-4782-3p	TTGTCTTCATATCTA
TGATTGTCTTCATATCTAGAAC
>hsa-miR-4783-3p	CGGTGTTGGGGCGCG
CCCCGGTGTTGGGGCGCGTCTGC
>hsa-miR-1245b-3p	GATGATCTAAAGGCC
TCAGATGATCTAAAGGCCTATA
>hsa-miR-2467-3p	AGAGGCAGAGAGGCT
AGCAGAGGCAGAGAGGCTCAGG
>hsa-miR-4786-3p	AGCCAGCTCTGGTCT
TGAAGCCAGCTCTGGTCTGGGC
>hsa-miR-4787-3p	GCGCCGCCCACTGCC
GATGCGCCGCCCACTGCCCCGCGC
>hsa-miR-4789-3p	ACATAGCAGGTGTAT
CACACATAGCAGGTGTATATA
>hsa-miR-4790-3p	ATGGTAAAGCGATGT
TGAATGGTAAAGCGATGTCACA
>hsa-miR-4793-3p	GCACTGTGAGTTGGC
TCTGCACTGTGAGTTGGCTGGCT
>hsa-miR-4795-3p	TTATTAGCCACTTCT
ATATTATTAGCCACTTCTGGAT
>hsa-miR-4796-3p	AGTGGCAGAGTATAG
TAAAGTGGCAGAGTATAGACAC
>hsa-miR-4797-3p	CAGTAAGTGGCACTC
TCTCAGTAAGTGGCACTCTGT
>hsa-miR-4798-3p	TCACGAAGTATACCG
AACTCACGAAGTATACCGAAGT
>hsa-miR-4799-3p	GGCATGCTGCATTTA
ACTGGCATGCTGCATTTATATA
>hsa-miR-4800-3p	CCGTCCGTCTGTCCA
CATCCGTCCGTCTGTCCAC
>hsa-miR-4802-3p	ATGGATGGAAACCTT
TACATGGATGGAAACCTTCAAGC
>hsa-miR-4804-3p	TTAACCTTGCCCTCG
TGCTTAACCTTGCCCTCGAAA
>hsa-miR-4999-3p	CTACCTGACAATACA
TCACTACCTGACAATACAGT
>hsa-miR-5000-3p	GGACACTTCTGAACT
TCAGGACACTTCTGAACTTGGA
>hsa-miR-5001-3p	TGCCTCTGTCCAGGT
TTCTGCCTCTGTCCAGGTCCTT
>hsa-miR-5002-3p	CTGCCTCACTGACCA
TGACTGCCTCACTGACCACTT
>hsa-miR-5003-3p	TTTTCTAGGTTGTTG
TACTTTTCTAGGTTGTTGGGG
>hsa-miR-5004-3p	GGATTTTCCTGGGCC
CTTGGATTTTCCTGGGCCTCAG
>hsa-miR-548ao-3p	GACCGTGACTACTTT
AAAGACCGTGACTACTTTTGCA
>hsa-miR-5006-3p	CCCTTTCCATCCTGG
TTTCCCTTTCCATCCTGGCAG
>hsa-miR-5007-3p	ATATGAACCAAACTC
ATCATATGAACCAAACTCTAAT
>hsa-miR-5008-3p	GTGCTCCCAGGGCCT
CCTGTGCTCCCAGGGCCTCGC
>hsa-miR-5009-3p	TAAATCTGAAAGTCC
TCCTAAATCTGAAAGTCCAAAA
>hsa-miR-5010-3p	TGTGTCTCCCATTCC
TTTTGTGTCTCCCATTCCCCAG
>hsa-miR-5011-3p	CATGGCTGTATATAT
GTGCATGGCTGTATATATAACA
>hsa-miR-5088-3p	CTTCTTCCTGGGCCC
TCCCTTCTTCCTGGGCCCTCA
>hsa-miR-5089-3p	CTACTCGGAAATCCC
ATGCTACTCGGAAATCCCACTGA
>hsa-miR-5187-3p	GAATCCTCTTTTCCT
ACTGAATCCTCTTTTCCTCAG
>hsa-miR-5189-3p	CAACCGTCAGAGCCC
TGCCAACCGTCAGAGCCCAGA
>hsa-miR-5195-3p	CAGTTCTCTGAGGGG
ATCCAGTTCTCTGAGGGGGCT
>hsa-miR-5196-3p	TCCTCGTCTCCCTCC
TCATCCTCGTCTCCCTCCCAG
>hsa-miR-5197-3p	AAGAGACTGAGTCAT
AAGAAGAGACTGAGTCATCGAAT
>hsa-miR-4524b-3p	ACAGGTTCATGCTGC
GAGACAGGTTCATGCTGCTA
>hsa-miR-5571-3p	CTAGGAGGCTCCTCT
GTCCTAGGAGGCTCCTCTG
>hsa-miR-548as-3p	AACCCACAATTATGT
TAAAACCCACAATTATGTTTGT
>hsa-miR-5579-3p	GCTTAAGGAGTACCA
TTAGCTTAAGGAGTACCAGATC
>hsa-miR-664b-3p	ATTTGCCTCCCAGCC
TTCATTTGCCTCCCAGCCTACA
>hsa-miR-5580-3p	ATATGAAGTGAGCCA
CACATATGAAGTGAGCCAGCAC
>hsa-miR-5581-3p	CATGCCTCCTAGAAG
TTCCATGCCTCCTAGAAGTTCC
>hsa-miR-548at-3p	AACCGCAGTAACTTT
CAAAACCGCAGTAACTTTTGT
>hsa-miR-5582-3p	AACTTTAAGTGTGCC
TAAAACTTTAAGTGTGCCTAGG
>hsa-miR-5583-3p-1-2	TATGGGTATATTAGT
GAATATGGGTATATTAGTTTGG
>hsa-miR-5584-3p	TTCTTCCCTTTGCCC
TAGTTCTTCCCTTTGCCCAATT
>hsa-miR-5585-3p	AATAGCTGGGACTAC
CTGAATAGCTGGGACTACAGGT
>hsa-miR-5586-3p	AGTGACAAGCTGGTT
CAGAGTGACAAGCTGGTTAAAG
>hsa-miR-5587-3p	CCGGGCAGTGTGATC
GCCCCGGGCAGTGTGATCATC
>hsa-miR-1295b-3p	AGGCCACGGATCTGG
AATAGGCCACGGATCTGGGCAA
>hsa-miR-5588-3p	TCCCACTAATGCCAG
AAGTCCCACTAATGCCAGC
>hsa-miR-5589-3p	ACATGGCAACCTAGC
TGCACATGGCAACCTAGCTCCCA
>hsa-miR-5590-3p	AAAGTTCATGTATGG
AATAAAGTTCATGTATGGCAA
>hsa-miR-5591-3p	CCCATAGCTTAGCTC
ATACCCATAGCTTAGCTCCCA
>hsa-miR-5699-3p	TGTCTTTCCTTGTTG
TCCTGTCTTTCCTTGTTGGAGC
>hsa-miR-1199-3p	GGCCGGTGCTCAACC
TGCGGCCGGTGCTCAACCTGC
>hsa-miR-6499-3p	AGTGTTTGTTTTGCC
AGCAGTGTTTGTTTTGCCCACA
>hsa-miR-548ay-3p	AACCGCGATTACTCT
CAAAACCGCGATTACTCTTGCA
>hsa-miR-6500-3p	CTTGTTGGGATGACC
ACACTTGTTGGGATGACCTGC
>hsa-miR-548az-3p	AACTGCAATCACTTT
AAAAACTGCAATCACTTTTGC
>hsa-miR-6501-3p	GAGCAGCCTGCGGTA
CCAGAGCAGCCTGCGGTAACAGT
>hsa-miR-6502-3p	ACCATCTTTCTAGAG
TAGACCATCTTTCTAGAGTAT
>hsa-miR-6503-3p	ACTAGGATGCAGACC
GGGACTAGGATGCAGACCTCC
>hsa-miR-6504-3p	TACAGCACAGCCATT
CATTACAGCACAGCCATTCT
>hsa-miR-6505-3p	CTTCTACCTCTTCCA
TGACTTCTACCTCTTCCAAAG
>hsa-miR-6506-3p	TATCAGAGATTCCAG
TCGTATCAGAGATTCCAGACAC
>hsa-miR-6507-3p	AGTCCTTCCTATTTT
CAAAGTCCTTCCTATTTTTCCC
>hsa-miR-6508-3p	GCCATGCATTTCTAG
TGGGCCATGCATTTCTAGAACT
>hsa-miR-6509-3p	CACTGCCACTACCTA
TTCCACTGCCACTACCTAATTT
>hsa-miR-6510-3p	CGACTCTGTCTCCTG
CACCGACTCTGTCTCCTGCAG
>hsa-miR-6511a-3p-1-2-3-4	CACCATCCCTTCTGC
CCTCACCATCCCTTCTGCCTGC
>hsa-miR-6512-3p	CAGCCCTTCTAATGG
TTCCAGCCCTTCTAATGGTAGG
>hsa-miR-6513-3p	AGTGTCATCTGTCCC
TCAAGTGTCATCTGTCCCTAG
>hsa-miR-6514-3p	CCTGTTCTTCCACTC
CTGCCTGTTCTTCCACTCCAG
>hsa-miR-6515-3p	CTTCATCTACCCCCC
TCTCTTCATCTACCCCCCAG
>hsa-miR-6715b-3p	AAACCGGCTGTGCCT
CTCAAACCGGCTGTGCCTGTGG
>hsa-miR-6716-3p	GAACTCTCCATTCCT
TCCGAACTCTCCATTCCTCTGC
>hsa-miR-6511b-3p-1-2	CACCACCCCTTCTGC
CCTCACCACCCCTTCTGCCTGCA
>hsa-miR-6720-3p	GCCTGCAGGAACTGG
CGCGCCTGCAGGAACTGGTAGA
>hsa-miR-6722-3p	AGGGGTCGGGTGGGC
TGCAGGGGTCGGGTGGGCCAGG
>hsa-miR-892c-3p	TGTTTCCTTTCTGAG
CACTGTTTCCTTTCTGAGTGGA
>hsa-miR-6726-3p	GCCCTGTCTCCCGCT
CTCGCCCTGTCTCCCGCTAG
>hsa-miR-6727-3p	TGCCACCTCCTCCGC
TCCTGCCACCTCCTCCGCAG
>hsa-miR-6728-3p	CTGCTCTGCTCTCCC
TCTCTGCTCTGCTCTCCCCAG
>hsa-miR-6729-3p	TCCCCCTCGCCCTCT
TCATCCCCCTCGCCCTCTCAG
>hsa-miR-6730-3p	GACACCCCATCTGCC
CCTGACACCCCATCTGCCCTCA
>hsa-miR-6731-3p	ATTCCCCACTCTCCC
TCTATTCCCCACTCTCCCCAG
>hsa-miR-6732-3p	CCCTGTCCTCTCCCT
TAACCCTGTCCTCTCCCTCCCAG
>hsa-miR-6733-3p	GTGTCTGGATTTCCT
TCAGTGTCTGGATTTCCTAG
>hsa-miR-6734-3p	TTCCCTCACTCTTCT
CCCTTCCCTCACTCTTCTCTCAG
>hsa-miR-6735-3p	CCTGTGGCTCCTCCC
AGGCCTGTGGCTCCTCCCTCAG
>hsa-miR-6736-3p	GCTCCTCTCTACCCA
TCAGCTCCTCTCTACCCACAG
>hsa-miR-6737-3p	GTGCTTCACCCCTAC
TCTGTGCTTCACCCCTACCCAG
>hsa-miR-6738-3p	CTGCCTGCATTCTAC
CTTCTGCCTGCATTCTACTCCCAG
>hsa-miR-6739-3p	GTTCTGTCTTTCTCC
ATTGTTCTGTCTTTCTCCCAG
>hsa-miR-6740-3p	CTTCTCTCCTCCCAA
TGTCTTCTCTCCTCCCAAACAG
>hsa-miR-6741-3p	GCTCTCTCCCTCACC
TCGGCTCTCTCCCTCACCCTAG
>hsa-miR-6742-3p	TGGGTTGTCCCCTCT
ACCTGGGTTGTCCCCTCTAG
>hsa-miR-6743-3p	CGCTCTTCTCCCTGC
AGCCGCTCTTCTCCCTGCCCACA
>hsa-miR-6744-3p	CCTCTCTTGTCATCC
GGGCCTCTCTTGTCATCCTGCAG
>hsa-miR-6746-3p	CCGCCGCCTGTCTCC
CAGCCGCCGCCTGTCTCCACAG
>hsa-miR-6747-3p	TGCCTTCCTCTGCAC
TCCTGCCTTCCTCTGCACCAG
>hsa-miR-6748-3p	TGTCCCTGTCTCCTA
TCCTGTCCCTGTCTCCTACAG
>hsa-miR-6749-3p	CTCCCCTGCCTGGCC
CTCCTCCCCTGCCTGGCCCAG
>hsa-miR-6750-3p	CTCACCCTCTGCTCC
GAACTCACCCTCTGCTCCCAG
>hsa-miR-6751-3p	GAGCCTCTCTCTCTC
ACTGAGCCTCTCTCTCTCCAG
>hsa-miR-6752-3p	CTGCCCCCATACTCC
TCCCTGCCCCCATACTCCCAG
>hsa-miR-6753-3p	TCTGTCTCTGCCCTG
TGGTCTGTCTCTGCCCTGGCAC
>hsa-miR-6754-3p	TCACCTGCCTCTGCC
TCTTCACCTGCCTCTGCCTGCA
>hsa-miR-6755-3p	TGTCATGTTTTTTCC
TGTTGTCATGTTTTTTCCCTAG
>hsa-miR-6756-3p	CCTTCCTCCCTGCCC
TCCCCTTCCTCCCTGCCCAG
>hsa-miR-6757-3p	ACTGGCCTTGCTATC
AACACTGGCCTTGCTATCCCCA
>hsa-miR-6758-3p	CATTCTCCTCTGTCC
ACTCATTCTCCTCTGTCCAG
>hsa-miR-6759-3p	CCTTTGCCTCTCCCC
TGACCTTTGCCTCTCCCCTCAG
>hsa-miR-6760-3p	CTGTCCCCTTCTCCC
ACACTGTCCCCTTCTCCCCAG
>hsa-miR-6761-3p	TACGCTGCTCTCTCA
TCCTACGCTGCTCTCTCACTCC
>hsa-miR-6762-3p	CTGCTTCCCTTGGTC
TGGCTGCTTCCCTTGGTCTCCAG
>hsa-miR-6763-3p	CCCGGCCTCTGCCCC
CTCCCCGGCCTCTGCCCCCAG
>hsa-miR-6764-3p	CTGGTCTTTCCTTGA
TCTCTGGTCTTTCCTTGACAG
>hsa-miR-6765-3p	CCTGGCTGGCCCGCC
TCACCTGGCTGGCCCGCCCAG
>hsa-miR-6766-3p	TTGTCTTCCCCCACC
TGATTGTCTTCCCCCACCCTCA
>hsa-miR-6767-3p	CGTGCTTCTCTTTCC
CCACGTGCTTCTCTTTCCGCAG
>hsa-miR-6768-3p	AGGCCACATTCTCCT
CAAAGGCCACATTCTCCTGTGCAC
>hsa-miR-6769a-3p	CCCCTCTCTGCTCTC
GAGCCCCTCTCTGCTCTCCAG
>hsa-miR-6770-3p-1-2-3	GCGGCTGTGTCTTCA
CTGGCGGCTGTGTCTTCACAG
>hsa-miR-6771-3p	ACCCCTGTCTACCCG
CAAACCCCTGTCTACCCGCAG
>hsa-miR-6772-3p	CTCCTGACTCTGTGC
TTGCTCCTGACTCTGTGCCCACA
>hsa-miR-6773-3p	GTCACTTCTCTGCCC
ACTGTCACTTCTCTGCCCATAG
>hsa-miR-6774-3p	TGTCCCTCTTGTCCA
TCGTGTCCCTCTTGTCCACAG
>hsa-miR-6775-3p	CCCTGTCCTCTGCCC
AGGCCCTGTCCTCTGCCCCAG
>hsa-miR-6776-3p	CCACCACTGTCTCTC
CAACCACCACTGTCTCTCCCCAG
>hsa-miR-6777-3p	ACTCTCCTGGCCCCC
TCCACTCTCCTGGCCCCCAG
>hsa-miR-6778-3p	CTCCCTGACATTCCA
TGCCTCCCTGACATTCCACAG
>hsa-miR-6779-3p	CCCTGTCTCCTCCCA
AAGCCCTGTCTCCTCCCATCT
>hsa-miR-6780a-3p	CTCTGTTTTCTTTCC
CTCCTCTGTTTTCTTTCCTAG
>hsa-miR-6781-3p	CTCTTTTCCACGGCC
TGCCTCTTTTCCACGGCCTCAG
>hsa-miR-6782-3p	CTTTGTGTCCCCATC
CACCTTTGTGTCCCCATCCTGCA
>hsa-miR-6783-3p	CTGGGCTTCTCCTCT
TTCCTGGGCTTCTCCTCTGTAG
>hsa-miR-6784-3p	CACCCCAACTCTGCC
TCTCACCCCAACTCTGCCCCAG
>hsa-miR-6785-3p	TCGCCCCACCTTCCC
ACATCGCCCCACCTTCCCCAG
>hsa-miR-6786-3p	CGCCCCTTCTGATTC
TGACGCCCCTTCTGATTCTGCCT
>hsa-miR-6787-3p	CAGCTGCTGCCCTCT
TCTCAGCTGCTGCCCTCTCCAG
>hsa-miR-6788-3p	GCCACTTCCCTCCCT
TTCGCCACTTCCCTCCCTGCAG
>hsa-miR-6789-3p	CGCCCGTGTCTCCTC
CGGCGCCCGTGTCTCCTCCAG
>hsa-miR-6790-3p	CCTCGGCGACCCCTC
CGACCTCGGCGACCCCTCACT
>hsa-miR-6791-3p	CTCCTTGGTCTCCGG
TGCCTCCTTGGTCTCCGGCAG
>hsa-miR-6792-3p	CTCCACAGCCCCTGC
CTCCTCCACAGCCCCTGCTCAT
>hsa-miR-6793-3p	CCAACCCCTGCCCGC
TCCCCAACCCCTGCCCGCAG
>hsa-miR-6794-3p	ACTCTCAGTCCCTCC
CTCACTCTCAGTCCCTCCCT
>hsa-miR-6795-3p	CCTCGTTTCTTCCCC
ACCCCTCGTTTCTTCCCCCAG
>hsa-miR-6796-3p	GCTCTCCCCTCCCCG
GAAGCTCTCCCCTCCCCGCAG
>hsa-miR-6797-3p	ATGACCCTTCCCTCC
TGCATGACCCTTCCCTCCCCAC
>hsa-miR-6798-3p	CCCCCCATCCCCCTG
CTACCCCCCATCCCCCTGTAG
>hsa-miR-6799-3p	CCTGCATGGTGTCCC
TGCCCTGCATGGTGTCCCCACAG
>hsa-miR-6800-3p	CTCTCCTGGCATCGC
CACCTCTCCTGGCATCGCCCC
>hsa-miR-6801-3p	CCTGCCACTCACTGG
ACCCCTGCCACTCACTGGCC
>hsa-miR-6802-3p	ACCCCTCTCACCTAA
TTCACCCCTCTCACCTAAGCAG
>hsa-miR-6803-3p	CTCGCCTTCTCACCC
TCCCTCGCCTTCTCACCCTCAG
>hsa-miR-6804-3p	ACCTGCCTCTCACCC
CGCACCTGCCTCTCACCCACAG
>hsa-miR-6805-3p	CTCTGCTCCCCCGCC
TTGCTCTGCTCCCCCGCCCCCAG
>hsa-miR-6806-3p	AGCTCTGACATTCCT
TGAAGCTCTGACATTCCTGCAG
>hsa-miR-6807-3p	TGCATTCCTGCTTGG
CACTGCATTCCTGCTTGGCCCAG
>hsa-miR-6808-3p	TGACCACCGTTCCTG
GTGTGACCACCGTTCCTGCAG
>hsa-miR-6809-3p	CTCTTCTCTCCTTCC
CTTCTCTTCTCTCCTTCCCAG
>hsa-miR-6810-3p	CCTGCTCCCTTGTTC
TCCCCTGCTCCCTTGTTCCCCAG
>hsa-miR-6811-3p	CTGTGCTTGTCCCTG
AGCCTGTGCTTGTCCCTGCAG
>hsa-miR-6812-3p	CTCTTCCCCTGACCC
CCGCTCTTCCCCTGACCCCAG
>hsa-miR-6813-3p	CTTGGCCCCTCTCCC
AACCTTGGCCCCTCTCCCCAG
>hsa-miR-6814-3p	CGCATCCTTCCCTTG
ACTCGCATCCTTCCCTTGGCAG
>hsa-miR-6815-3p	CTTCTCTTGCACACC
TGGCTTCTCTTGCACACCCAG
>hsa-miR-6816-3p	GGACCTGCACCTTCG
GAAGGACCTGCACCTTCG
>hsa-miR-6817-3p	CTCTGACTCCATGGC
TCTCTCTGACTCCATGGCA
>hsa-miR-6818-3p	TCTCTTGTTCCTCAC
TTGTCTCTTGTTCCTCACACAG
>hsa-miR-6819-3p	CCTCTGTCCCCACCC
AAGCCTCTGTCCCCACCCCAG
>hsa-miR-6820-3p	GACTTCTCCCCTGCC
TGTGACTTCTCCCCTGCCACAG
>hsa-miR-6821-3p	CCTCTCCGCTCCGCA
TGACCTCTCCGCTCCGCACAG
>hsa-miR-6822-3p	CTCTAACTGGCTTTC
AGGCTCTAACTGGCTTTCCCTGCA
>hsa-miR-6823-3p	GCCTCTCCTTCCCTC
TGAGCCTCTCCTTCCCTCCAG
>hsa-miR-6824-3p	CTGGTCTTGCCACCC
TCTCTGGTCTTGCCACCCCAG
>hsa-miR-6825-3p	CTGACCCGCCTTCTC
GCGCTGACCCGCCTTCTCCGCA
>hsa-miR-6826-3p	CCCTCTCTTTCCTGT
CTCCCCTCTCTTTCCTGTTCAG
>hsa-miR-6827-3p	GTCTCTTCTGTTCCC
ACCGTCTCTTCTGTTCCCCAG
>hsa-miR-6828-3p	TGCTCTCTTGTTCCC
ATCTGCTCTCTTGTTCCCAG
>hsa-miR-6829-3p	CTCCTCCGTGGCCTC
TGCCTCCTCCGTGGCCTCAG
>hsa-miR-6830-3p	CTTTCTTCTCTCCCT
TGTCTTTCTTCTCTCCCTTGCAG
>hsa-miR-6831-3p	CTAACTCCCACTCTA
TGACTAACTCCCACTCTACAG
>hsa-miR-6832-3p	CTTTTTCTCTTTCCC
ACCCTTTTTCTCTTTCCCAG
>hsa-miR-6833-3p	CTCTCTCCACTTCCT
TTTCTCTCTCCACTTCCTCAG
>hsa-miR-6834-3p	GTCCCATCCCTCCAT
TATGTCCCATCCCTCCATCA
>hsa-miR-6835-3p	AGCACTTTTCTGTCT
AAAAGCACTTTTCTGTCTCCCAG
>hsa-miR-6780b-3p	CTTGTCTCCTTTCCC
TCCCTTGTCTCCTTTCCCTAG
>hsa-miR-6836-3p	CCTCCCCCGGCCCCG
ATGCCTCCCCCGGCCCCGCAG
>hsa-miR-6837-3p	TCACTGTGACTCTGC
CCTTCACTGTGACTCTGCTGCAG
>hsa-miR-6838-3p	TCCTGCTTCTGTTGC
AAGTCCTGCTTCTGTTGCAG
>hsa-miR-6839-3p	GGTTTTCTCTTCAAT
TTGGGTTTTCTCTTCAATCCAG
>hsa-miR-6840-3p	CAGGACTTTGTGCGG
GCCCAGGACTTTGTGCGGGGTG
>hsa-miR-6841-3p	TTGCATCTGCATCCC
ACCTTGCATCTGCATCCCCAG
>hsa-miR-6842-3p	GCTGGTCTCTGCTCC
TTGGCTGGTCTCTGCTCCGCAG
>hsa-miR-6845-3p	CTCCTCCCTGTGCCC
CCTCTCCTCCCTGTGCCCCAG
>hsa-miR-6846-3p	CCCCTTCTGTCTCCC
TGACCCCTTCTGTCTCCCTAG
>hsa-miR-6847-3p	TCATGTGTCTGTCCT
GGCTCATGTGTCTGTCCTCTTC
>hsa-miR-6848-3p	GTCTCTTGGCCCCCA
GTGGTCTCTTGGCCCCCAG
>hsa-miR-6849-3p	AGCCTGTGTCCACCT
ACCAGCCTGTGTCCACCTCCAG
>hsa-miR-6850-3p	GGCCGGAACGCCGCA
CCCGGCCGGAACGCCGCACT
>hsa-miR-6851-3p	CCCTTTGTACCCCTC
TGGCCCTTTGTACCCCTCCAG
>hsa-miR-6852-3p	CCTCTGTTCCTCAG
TGTCCTCTGTTCCTCAG
>hsa-miR-6853-3p	TCATTGGAACCCTGC
TGTTCATTGGAACCCTGCGCAG
>hsa-miR-6854-3p	GTTTCTCCTCTTGAG
TGCGTTTCTCCTCTTGAGCAG
>hsa-miR-6855-3p	CTGACCTTCAACCCC
AGACTGACCTTCAACCCCACAG
>hsa-miR-6856-3p	AGCCCTGTGATCTTT
TACAGCCCTGTGATCTTTCCAG
>hsa-miR-6857-3p	CTGAGCTTCTCCCCA
TGACTGAGCTTCTCCCCACAG
>hsa-miR-6858-3p	CCAGCCCCTGCTCAC
CAGCCAGCCCCTGCTCACCCCT
>hsa-miR-6859-3p-1-2-3-4	CCCCCATGTCGCCTC
TGACCCCCATGTCGCCTCTGTAG
>hsa-miR-6769b-3p	TCTCTGTCCCACCCA
CCCTCTCTGTCCCACCCATAG
>hsa-miR-6861-3p	ACCTCTCCTCCCCAG
TGGACCTCTCCTCCCCAG
>hsa-miR-6862-3p-1-2	CACCCAGCTCTCTGG
CCTCACCCAGCTCTCTGGCCCTCT
>hsa-miR-6864-3p	AGACTTCTCTCCCTT
GTGAGACTTCTCTCCCTTCAG
>hsa-miR-6865-3p	CCCTCTTTCCCTACC
ACACCCTCTTTCCCTACCGCC
>hsa-miR-6866-3p	CCCTTTATCTGTCCT
GATCCCTTTATCTGTCCTCTAG
>hsa-miR-6867-3p	TCCCTCTTTACCCAC
CTCTCCCTCTTTACCCACTAG
>hsa-miR-6868-3p	CTTCTGTTGTCTGTG
TTCCTTCTGTTGTCTGTGCAG
>hsa-miR-6869-3p	CGCGCGCATCGGCTC
CGCCGCGCGCATCGGCTCAGC
>hsa-miR-6870-3p	CATCCCCATCTCCTT
GCTCATCCCCATCTCCTTTCAG
>hsa-miR-6871-3p	CACCCTGTGGCTCCC
CAGCACCCTGTGGCTCCCACAG
>hsa-miR-6872-3p	ATGCCTCCTGCCGCG
CCCATGCCTCCTGCCGCGGTC
>hsa-miR-6873-3p	TCTCTGTCTTTCTCT
TTCTCTCTGTCTTTCTCTCTCAG
>hsa-miR-6874-3p	TTCTGCTGTTCTGAC
CAGTTCTGCTGTTCTGACTCTAG
>hsa-miR-6876-3p	TGTCTGTGTTTTCCT
AGCTGTCTGTGTTTTCCTTCTCAG
>hsa-miR-6877-3p	CCTCTGCCCTTGGCC
CAGCCTCTGCCCTTGGCCTCC
>hsa-miR-6878-3p	GCCTCTTCTTTCTCC
CTGGCCTCTTCTTTCTCCTAG
>hsa-miR-6879-3p	CACCCGCTCCTTGCC
TGTCACCCGCTCCTTGCCCAG
>hsa-miR-6880-3p	CCTTCTCTCCTCCCC
CCGCCTTCTCTCCTCCCCCAG
>hsa-miR-6881-3p	CTCTTTCGTCCTTCC
ATCCTCTTTCGTCCTTCCCACT
>hsa-miR-6882-3p	TGCCTCTCCTCTTGC
TGCTGCCTCTCCTCTTGCCTGCAG
>hsa-miR-6883-3p	CCTATCTCACTCTCC
TTCCCTATCTCACTCTCCTCAG
>hsa-miR-6884-3p	ATCACCTTTCCGTCT
CCCATCACCTTTCCGTCTCCCCT
>hsa-miR-6885-3p	TGCTTCCTGCTCCCC
CTTTGCTTCCTGCTCCCCTAG
>hsa-miR-6886-3p	CCTTCTCTCCTCCTG
TGCCCTTCTCTCCTCCTGCCT
>hsa-miR-6887-3p	CCTCCACTTTCCTCC
TCCCCTCCACTTTCCTCCTAG
>hsa-miR-6888-3p	TGTCTCGATTGTTTC
ATCTGTCTCGATTGTTTCCAG
>hsa-miR-6889-3p	GTGCCCCTACTTCCC
TCTGTGCCCCTACTTCCCAG
>hsa-miR-6890-3p	CTGCCTATGCCCCAC
CCACTGCCTATGCCCCACAG
>hsa-miR-6891-3p	TCATCTTCCCCTCCT
CCCTCATCTTCCCCTCCTTTC
>hsa-miR-6892-3p	CTCTCCCACCCCTTG
TCCCTCTCCCACCCCTTGCAG
>hsa-miR-6893-3p	TGCTGCCTTCACCTG
CCCTGCTGCCTTCACCTGCCAG
>hsa-miR-6894-3p	CCTGCCCTCTTCCTC
TTGCCTGCCCTCTTCCTCCAG
>hsa-miR-6895-3p	CTCTCGCCCTTGGCC
TGTCTCTCGCCCTTGGCCTTAG
>hsa-miR-7106-3p	TCCCTGAATCCCTGT
AGCTCCCTGAATCCCTGTCCCAG
>hsa-miR-7107-3p	TCTGTTCATTCTCTC
TGGTCTGTTCATTCTCTCTTTTTGGCC
>hsa-miR-7108-3p	CGCCCGTCTCCCCAC
ACCCGCCCGTCTCCCCACAG
>hsa-miR-7109-3p	GCCTCTCCTGCCCTT
CAAGCCTCTCCTGCCCTTCCAG
>hsa-miR-7110-3p	CTCTCCCACTTCCCT
TCTCTCTCCCACTTCCCTGCAG
>hsa-miR-7111-3p	CTCTCTTCCCTCCTC
ATCCTCTCTTCCCTCCTCCCAG
>hsa-miR-7112-3p	ATCACAGCCTTTGGC
TGCATCACAGCCTTTGGCCCTAG
>hsa-miR-7113-3p	CCCTGCCCGCCTCTC
CCTCCCTGCCCGCCTCTCTGCAG
>hsa-miR-7114-3p	CCCACCCCTCTCCAC
TGACCCACCCCTCTCCACCAG
>hsa-miR-7151-3p	CAGGCTGGAATGGGC
CTACAGGCTGGAATGGGCTCA
>hsa-miR-7152-3p	GGTCCTGGACAGGAG
TCTGGTCCTGGACAGGAGGC
>hsa-miR-7153-3p	CATGGACGGTTTACC
CACCATGGACGGTTTACC
>hsa-miR-7154-3p	AGGACAAGTTGTGGG
AGGAGGACAAGTTGTGGGAT
>hsa-miR-7155-3p	CCCAAGACCTCAGAC
TGGCCCAAGACCTCAGACC
>hsa-miR-7156-3p	CAGCCACTTGGGGAA
CTGCAGCCACTTGGGGAACTGGT
>hsa-miR-7157-3p	GTGCTACTGGATGAA
TCTGTGCTACTGGATGAAGAGT
>hsa-miR-7158-3p	AACTAGAGATTGGGC
CTGAACTAGAGATTGGGCCCA
>hsa-miR-7161-3p	ATCTTTGACTCTGGC
TAGATCTTTGACTCTGGCAGTCTCCAGG
>hsa-miR-7159-3p	CTATGTTAGTTGGAA
TTTCTATGTTAGTTGGAAG
>hsa-miR-7160-3p	GGCCCTGGCTTTAGC
CAGGGCCCTGGCTTTAGCAGA
>hsa-miR-7162-3p	GAGGTGGAACAGCAG
TCTGAGGTGGAACAGCAGC
>hsa-miR-7843-3p	AAGCCTTCTCTGCCT
ATGAAGCCTTCTCTGCCTTACG
>hsa-miR-4433b-3p	GAGTGGGGGGTGGGA
CAGGAGTGGGGGGTGGGACGT
>hsa-miR-1273h-3p	CAGACTCGACCTCCC
CTGCAGACTCGACCTCCCAGGC
>hsa-miR-6516-3p	ATGTATGATACTGCA
ATCATGTATGATACTGCAAACA
>hsa-miR-548bb-3p	AAACCATAGTTACTT
CAAAAACCATAGTTACTTTTGC
>hsa-miR-10392-3p	GCCCCGCCTCGGCTC
CCGGCCCCGCCTCGGCTCCGCACC
>hsa-miR-10393-3p	TCAGATTTGAACTCT
TGGTCAGATTTGAACTCTTCAA
>hsa-miR-10394-3p	GCGCGCCGGGACTGT
TGGGCGCGCCGGGACTGTGAGAC
>hsa-miR-10395-3p	TATTCGTACTGTCTG
ATGTATTCGTACTGTCTGATG
>hsa-miR-10397-3p	AGATCTCGTCGCTTA
CATAGATCTCGTCGCTTACTGGGA
>hsa-miR-10398-3p	CGGAGAGCTGGGAGC
GCCCGGAGAGCTGGGAGCCAG
>hsa-miR-10399-3p	TCGGACAAGCTGTAG
CTCTCGGACAAGCTGTAGGTC
>hsa-miR-10400-3p	GGCTCCCGGACGAGG
CTGGGCTCCCGGACGAGGCGGG
>hsa-miR-10401-3p	TCGCCGTCCCGCCCG
ACCTCGCCGTCCCGCCCGCCG
>hsa-miR-11181-3p	AGGAGGAGGTCAGGC
AGGAGGAGGAGGTCAGGC
>hsa-miR-3059-3p	CTAGGGAAGAGAAGG
CCTCTAGGGAAGAGAAGGTTGG
>hsa-miR-3085-3p	GGCTGCTATGGCCCC
TCTGGCTGCTATGGCCCCCTC
>hsa-miR-6529-3p	GTGCCTTTTACTTCT
CCTGTGCCTTTTACTTCTTTAA
>hsa-miR-9851-3p	CACCAGCACTGGCGG
TGGCACCAGCACTGGCGGTGTC
>hsa-let-7c-5p	GTAGTAGGTTGTATG
TGAGGTAGTAGGTTGTATGGTT
>hsa-let-7a-5p-1-2-3	GTAGTAGGTTGTATA
TGAGGTAGTAGGTTGTATAGTT
>hsa-miR-103a-3p-1-2	AGCATTGTACAGGGC	
AGCAGCATTGTACAGGGCTATGA
>hsa-miR-192-5p	ACCTATGAATTGACA
CTGACCTATGAATTGACAGCC
>hsa-miR-378a-3p	GGACTTGGAGTCAGA	
ACTGGACTTGGAGTCAGAAGGC
>hsa-miR-17-5p	AGTGCTTACAGTGCA	
CAAAGTGCTTACAGTGCAGGTAG
>hsa-miR-374b-5p	TAATACAACCTGCTA	
ATATAATACAACCTGCTAAGTG
>hsa-miR-27b-3p	ACAGTGGCTAAGTTCT	
TTCACAGTGGCTAAGTTCTGC
>hsa-miR-129-2-1-3p	CCCTTACCCCAAAAA	
AAGCCCTTACCCCAAAAAGCAT
>hsa-miR-320b-1-2-320c-1-2	AGCTGGGTTGAGAGG
AAAAGCTGGGTTGAGAGGGCAA
>hsa-miR-30c-5p-1-2	AAACATCCTACACTC
TGTAAACATCCTACACTCTCAGC
>hsa-miR-1255a	ATGAGCAAAGAAAGT
AGGATGAGCAAAGAAAGTAGATT
>hsa-miR-27a-3p	ACAGTGGCTAAGTTCC
TTCACAGTGGCTAAGTTCCGC
>hsa-miR-23b-3p	CATTGCCAGGGATTA
ATCACATTGCCAGGGATTACCAC
>hsa-miR-23a-3p	CATTGCCAGGGATTT
ATCACATTGCCAGGGATTTCC
>hsa-miR-374b-3p	AGCAGGTTGTATTAT	
CTTAGCAGGTTGTATTATCATT
>hsa-miR-376a-3p-1-2	ATAGAGGAAAATCCA	
ATCATAGAGGAAAATCCACGT
