# Supplementary material for: MicroRNA 3′ ends shorten during adolescent brain maturation
Source: Front Mol Neurosci. 2023 Apr 14;16:1168695. doi: 10.3389/fnmol.2023.1168695 (PMC10140418; doi:10.3389/fnmol.2023.1168695)
Supplement: Supplementary file 4 [file Data_Sheet_4.FASTA]

>UniSP112	TCGTACGTACAC
GGTTCGTACGTACACTGTTCA	
>UniSP110	GAGGCCTATTAA
TTCGAGGCCTATTAAACCTCTG	
>UniSP136	AGTTTCTTGTTC
ATCAGTTTCTTGTTCGTTTCA	
>UniSP109	AACTGGTGTCGA
CGAAACTGGTGTCGACCGACA	
>UniSP119	AAGTCTTCTATT
TCTAAGTCTTCTATTGATGTT	
>UniSP150	GGTTCAATTCTG
ATTGGTTCAATTCTGGTGTTG	
>UniSP151	TTTGGTGTTTCT
TAATTTGGTGTTTCTTCGATC	
>UniSP114	TGGAAATTTGTC
TTTTGGAAATTTGTCCTTACG	
>UniSP135	TGTGTTTCCTTT
TCCTGTGTTTCCTTTGATGCGTGG	
>UniSP103	AGCTGCCAGCAT
TGAAGCTGCCAGCATGATCTA	
>UniSP146	TGTCTTGTTGAT
TTATGTCTTGTTGATCTCAAT	
>UniSP127	CTTTGCTCGTTC
AAGCTTTGCTCGTTCATGTTC	
>UniSP120	GCATTGAGTTTC
TACGCATTGAGTTTCGTTGCTT	
>UniSP126	AACACCTTGGAT
ACAAACACCTTGGATGTTCTT	
>UniSP134	TTGCATATGTTC
TTCTTGCATATGTTCTTTATC	
>UniSP149	AATTTGGATCTA
ATGAATTTGGATCTAATTGAG	
>UniSP132	TCTCTTCGTACT
TGATCTCTTCGTACTCTTCTTG	
>UniSP105	GGCAAGTTGACC
TCCGGCAAGTTGACCTTGGCT	
>UniSP123	TTGGAAATTTCG
TGATTGGAAATTTCGTTGACT	
>UniSP117	GTTACCCATATG
TTGGTTACCCATATGGCCATC	
>UniSP111	AATGCTATTGTA
TAGAATGCTATTGTAATCCAG	
>UniSP124	AGCAGCTGTTGA
TCTAGCAGCTGTTGAGCAGGT	
>UniSP108	GTTCTCAGGTCA
TGTGTTCTCAGGTCACCCCTT	
>UniSP130	TGCTTAAATGAG
TCTTGCTTAAATGAGTATTCCA	
>UniSP139	AATTGAAGTGCT
TTGAATTGAAGTGCTTGAATT	
>UniSP107	GCATTCTGTCCA
TTGGCATTCTGTCCACCTCC	
>UniSP129	GATGACCATCAA
TTAGATGACCATCAACAAACT	
>UniSP116	GCTTCCAGCTTT
TTTGCTTCCAGCTTTTGTCTC	
>UniSP141	CTAAACATTGGT
TAACTAAACATTGGTGTAGTA	
>UniSP104	CCAAGGATGACT
CAGCCAAGGATGACTTGCCGG	
>UniSP137	TGGTCAGATCCG
TCATGGTCAGATCCGTCATCC	
>UniSP122	TGCTATGTTGCT
TTCTGCTATGTTGCTGCTCAT	
>UniSP142	GATCCGGACTAC
TAAGATCCGGACTACAACAAAG	
>UniSP106	ATCTTGATGATG
AGAATCTTGATGATGCTGCAT	
>UniSP118	GATGTCTAGCAG
TTCGATGTCTAGCAGTGCCA	
>UniSP121	CTTGGTTTATGT
TGGCTTGGTTTATGTACACCG	
>UniSP128	TCCGGTTTTGGA
TAGTCCGGTTTTGGATACGTG	
>UniSP133	TTGTTGTACTCG
TGTTTGTTGTACTCGGTCTAGT	
>UniSP125	TTCGTGAATATC
TTCTTCGTGAATATCTGGCAT	
>UniSP113	ACTAATCACGGA
TAAACTAATCACGGAAATGCA	
>UniSP138	CTCTGATACCAA
TCGCTCTGATACCAAATTGATG	
>UniSP147	AGTCAATAATAC
TAAAGTCAATAATACCTTGAAG	
>UniSP115	GCCTCTGTGGTA
TGAGCCTCTGTGGTAGCCCTCA	
>UniSP102	CAAATGTAGACA
TCCCAAATGTAGACAAAGCA	
>UniSP148	TTCCTCAAATTT
TTTTTCCTCAAATTTATCCAA	
>UniSP101	CAACCTTTCATC
TACCAACCTTTCATCGTTCCC	
>UniSP100	ATTCCCAATCCA
TTGATTCCCAATCCAAGCAAG	
>UniSP144	GGATATGTCTTC
GATGGATATGTCTTCAAGGAC	
>UniSP131	TCTGATACCAAA
AGCTCTGATACCAAATGATGGAAT	
>UniSP140	CATGGGACTGCC
TGACATGGGACTGCCTAAGCTA	
>UniSP145	TGGAGAAATATG
CCTTGGAGAAATATGCGTCAA	
>UniSP143	TCCTACCAATAA
TAATCCTACCAATAACTTCAGC	
