# Supplementary material for: MicroRNA 3′ ends shorten during adolescent brain maturation
Source: Front Mol Neurosci. 2023 Apr 14;16:1168695. doi: 10.3389/fnmol.2023.1168695 (PMC10140418; doi:10.3389/fnmol.2023.1168695)
Supplement: Supplementary file 5 [file Table_1.XLSX]

## Sheet: mctxage_Proteomcis_samples
Proteomic Profiling in Mouse Cortex
Proteomics Samples Batch distribution for Quantitative TMT16plex Proteomics
Sample Code	Batch	Subject	Condition	Sex	TMT16_labels
A1	1	22_1	early adol	male	sig126_batch1
A2	1	22_2	early adol	male	sig127N_batch1
A3	1	22_5	early adol	female	sig127C_batch1
A4	1	22_6	early adol	female	sig128N_batch1
A5	1	40_1	mid adol	male	sig128C_batch1
A6	1	40_2	mid adol	male	sig129N_batch1
A7	1	40_5	mid adol	female	sig129C_batch1
A8	1	40_6	mid adol	female	sig130N_batch1
A9	1	60_1	2mo adult	male	sig130C_batch1
A10	1	60_2	2mo adult	male	sig131N_batch1
A11	1	60_5	2mo adult	female	sig131C_batch1
A12	1	60_6	2mo adult	female	sig132N_batch1
A13	1	120_1	4mo adult	male	sig132C_batch1
A14	1	120_2	4mo adult	male	sig133N_batch1
A15	1	120_5	4mo adult	female	sig133C_batch1
A16	1	120_5E	4mo adult	female	sig134N_batch1
Sample Code+222:34	Batch	Subject	Condition	Sex	TMT16_labels
B1	2	22_3	early adol	male	sig126_batch2
B2	2	22_4	early adol	male	sig127N_batch2
B3	2	22_7	early adol	female	sig127C_batch2
B4	2	22_8	early adol	female	sig128N_batch2
B5	2	40_3	mid adol	male	sig128C_batch2
B6	2	40_4	mid adol	male	sig129N_batch2
B7	2	40_7	mid adol	female	sig129C_batch2
B8	2	40_8	mid adol	female	sig130N_batch2
B9	2	60_3	2mo adult	male	sig130C_batch2
B10	2	60_4	2mo adult	male	sig131N_batch2
B11	2	60_7	2mo adult	female	sig131C_batch2
B12	2	60_8	2mo adult	female	sig132N_batch2
B13	2	120_3	4mo adult	male	sig132C_batch2
B14	2	120_4	4mo adult	male	sig133N_batch2
B15	2	120_7	4mo adult	female	sig133C_batch2
B16	2	120_8	4mo adult	female	sig134N_batch2

## Sheet: mctxage_Batch1_PrID
Proteomic Profiling in Mouse Cortex
Unique proteins identified by mass spectrometry (n = 10700) in Batch 1; GN: gene name; PSM: peptide-spectrum match; Jscore: JUMP algorithm PSM matching score. Proteins filtered at <1%FDR.
Gene ID	Protein Accession #	Protein Description	GN	PSM#	Total Peptide#	m/z	z	Jscore
Sptan1	tr|A3KGU9|A3KGU9_MOUSE	Spectrin alpha chain, non-erythrocytic 1 OS=Mus musculus OX=10090 GN=Sptan1 PE=1 SV=2	Sptan1	5427	255	992.212	3	112.99
Sptan1	tr|B7ZWK3|B7ZWK3_MOUSE	Spna2 protein OS=Mus musculus OX=10090 GN=Sptan1 PE=2 SV=1	Sptan1	5368	250	992.212	3	112.99
Sptan1	sp|P16546|SPTN1_MOUSE	Spectrin alpha chain, non-erythrocytic 1 OS=Mus musculus OX=10090 GN=Sptan1 PE=1 SV=4	Sptan1	5353	252	992.212	3	112.99
Sptan1	sp|P16546-2|SPTN1_MOUSE	Isoform 2 of Spectrin alpha chain, non-erythrocytic 1 OS=Mus musculus OX=10090 GN=Sptan1	Sptan1	5335	250	992.212	3	112.99
Tubb2a	sp|Q7TMM9|TBB2A_MOUSE	Tubulin beta-2A chain OS=Mus musculus OX=10090 GN=Tubb2a PE=1 SV=1	Tubb2a	4441	52	1136.25	3	103.54
Tubb2b	sp|Q9CWF2|TBB2B_MOUSE	Tubulin beta-2B chain OS=Mus musculus OX=10090 GN=Tubb2b PE=1 SV=1	Tubb2b	4367	52	1136.25	3	103.54
Tubb4b	sp|P68372|TBB4B_MOUSE	Tubulin beta-4B chain OS=Mus musculus OX=10090 GN=Tubb4b PE=1 SV=1	Tubb4b	4134	48	1136.25	3	103.54
Actb	sp|P60710|ACTB_MOUSE	Actin, cytoplasmic 1 OS=Mus musculus OX=10090 GN=Actb PE=1 SV=1	Actb	4026	35	872.71	4	109.38
Tubb5	sp|P99024|TBB5_MOUSE	Tubulin beta-5 chain OS=Mus musculus OX=10090 GN=Tubb5 PE=1 SV=1	Tubb5	3946	50	1136.25	3	103.54
Sptbn1	sp|Q62261|SPTB2_MOUSE	Spectrin beta chain, non-erythrocytic 1 OS=Mus musculus OX=10090 GN=Sptbn1 PE=1 SV=2	Sptbn1	3909	251	920.496	3	112.56
Tuba1a	sp|P68369|TBA1A_MOUSE	Tubulin alpha-1A chain OS=Mus musculus OX=10090 GN=Tuba1a PE=1 SV=1	Tuba1a	3756	49	995.988	4	124.92
Tuba1b	sp|P05213|TBA1B_MOUSE	Tubulin alpha-1B chain OS=Mus musculus OX=10090 GN=Tuba1b PE=1 SV=2	Tuba1b	3712	49	995.988	4	124.92
Tuba1c	sp|P68373|TBA1C_MOUSE	Tubulin alpha-1C chain OS=Mus musculus OX=10090 GN=Tuba1c PE=1 SV=1	Tuba1c	3573	47	995.988	4	124.92
Atp1a3	tr|A0A0G2JGX4|A0A0G2JGX4_MOUSE	Sodium/potassium-transporting ATPase subunit alpha OS=Mus musculus OX=10090 GN=Atp1a3 PE=1 SV=1	Atp1a3	3494	76	937.146	3	109.93
Atp1a3	sp|Q6PIC6|AT1A3_MOUSE	Sodium/potassium-transporting ATPase subunit alpha-3 OS=Mus musculus OX=10090 GN=Atp1a3 PE=1 SV=1	Atp1a3	3493	75	937.146	3	109.93
Tuba3a	sp|P05214|TBA3_MOUSE	Tubulin alpha-3 chain OS=Mus musculus OX=10090 GN=Tuba3a PE=1 SV=1	Tuba3a	3431	33	1308.65	2	100.64
Tuba4a	sp|P68368|TBA4A_MOUSE	Tubulin alpha-4A chain OS=Mus musculus OX=10090 GN=Tuba4a PE=1 SV=1	Tuba4a	3333	45	995.988	4	124.92
Tubb3	sp|Q9ERD7|TBB3_MOUSE	Tubulin beta-3 chain OS=Mus musculus OX=10090 GN=Tubb3 PE=1 SV=1	Tubb3	3295	44	970.18	3	102.45
Tubb4a	sp|Q9D6F9|TBB4A_MOUSE	Tubulin beta-4A chain OS=Mus musculus OX=10090 GN=Tubb4a PE=1 SV=3	Tubb4a	3000	43	1136.25	3	103.54
Acta1	sp|P68134|ACTS_MOUSE	Actin, alpha skeletal muscle OS=Mus musculus OX=10090 GN=Acta1 PE=1 SV=1	Acta1	2999	31	875.959	4	96.25
Cltc	sp|Q68FD5|CLH1_MOUSE	Clathrin heavy chain 1 OS=Mus musculus OX=10090 GN=Cltc PE=1 SV=3	Cltc	2704	127	1080.09	2	104.96
Gapdh	sp|P16858|G3P_MOUSE	Glyceraldehyde-3-phosphate dehydrogenase OS=Mus musculus OX=10090 GN=Gapdh PE=1 SV=2	Gapdh	2630	38	993.213	3	123
Acta2	sp|P62737|ACTA_MOUSE	Actin, aortic smooth muscle OS=Mus musculus OX=10090 GN=Acta2 PE=1 SV=1	Acta2	2595	33	875.959	4	96.25
Actg1	tr|Q9QZ83|Q9QZ83_MOUSE	Gamma actin-like protein OS=Mus musculus OX=10090 GN=Actg1 PE=2 SV=1	Actg1	2531	26	872.71	4	109.38
Atp1a2	sp|Q6PIE5|AT1A2_MOUSE	Sodium/potassium-transporting ATPase subunit alpha-2 OS=Mus musculus OX=10090 GN=Atp1a2 PE=1 SV=1	Atp1a2	2512	82	1210.68	2	102.28
Dpysl2	sp|O08553|DPYL2_MOUSE	Dihydropyrimidinase-related protein 2 OS=Mus musculus OX=10090 GN=Dpysl2 PE=1 SV=2	Dpysl2	2508	51	1243.68	2	106.54
Tuba8	sp|Q9JJZ2|TBA8_MOUSE	Tubulin alpha-8 chain OS=Mus musculus OX=10090 GN=Tuba8 PE=1 SV=1	Tuba8	2470	31	1008.54	3	97.09
Atp1a1	sp|Q8VDN2|AT1A1_MOUSE	Sodium/potassium-transporting ATPase subunit alpha-1 OS=Mus musculus OX=10090 GN=Atp1a1 PE=1 SV=1	Atp1a1	2372	78	1280.25	2	112.64
Atp5f1a	sp|Q03265|ATPA_MOUSE	ATP synthase subunit alpha, mitochondrial OS=Mus musculus OX=10090 GN=Atp5f1a PE=1 SV=1	Atp5f1a	2230	54	1138.11	2	104.18
Hspa8	sp|P63017|HSP7C_MOUSE	Heat shock cognate 71 kDa protein OS=Mus musculus OX=10090 GN=Hspa8 PE=1 SV=1	Hspa8	2121	52	1539.77	2	93.52
Dync1h1	sp|Q9JHU4|DYHC1_MOUSE	Cytoplasmic dynein 1 heavy chain 1 OS=Mus musculus OX=10090 GN=Dync1h1 PE=1 SV=2	Dync1h1	2093	333	1091.61	2	99.83
Tubb6	sp|Q922F4|TBB6_MOUSE	Tubulin beta-6 chain OS=Mus musculus OX=10090 GN=Tubb6 PE=1 SV=1	Tubb6	2000	29	1132.1	2	99.98
Atp5f1b	sp|P56480|ATPB_MOUSE	ATP synthase subunit beta, mitochondrial OS=Mus musculus OX=10090 GN=Atp5f1b PE=1 SV=2	Atp5f1b	1940	50	1033.63	2	98.2
Map2	sp|P20357|MTAP2_MOUSE	Microtubule-associated protein 2 OS=Mus musculus OX=10090 GN=Map2 PE=1 SV=2	Map2	1840	163	1230.64	3	126.89
Ywhae	sp|P62259|1433E_MOUSE	14-3-3 protein epsilon OS=Mus musculus OX=10090 GN=Ywhae PE=1 SV=1	Ywhae	1839	43	990.533	3	99.98
Plec	sp|Q9QXS1|PLEC_MOUSE	Plectin OS=Mus musculus OX=10090 GN=Plec PE=1 SV=3	Plec	1824	390	1156.68	2	106.36
Dnm1	sp|P39053-3|DYN1_MOUSE	Isoform 3 of Dynamin-1 OS=Mus musculus OX=10090 GN=Dnm1	Dnm1	1813	90	1353.28	2	100.47
Plec	sp|Q9QXS1-6|PLEC_MOUSE	Isoform PLEC-0,1C of Plectin OS=Mus musculus OX=10090 GN=Plec	Plec	1813	390	1156.68	2	106.36
Plec	sp|Q9QXS1-3|PLEC_MOUSE	Isoform PLEC-1A of Plectin OS=Mus musculus OX=10090 GN=Plec	Plec	1811	389	1156.68	2	106.36
Plec	sp|Q9QXS1-10|PLEC_MOUSE	Isoform PLEC-1D of Plectin OS=Mus musculus OX=10090 GN=Plec	Plec	1810	388	1156.68	2	106.36
Dnm1	sp|P39053-4|DYN1_MOUSE	Isoform 4 of Dynamin-1 OS=Mus musculus OX=10090 GN=Dnm1	Dnm1	1806	91	1353.28	2	100.47
Dnm1	sp|P39053|DYN1_MOUSE	Dynamin-1 OS=Mus musculus OX=10090 GN=Dnm1 PE=1 SV=2	Dnm1	1791	89	1353.28	2	100.47
Syn1	sp|O88935|SYN1_MOUSE	Synapsin-1 OS=Mus musculus OX=10090 GN=Syn1 PE=1 SV=2	Syn1	1779	51	1178.59	2	112.51
Sptbn2	tr|Q68FG2|Q68FG2_MOUSE	Spectrin beta chain OS=Mus musculus OX=10090 GN=Sptbn2 PE=1 SV=1	Sptbn2	1750	187	783.078	3	109.97
Dnm1	sp|P39053-6|DYN1_MOUSE	Isoform 6 of Dynamin-1 OS=Mus musculus OX=10090 GN=Dnm1	Dnm1	1729	88	1353.28	2	100.47
Stxbp1	sp|O08599|STXB1_MOUSE	Syntaxin-binding protein 1 OS=Mus musculus OX=10090 GN=Stxbp1 PE=1 SV=2	Stxbp1	1706	64	1101.06	2	94.19
Aldoa	sp|P05064|ALDOA_MOUSE	Fructose-bisphosphate aldolase A OS=Mus musculus OX=10090 GN=Aldoa PE=1 SV=2	Aldoa	1701	37	971.059	2	102.91
Syn1	sp|O88935-1|SYN1_MOUSE	Isoform Ib of Synapsin-1 OS=Mus musculus OX=10090 GN=Syn1	Syn1	1701	51	1178.59	2	112.51
Stxbp1	sp|O08599-2|STXB1_MOUSE	Isoform 2 of Syntaxin-binding protein 1 OS=Mus musculus OX=10090 GN=Stxbp1	Stxbp1	1632	62	1101.06	2	94.19
Ank2	sp|Q8C8R3-2|ANK2_MOUSE	Isoform 2 of Ankyrin-2 OS=Mus musculus OX=10090 GN=Ank2	Ank2	1620	217	925.189	3	108.43
Hsp90ab1	sp|P11499|HS90B_MOUSE	Heat shock protein HSP 90-beta OS=Mus musculus OX=10090 GN=Hsp90ab1 PE=1 SV=3	Hsp90ab1	1620	61	979.578	2	95.23
Actbl2	sp|Q8BFZ3|ACTBL_MOUSE	Beta-actin-like protein 2 OS=Mus musculus OX=10090 GN=Actbl2 PE=1 SV=1	Actbl2	1552	22	872.71	4	109.38
Ank2	sp|Q8C8R3|ANK2_MOUSE	Ankyrin-2 OS=Mus musculus OX=10090 GN=Ank2 PE=1 SV=2	Ank2	1542	214	925.189	3	108.43
Ckb	sp|Q04447|KCRB_MOUSE	Creatine kinase B-type OS=Mus musculus OX=10090 GN=Ckb PE=1 SV=1	Ckb	1512	30	1228.7	2	107.69
Hsp90aa1	sp|P07901|HS90A_MOUSE	Heat shock protein HSP 90-alpha OS=Mus musculus OX=10090 GN=Hsp90aa1 PE=1 SV=4	Hsp90aa1	1475	54	1080.06	2	104.16
Map1a	sp|Q9QYR6-2|MAP1A_MOUSE	Isoform 2 of Microtubule-associated protein 1A OS=Mus musculus OX=10090 GN=Map1a	Map1a	1475	155	1218.64	2	117.83
Map1a	sp|Q9QYR6|MAP1A_MOUSE	Microtubule-associated protein 1A OS=Mus musculus OX=10090 GN=Map1a PE=1 SV=2	Map1a	1472	154	1218.64	2	117.83
Ywhaz	sp|P63101|1433Z_MOUSE	14-3-3 protein zeta/delta OS=Mus musculus OX=10090 GN=Ywhaz PE=1 SV=1	Ywhaz	1457	36	1324.7	2	101.65
Pkm	sp|P52480-2|KPYM_MOUSE	Isoform M1 of Pyruvate kinase PKM OS=Mus musculus OX=10090 GN=Pkm	Pkm	1442	54	1063.56	2	100.59
Mbp	tr|A0A411P8U6|A0A411P8U6_MOUSE	Myelin basic protein (Fragment) OS=Mus musculus OX=10090 GN=Mbp PE=2 SV=1	Mbp	1400	22	1035.07	2	93.95
Mbp	sp|P04370-10|MBP_MOUSE	Isoform 10 of Myelin basic protein OS=Mus musculus OX=10090 GN=Mbp	Mbp	1390	21	1035.07	2	93.95
Nsf	sp|P46460|NSF_MOUSE	Vesicle-fusing ATPase OS=Mus musculus OX=10090 GN=Nsf PE=1 SV=2	Nsf	1362	78	870.478	3	95.68
Eno1	sp|P17182|ENOA_MOUSE	Alpha-enolase OS=Mus musculus OX=10090 GN=Eno1 PE=1 SV=3	Eno1	1344	40	1321.24	2	104.45
Mbp	sp|P04370-7|MBP_MOUSE	Isoform 7 of Myelin basic protein OS=Mus musculus OX=10090 GN=Mbp	Mbp	1327	21	1035.07	2	93.95
Nefm	sp|P08553|NFM_MOUSE	Neurofilament medium polypeptide OS=Mus musculus OX=10090 GN=Nefm PE=1 SV=4	Nefm	1290	74	1301.18	2	101.6
Vdac1	sp|Q60932|VDAC1_MOUSE	Voltage-dependent anion-selective channel protein 1 OS=Mus musculus OX=10090 GN=Vdac1 PE=1 SV=3	Vdac1	1282	22	1069.87	3	99.63
Mbp	sp|P04370|MBP_MOUSE	Myelin basic protein OS=Mus musculus OX=10090 GN=Mbp PE=1 SV=2	Mbp	1269	19	1035.07	2	93.95
Mbp	sp|P04370-11|MBP_MOUSE	Isoform 11 of Myelin basic protein OS=Mus musculus OX=10090 GN=Mbp	Mbp	1256	20	1035.07	2	93.95
Atp6v1a	sp|P50516|VATA_MOUSE	V-type proton ATPase catalytic subunit A OS=Mus musculus OX=10090 GN=Atp6v1a PE=1 SV=2	Atp6v1a	1247	70	659.372	3	108.7
Snap25	sp|P60879|SNP25_MOUSE	Synaptosomal-associated protein 25 OS=Mus musculus OX=10090 GN=Snap25 PE=1 SV=1	Snap25	1216	43	1142.93	3	110.65
Dpysl3	tr|E9PWE8|E9PWE8_MOUSE	Dihydropyrimidinase-related protein 3 OS=Mus musculus OX=10090 GN=Dpysl3 PE=1 SV=1	Dpysl3	1215	48	1009.04	2	90.92
Pkm	sp|P52480|KPYM_MOUSE	Pyruvate kinase PKM OS=Mus musculus OX=10090 GN=Pkm PE=1 SV=4	Pkm	1214	46	1063.56	2	100.59
Dpysl3	sp|Q62188|DPYL3_MOUSE	Dihydropyrimidinase-related protein 3 OS=Mus musculus OX=10090 GN=Dpysl3 PE=1 SV=1	Dpysl3	1212	47	1009.04	2	90.92
Hk1	sp|P17710|HXK1_MOUSE	Hexokinase-1 OS=Mus musculus OX=10090 GN=Hk1 PE=1 SV=3	Hk1	1205	82	1003.55	2	94.31
Ywhab	sp|Q9CQV8|1433B_MOUSE	14-3-3 protein beta/alpha OS=Mus musculus OX=10090 GN=Ywhab PE=1 SV=3	Ywhab	1137	30	1384.22	2	102.63
Aco2	sp|Q99KI0|ACON_MOUSE	Aconitate hydratase, mitochondrial OS=Mus musculus OX=10090 GN=Aco2 PE=1 SV=1	Aco2	1127	50	1181.65	2	95.36
Snap25	sp|P60879-2|SNP25_MOUSE	Isoform 2 of Synaptosomal-associated protein 25 OS=Mus musculus OX=10090 GN=Snap25	Snap25	1119	43	1040.86	3	94.23
Crmp1	tr|Q6P1J1|Q6P1J1_MOUSE	Crmp1 protein OS=Mus musculus OX=10090 GN=Crmp1 PE=1 SV=1	Crmp1	1116	45	853.705	4	114.7
Crmp1	sp|P97427|DPYL1_MOUSE	Dihydropyrimidinase-related protein 1 OS=Mus musculus OX=10090 GN=Crmp1 PE=1 SV=1	Crmp1	1114	40	853.705	4	114.7
Ncam1	sp|P13595|NCAM1_MOUSE	Neural cell adhesion molecule 1 OS=Mus musculus OX=10090 GN=Ncam1 PE=1 SV=3	Ncam1	1087	62	1475.76	2	95.87
Myh10	tr|Q5SV64|Q5SV64_MOUSE	Myosin-10 OS=Mus musculus OX=10090 GN=Myh10 PE=1 SV=1	Myh10	1081	171	1223.98	3	98.77
Myh10	sp|Q61879|MYH10_MOUSE	Myosin-10 OS=Mus musculus OX=10090 GN=Myh10 PE=1 SV=2	Myh10	1079	171	1223.98	3	98.77
Bsn	sp|O88737|BSN_MOUSE	Protein bassoon OS=Mus musculus OX=10090 GN=Bsn PE=1 SV=4	Bsn	1052	192	971.467	3	107.05
Glud1	sp|P26443|DHE3_MOUSE	Glutamate dehydrogenase 1, mitochondrial OS=Mus musculus OX=10090 GN=Glud1 PE=1 SV=1	Glud1	1049	44	1110.57	2	89.43
Hk1	sp|P17710-2|HXK1_MOUSE	Isoform HK1-SB of Hexokinase-1 OS=Mus musculus OX=10090 GN=Hk1	Hk1	1045	79	894.535	2	90.32
Ncam1	sp|P13595-2|NCAM1_MOUSE	Isoform 2 of Neural cell adhesion molecule 1 OS=Mus musculus OX=10090 GN=Ncam1	Ncam1	1040	51	1475.76	2	95.87
Map1b	sp|P14873|MAP1B_MOUSE	Microtubule-associated protein 1B OS=Mus musculus OX=10090 GN=Map1b PE=1 SV=2	Map1b	1037	126	1276.67	2	106.62
Syn2	sp|Q64332|SYN2_MOUSE	Synapsin-2 OS=Mus musculus OX=10090 GN=Syn2 PE=1 SV=2	Syn2	1029	36	875.127	3	103.57
Atp2b1	sp|G5E829|AT2B1_MOUSE	Plasma membrane calcium-transporting ATPase 1 OS=Mus musculus OX=10090 GN=Atp2b1 PE=1 SV=1	Atp2b1	967	73	1281.74	2	113.82
Atp2b2	sp|Q9R0K7|AT2B2_MOUSE	Plasma membrane calcium-transporting ATPase 2 OS=Mus musculus OX=10090 GN=Atp2b2 PE=1 SV=2	Atp2b2	966	81	1281.74	2	113.82
Hspd1	sp|P63038|CH60_MOUSE	60 kDa heat shock protein, mitochondrial OS=Mus musculus OX=10090 GN=Hspd1 PE=1 SV=1	Hspd1	963	58	912.539	2	99.2
Ap2b1	sp|Q9DBG3|AP2B1_MOUSE	AP-2 complex subunit beta OS=Mus musculus OX=10090 GN=Ap2b1 PE=1 SV=1	Ap2b1	962	66	1002.61	2	111.11
Ywhah	sp|P68510|1433F_MOUSE	14-3-3 protein eta OS=Mus musculus OX=10090 GN=Ywhah PE=1 SV=2	Ywhah	959	32	1154.67	2	120.62
Pgk1	sp|P09411|PGK1_MOUSE	Phosphoglycerate kinase 1 OS=Mus musculus OX=10090 GN=Pgk1 PE=1 SV=4	Pgk1	953	38	1175.17	2	107.7
Calm1	sp|P0DP26|CALM1_MOUSE	Calmodulin-1 OS=Mus musculus OX=10090 GN=Calm1 PE=1 SV=1	Calm1	947	18	981.01	2	81.56
Camk2a	tr|F8WIS9|F8WIS9_MOUSE	Calcium/calmodulin-dependent protein kinase OS=Mus musculus OX=10090 GN=Camk2a PE=1 SV=1	Camk2a	946	32	1127.2	2	91.94
Map6	sp|Q7TSJ2|MAP6_MOUSE	Microtubule-associated protein 6 OS=Mus musculus OX=10090 GN=Map6 PE=1 SV=2	Map6	946	87	1170.59	2	107.01
Nefl	sp|P08551|NFL_MOUSE	Neurofilament light polypeptide OS=Mus musculus OX=10090 GN=Nefl PE=1 SV=5	Nefl	938	53	1300.17	2	102.44
Basp1	sp|Q91XV3|BASP1_MOUSE	Brain acid soluble protein 1 OS=Mus musculus OX=10090 GN=Basp1 PE=1 SV=3	Basp1	935	30	1342.66	2	103
Cnp	sp|P16330|CN37_MOUSE	2',3'-cyclic-nucleotide 3'-phosphodiesterase OS=Mus musculus OX=10090 GN=Cnp PE=1 SV=3	Cnp	914	44	1129.12	2	108.53
Ina	sp|P46660|AINX_MOUSE	Alpha-internexin OS=Mus musculus OX=10090 GN=Ina PE=1 SV=3	Ina	914	44	1175.32	3	117.09
Camk2b	sp|P28652|KCC2B_MOUSE	Calcium/calmodulin-dependent protein kinase type II subunit beta OS=Mus musculus OX=10090 GN=Camk2b PE=1 SV=2	Camk2b	910	34	1127.2	2	91.94
Ywhag	sp|P61982|1433G_MOUSE	14-3-3 protein gamma OS=Mus musculus OX=10090 GN=Ywhag PE=1 SV=2	Ywhag	908	32	1211.12	2	89.06
Uba1	sp|Q02053|UBA1_MOUSE	Ubiquitin-like modifier-activating enzyme 1 OS=Mus musculus OX=10090 GN=Uba1 PE=1 SV=1	Uba1	902	60	1102.58	2	96.24
Gnao1	sp|P18872|GNAO_MOUSE	Guanine nucleotide-binding protein G(o) subunit alpha OS=Mus musculus OX=10090 GN=Gnao1 PE=1 SV=3	Gnao1	895	30	1379.81	2	94.75
Gnao1	sp|P18872-2|GNAO_MOUSE	Isoform Alpha-2 of Guanine nucleotide-binding protein G(o) subunit alpha OS=Mus musculus OX=10090 GN=Gnao1	Gnao1	891	30	1379.81	2	94.75
Hbbt1	tr|A8DUK2|A8DUK2_MOUSE	Beta-globin OS=Mus musculus OX=10090 GN=Hbbt1 PE=3 SV=1	Hbbt1	875	13	1183.17	2	92.88
Ldhb	sp|P16125|LDHB_MOUSE	L-lactate dehydrogenase B chain OS=Mus musculus OX=10090 GN=Ldhb PE=1 SV=2	Ldhb	871	28	1119.64	2	99.18
Got2	sp|P05202|AATM_MOUSE	Aspartate aminotransferase, mitochondrial OS=Mus musculus OX=10090 GN=Got2 PE=1 SV=1	Got2	858	44	977.561	3	114.19
Actn1	sp|Q7TPR4|ACTN1_MOUSE	Alpha-actinin-1 OS=Mus musculus OX=10090 GN=Actn1 PE=1 SV=1	Actn1	857	75	1330.69	2	102.42
Myo5a	tr|D3Z4J3|D3Z4J3_MOUSE	Unconventional myosin-Va OS=Mus musculus OX=10090 GN=Myo5a PE=1 SV=1	Myo5a	851	141	1199.12	2	108.71
Immt	sp|Q8CAQ8-2|MIC60_MOUSE	Isoform 2 of MICOS complex subunit Mic60 OS=Mus musculus OX=10090 GN=Immt	Immt	842	82	710.035	3	105.72
Myo5a	sp|Q99104|MYO5A_MOUSE	Unconventional myosin-Va OS=Mus musculus OX=10090 GN=Myo5a PE=1 SV=2	Myo5a	842	139	1199.12	2	108.71
Macf1	sp|Q9QXZ0|MACF1_MOUSE	Microtubule-actin cross-linking factor 1 OS=Mus musculus OX=10090 GN=Macf1 PE=1 SV=2	Macf1	834	259	856.454	4	100.85
Slc1a2	sp|P43006|EAA2_MOUSE	Excitatory amino acid transporter 2 OS=Mus musculus OX=10090 GN=Slc1a2 PE=1 SV=1	Slc1a2	832	27	886.829	3	109.24
Camk2a	sp|P11798|KCC2A_MOUSE	Calcium/calmodulin-dependent protein kinase type II subunit alpha OS=Mus musculus OX=10090 GN=Camk2a PE=1 SV=2	Camk2a	826	32	1121.1	2	89.68
Immt	sp|Q8CAQ8|MIC60_MOUSE	MICOS complex subunit Mic60 OS=Mus musculus OX=10090 GN=Immt PE=1 SV=1	Immt	824	81	710.035	3	105.72
Gpi	sp|P06745|G6PI_MOUSE	Glucose-6-phosphate isomerase OS=Mus musculus OX=10090 GN=Gpi PE=1 SV=4	Gpi	823	45	1132.61	2	103.86
Atp6v0a1	sp|Q9Z1G4|VPP1_MOUSE	V-type proton ATPase 116 kDa subunit a1 OS=Mus musculus OX=10090 GN=Atp6v0a1 PE=1 SV=3	Atp6v0a1	821	39	1182.11	2	87.05
Slc1a2	sp|P43006-3|EAA2_MOUSE	Isoform Glt-1B of Excitatory amino acid transporter 2 OS=Mus musculus OX=10090 GN=Slc1a2	Slc1a2	821	25	886.829	3	109.24
Macf1	sp|Q9QXZ0-3|MACF1_MOUSE	Isoform 3 of Microtubule-actin cross-linking factor 1 OS=Mus musculus OX=10090 GN=Macf1	Macf1	809	243	856.454	4	100.85
Epb41l3	tr|A0A5F8MPR1|A0A5F8MPR1_MOUSE	Band 4.1-like protein 3 OS=Mus musculus OX=10090 GN=Epb41l3 PE=1 SV=1	Epb41l3	808	79	971.513	3	101.15
Macf1	sp|Q9QXZ0-4|MACF1_MOUSE	Isoform 4 of Microtubule-actin cross-linking factor 1 OS=Mus musculus OX=10090 GN=Macf1	Macf1	806	242	856.454	4	100.85
Mdh2	sp|P08249|MDHM_MOUSE	Malate dehydrogenase, mitochondrial OS=Mus musculus OX=10090 GN=Mdh2 PE=1 SV=3	Mdh2	805	26	1200.75	2	111.61
Epb41l3	sp|Q9WV92|E41L3_MOUSE	Band 4.1-like protein 3 OS=Mus musculus OX=10090 GN=Epb41l3 PE=1 SV=1	Epb41l3	803	78	971.513	3	101.15
Aldoc	sp|P05063|ALDOC_MOUSE	Fructose-bisphosphate aldolase C OS=Mus musculus OX=10090 GN=Aldoc PE=1 SV=4	Aldoc	792	38	810.132	3	110.74
Uqcrc2	sp|Q9DB77|QCR2_MOUSE	Cytochrome b-c1 complex subunit 2, mitochondrial OS=Mus musculus OX=10090 GN=Uqcrc2 PE=1 SV=1	Uqcrc2	788	26	1069.61	2	115.7
Pclo	sp|Q9QYX7|PCLO_MOUSE	Protein piccolo OS=Mus musculus OX=10090 GN=Pclo PE=1 SV=4	Pclo	785	222	1124.3	3	109.34
Ppp3ca	sp|P63328|PP2BA_MOUSE	Serine/threonine-protein phosphatase 2B catalytic subunit alpha isoform OS=Mus musculus OX=10090 GN=Ppp3ca PE=1 SV=1	Ppp3ca	783	24	1263.2	2	111.9
Ywhaq	sp|P68254|1433T_MOUSE	14-3-3 protein theta OS=Mus musculus OX=10090 GN=Ywhaq PE=1 SV=1	Ywhaq	769	29	1319.19	2	102
Slc25a4	sp|P48962|ADT1_MOUSE	ADP/ATP translocase 1 OS=Mus musculus OX=10090 GN=Slc25a4 PE=1 SV=4	Slc25a4	767	42	914.545	2	102.25
Stx1b	sp|P61264|STX1B_MOUSE	Syntaxin-1B OS=Mus musculus OX=10090 GN=Stx1b PE=1 SV=1	Stx1b	762	38	1128.09	2	96.79
Camk2d	sp|Q6PHZ2-2|KCC2D_MOUSE	Isoform 2 of Calcium/calmodulin-dependent protein kinase type II subunit delta OS=Mus musculus OX=10090 GN=Camk2d	Camk2d	758	31	1127.2	2	91.94
Glul	sp|P15105|GLNA_MOUSE	Glutamine synthetase OS=Mus musculus OX=10090 GN=Glul PE=1 SV=6	Glul	754	24	818.749	3	86.7
Immt	tr|Q3TEY5|Q3TEY5_MOUSE	MICOS complex subunit MIC60 OS=Mus musculus OX=10090 GN=Immt PE=2 SV=1	Immt	747	77	710.035	3	105.72
Immt	sp|Q8CAQ8-3|MIC60_MOUSE	Isoform 3 of MICOS complex subunit Mic60 OS=Mus musculus OX=10090 GN=Immt	Immt	742	77	710.035	3	105.72
Hba	sp|P01942|HBA_MOUSE	Hemoglobin subunit alpha OS=Mus musculus OX=10090 GN=Hba PE=1 SV=2	Hba	738	8	917.473	2	97.36
Epb41l3	tr|A7YY80|A7YY80_MOUSE	130kDa Protein 4.1B MEF cell isoform OS=Mus musculus OX=10090 GN=Epb41l3 PE=1 SV=1	Epb41l3	737	76	971.513	3	101.15
Hbb-b1	sp|P02088|HBB1_MOUSE	Hemoglobin subunit beta-1 OS=Mus musculus OX=10090 GN=Hbb-b1 PE=1 SV=2	Hbb-b1	732	12	1183.17	2	92.88
Eef1a2	sp|P62631|EF1A2_MOUSE	Elongation factor 1-alpha 2 OS=Mus musculus OX=10090 GN=Eef1a2 PE=1 SV=1	Eef1a2	729	24	962.079	2	99.04
Ppp3ca	sp|P63328-2|PP2BA_MOUSE	Isoform 2 of Serine/threonine-protein phosphatase 2B catalytic subunit alpha isoform OS=Mus musculus OX=10090 GN=Ppp3ca	Ppp3ca	724	24	815.146	3	91.85
Epb41l3	sp|Q9WV92-8|E41L3_MOUSE	Isoform 8 of Band 4.1-like protein 3 OS=Mus musculus OX=10090 GN=Epb41l3	Epb41l3	720	72	971.513	3	101.15
Dmxl2	sp|Q8BPN8|DMXL2_MOUSE	DmX-like protein 2 OS=Mus musculus OX=10090 GN=Dmxl2 PE=1 SV=3	Dmxl2	713	134	1029.55	2	99.53
Arf1	sp|P84078|ARF1_MOUSE	ADP-ribosylation factor 1 OS=Mus musculus OX=10090 GN=Arf1 PE=1 SV=2	Arf1	712	20	885.505	3	108.84
Atp1a4	sp|Q9WV27|AT1A4_MOUSE	Sodium/potassium-transporting ATPase subunit alpha-4 OS=Mus musculus OX=10090 GN=Atp1a4 PE=1 SV=3	Atp1a4	708	15	1384.71	2	95.06
Eef1a1	sp|P10126|EF1A1_MOUSE	Elongation factor 1-alpha 1 OS=Mus musculus OX=10090 GN=Eef1a1 PE=1 SV=3	Eef1a1	707	25	962.079	2	99.04
Rps27a	sp|P62983|RS27A_MOUSE	Ubiquitin-40S ribosomal protein S27a OS=Mus musculus OX=10090 GN=Rps27a PE=1 SV=2	Rps27a	706	7	1198.67	2	90.27
Kxd1	tr|E9QNP0|E9QNP0_MOUSE	60S ribosomal protein L40 OS=Mus musculus OX=10090 GN=Kxd1 PE=1 SV=1	Kxd1	703	7	1198.67	2	90.27
Camk2d	sp|Q6PHZ2-5|KCC2D_MOUSE	Isoform 4 of Calcium/calmodulin-dependent protein kinase type II subunit delta OS=Mus musculus OX=10090 GN=Camk2d	Camk2d	701	32	1127.2	2	91.94
Gap43	sp|P06837|NEUM_MOUSE	Neuromodulin OS=Mus musculus OX=10090 GN=Gap43 PE=1 SV=1	Gap43	699	29	1018.8	4	103.45
H4c1	sp|P62806|H4_MOUSE	Histone H4 OS=Mus musculus OX=10090 GN=H4c1 PE=1 SV=2	H4c1	694	20	836.513	3	89.33
Hspa5	sp|P20029|BIP_MOUSE	Endoplasmic reticulum chaperone BiP OS=Mus musculus OX=10090 GN=Hspa5 PE=1 SV=3	Hspa5	690	51	1134.16	2	92.15
Camk2d	sp|Q6PHZ2|KCC2D_MOUSE	Calcium/calmodulin-dependent protein kinase type II subunit delta OS=Mus musculus OX=10090 GN=Camk2d PE=1 SV=1	Camk2d	689	30	1127.2	2	91.94
Cntn1	sp|P12960|CNTN1_MOUSE	Contactin-1 OS=Mus musculus OX=10090 GN=Cntn1 PE=1 SV=1	Cntn1	685	59	1115.11	2	96.3
Actn4	tr|A0A1L1SV25|A0A1L1SV25_MOUSE	Alpha-actinin-4 OS=Mus musculus OX=10090 GN=Actn4 PE=1 SV=1	Actn4	678	79	1062.11	2	94.21
Mapt	tr|A2A5Y6|A2A5Y6_MOUSE	Microtubule-associated protein OS=Mus musculus OX=10090 GN=Mapt PE=1 SV=1	Mapt	675	42	907.156	3	92.65
Mapt	sp|P10637|TAU_MOUSE	Microtubule-associated protein tau OS=Mus musculus OX=10090 GN=Mapt PE=1 SV=3	Mapt	674	41	907.156	3	92.65
Mapt	sp|P10637-2|TAU_MOUSE	Isoform Tau-A of Microtubule-associated protein tau OS=Mus musculus OX=10090 GN=Mapt	Mapt	670	32	1079.28	4	101.61
Slc25a5	sp|P51881|ADT2_MOUSE	ADP/ATP translocase 2 OS=Mus musculus OX=10090 GN=Slc25a5 PE=1 SV=3	Slc25a5	670	39	914.544	2	102.26
Mapt	tr|B1AQW2|B1AQW2_MOUSE	Microtubule-associated protein OS=Mus musculus OX=10090 GN=Mapt PE=1 SV=1	Mapt	668	29	962.445	4	90.04
Hspa2	sp|P17156|HSP72_MOUSE	Heat shock-related 70 kDa protein 2 OS=Mus musculus OX=10090 GN=Hspa2 PE=1 SV=2	Hspa2	664	39	892.983	2	92.63
Atp2b3	tr|A2ALL9|A2ALL9_MOUSE	Calcium-transporting ATPase OS=Mus musculus OX=10090 GN=Atp2b3 PE=1 SV=1	Atp2b3	662	71	1281.74	2	113.82
Arf2	sp|Q8BSL7|ARF2_MOUSE	ADP-ribosylation factor 2 OS=Mus musculus OX=10090 GN=Arf2 PE=1 SV=2	Arf2	660	16	1087.59	2	94.73
Actn4	sp|P57780|ACTN4_MOUSE	Alpha-actinin-4 OS=Mus musculus OX=10090 GN=Actn4 PE=1 SV=1	Actn4	659	77	1062.11	2	94.21
Srcin1	tr|A0A571BDG6|A0A571BDG6_MOUSE	SRC kinase-signaling inhibitor 1 OS=Mus musculus OX=10090 GN=Srcin1 PE=1 SV=1	Srcin1	659	105	1189.1	2	97.25
Map2	tr|G3UZE9|G3UZE9_MOUSE	Microtubule-associated protein 2 (Fragment) OS=Mus musculus OX=10090 GN=Map2 PE=1 SV=1	Map2	658	55	1061.09	2	100.98
Atp2a2	sp|O55143|AT2A2_MOUSE	Sarcoplasmic/endoplasmic reticulum calcium ATPase 2 OS=Mus musculus OX=10090 GN=Atp2a2 PE=1 SV=2	Atp2a2	653	61	1216.21	2	123.67
Atp2b3	tr|Q0VF55|Q0VF55_MOUSE	Calcium-transporting ATPase OS=Mus musculus OX=10090 GN=Atp2b3 PE=1 SV=1	Atp2b3	653	68	1281.74	2	113.82
Atp2b4	sp|Q6Q477|AT2B4_MOUSE	Plasma membrane calcium-transporting ATPase 4 OS=Mus musculus OX=10090 GN=Atp2b4 PE=1 SV=1	Atp2b4	652	60	1281.74	2	113.82
Srcin1	tr|A0A571BG39|A0A571BG39_MOUSE	SRC kinase-signaling inhibitor 1 OS=Mus musculus OX=10090 GN=Srcin1 PE=1 SV=1	Srcin1	650	100	1189.1	2	97.25
Epb41l3	sp|Q9WV92-7|E41L3_MOUSE	Isoform 7 of Band 4.1-like protein 3 OS=Mus musculus OX=10090 GN=Epb41l3	Epb41l3	648	68	971.513	3	101.15
Ank3	tr|W6PPR4|W6PPR4_MOUSE	480-kDa ankyrinG OS=Mus musculus OX=10090 GN=Ank3 PE=4 SV=1	Ank3	645	172	1142.19	2	104.48
Dpysl4	sp|O35098|DPYL4_MOUSE	Dihydropyrimidinase-related protein 4 OS=Mus musculus OX=10090 GN=Dpysl4 PE=1 SV=1	Dpysl4	643	37	855.7	4	106.45
Gpd2	sp|Q64521|GPDM_MOUSE	Glycerol-3-phosphate dehydrogenase, mitochondrial OS=Mus musculus OX=10090 GN=Gpd2 PE=1 SV=2	Gpd2	641	61	894.136	3	107.82
Ldha	sp|P06151|LDHA_MOUSE	L-lactate dehydrogenase A chain OS=Mus musculus OX=10090 GN=Ldha PE=1 SV=3	Ldha	637	33	1142.62	2	98.11
Napb	sp|P28663|SNAB_MOUSE	Beta-soluble NSF attachment protein OS=Mus musculus OX=10090 GN=Napb PE=1 SV=2	Napb	625	30	1096.07	2	104.22
Pebp1	sp|P70296|PEBP1_MOUSE	Phosphatidylethanolamine-binding protein 1 OS=Mus musculus OX=10090 GN=Pebp1 PE=1 SV=3	Pebp1	623	15	945.48	3	90.22
Idh3b	tr|Q91VA7|Q91VA7_MOUSE	Isocitrate dehydrogenase [NAD] subunit, mitochondrial OS=Mus musculus OX=10090 GN=Idh3b PE=1 SV=1	Idh3b	621	35	811.074	3	108.05
Ndufs1	sp|Q91VD9|NDUS1_MOUSE	NADH-ubiquinone oxidoreductase 75 kDa subunit, mitochondrial OS=Mus musculus OX=10090 GN=Ndufs1 PE=1 SV=2	Ndufs1	621	57	893.52	3	103.14
Srcin1	sp|Q9QWI6|SRCN1_MOUSE	SRC kinase signaling inhibitor 1 OS=Mus musculus OX=10090 GN=Srcin1 PE=1 SV=2	Srcin1	620	99	1189.1	2	97.25
Vamp2	sp|P63044|VAMP2_MOUSE	Vesicle-associated membrane protein 2 OS=Mus musculus OX=10090 GN=Vamp2 PE=1 SV=2	Vamp2	617	7	1167.13	2	116.4
Ap2a1	sp|P17426|AP2A1_MOUSE	AP-2 complex subunit alpha-1 OS=Mus musculus OX=10090 GN=Ap2a1 PE=1 SV=1	Ap2a1	613	61	845.15	3	105.98
Pfkm	sp|P47857-2|PFKAM_MOUSE	Isoform 2 of ATP-dependent 6-phosphofructokinase, muscle type OS=Mus musculus OX=10090 GN=Pfkm	Pfkm	607	47	1381.7	2	96.71
Syt1	sp|P46096|SYT1_MOUSE	Synaptotagmin-1 OS=Mus musculus OX=10090 GN=Syt1 PE=1 SV=1	Syt1	607	45	741.038	3	86.56
Pfkm	sp|P47857|PFKAM_MOUSE	ATP-dependent 6-phosphofructokinase, muscle type OS=Mus musculus OX=10090 GN=Pfkm PE=1 SV=3	Pfkm	606	46	1381.7	2	96.71
Slc12a5	sp|Q91V14|S12A5_MOUSE	Solute carrier family 12 member 5 OS=Mus musculus OX=10090 GN=Slc12a5 PE=1 SV=2	Slc12a5	605	54	1001.21	3	100.87
Eno2	sp|P17183|ENOG_MOUSE	Gamma-enolase OS=Mus musculus OX=10090 GN=Eno2 PE=1 SV=2	Eno2	602	31	1113.62	2	104.51
Tubal3	sp|Q3UX10|TBAL3_MOUSE	Tubulin alpha chain-like 3 OS=Mus musculus OX=10090 GN=Tubal3 PE=2 SV=2	Tubal3	600	10	1004.51	2	95.32
Vcp	sp|Q01853|TERA_MOUSE	Transitional endoplasmic reticulum ATPase OS=Mus musculus OX=10090 GN=Vcp PE=1 SV=4	Vcp	597	66	1389.77	2	93.22
Atp12a	sp|Q9Z1W8|AT12A_MOUSE	Potassium-transporting ATPase alpha chain 2 OS=Mus musculus OX=10090 GN=Atp12a PE=1 SV=3	Atp12a	590	9	995.585	2	84.48
Synj1	sp|Q8CHC4|SYNJ1_MOUSE	Synaptojanin-1 OS=Mus musculus OX=10090 GN=Synj1 PE=1 SV=3	Synj1	589	60	1187.22	2	96.46
Ap1b1	sp|O35643|AP1B1_MOUSE	AP-1 complex subunit beta-1 OS=Mus musculus OX=10090 GN=Ap1b1 PE=1 SV=2	Ap1b1	585	61	1002.61	2	111.11
Pacsin1	sp|Q61644|PACN1_MOUSE	Protein kinase C and casein kinase substrate in neurons protein 1 OS=Mus musculus OX=10090 GN=Pacsin1 PE=1 SV=1	Pacsin1	580	48	943.834	3	95.12
RP23-163L4	tr|A2APM7|A2APM7_MOUSE	Amino acid transporter (Fragment) OS=Mus musculus OX=10090 GN=RP23-163L4.1-012 PE=3 SV=1	RP23-163L4	579	11	886.829	3	109.24
Fasn	sp|P19096|FAS_MOUSE	Fatty acid synthase OS=Mus musculus OX=10090 GN=Fasn PE=1 SV=2	Fasn	577	99	932.517	3	94.09
Cadps	sp|Q80TJ1-2|CAPS1_MOUSE	Isoform 2 of Calcium-dependent secretion activator 1 OS=Mus musculus OX=10090 GN=Cadps	Cadps	574	72	965.065	2	100.91
Epb41l1	tr|E9PV14|E9PV14_MOUSE	Band 4.1-like protein 1 OS=Mus musculus OX=10090 GN=Epb41l1 PE=1 SV=2	Epb41l1	574	82	1136.11	2	95.54
Tnr	sp|Q8BYI9|TENR_MOUSE	Tenascin-R OS=Mus musculus OX=10090 GN=Tnr PE=1 SV=2	Tnr	574	39	1320.74	2	92.09
Gpi1	tr|B2RXT5|B2RXT5_MOUSE	Glucose-6-phosphate isomerase OS=Mus musculus OX=10090 GN=Gpi1 PE=2 SV=1	Gpi1	572	29	1132.61	2	103.86
Cadps	sp|Q80TJ1-4|CAPS1_MOUSE	Isoform 4 of Calcium-dependent secretion activator 1 OS=Mus musculus OX=10090 GN=Cadps	Cadps	569	74	965.065	2	100.91
Pygb	sp|Q8CI94|PYGB_MOUSE	Glycogen phosphorylase, brain form OS=Mus musculus OX=10090 GN=Pygb PE=1 SV=3	Pygb	568	59	1059.59	2	93.15
Cadps	sp|Q80TJ1|CAPS1_MOUSE	Calcium-dependent secretion activator 1 OS=Mus musculus OX=10090 GN=Cadps PE=1 SV=3	Cadps	566	73	965.065	2	100.91
Mapt	sp|P10637-3|TAU_MOUSE	Isoform Tau-B of Microtubule-associated protein tau OS=Mus musculus OX=10090 GN=Mapt	Mapt	561	27	962.445	4	90.04
Atp6v1e1	sp|P50518|VATE1_MOUSE	V-type proton ATPase subunit E 1 OS=Mus musculus OX=10090 GN=Atp6v1e1 PE=1 SV=2	Atp6v1e1	560	38	1388.75	2	105.52
Cox4i1	sp|P19783|COX41_MOUSE	Cytochrome c oxidase subunit 4 isoform 1, mitochondrial OS=Mus musculus OX=10090 GN=Cox4i1 PE=1 SV=2	Cox4i1	560	20	1290.7	2	82.12
Ank3	tr|W6PPA1|W6PPA1_MOUSE	270-kDa ankyrinG OS=Mus musculus OX=10090 GN=Ank3 PE=4 SV=1	Ank3	559	125	1142.19	2	104.48
Stx1a	sp|O35526|STX1A_MOUSE	Syntaxin-1A OS=Mus musculus OX=10090 GN=Stx1a PE=1 SV=3	Stx1a	559	30	1122.03	2	90.46
Hsp90b1	sp|P08113|ENPL_MOUSE	Endoplasmin OS=Mus musculus OX=10090 GN=Hsp90b1 PE=1 SV=2	Hsp90b1	557	61	1011.52	3	106.04
Gdi1	sp|P50396|GDIA_MOUSE	Rab GDP dissociation inhibitor alpha OS=Mus musculus OX=10090 GN=Gdi1 PE=1 SV=3	Gdi1	555	50	1166.15	2	106.51
Myh9	sp|Q8VDD5|MYH9_MOUSE	Myosin-9 OS=Mus musculus OX=10090 GN=Myh9 PE=1 SV=4	Myh9	552	143	1168.19	2	104.06
Mdh1	sp|P14152|MDHC_MOUSE	Malate dehydrogenase, cytoplasmic OS=Mus musculus OX=10090 GN=Mdh1 PE=1 SV=3	Mdh1	546	20	1332.25	2	99.12
Ap2m1	sp|P84091|AP2M1_MOUSE	AP-2 complex subunit mu OS=Mus musculus OX=10090 GN=Ap2m1 PE=1 SV=1	Ap2m1	545	37	1198.16	2	92.45
Hspa9	sp|P38647|GRP75_MOUSE	Stress-70 protein, mitochondrial OS=Mus musculus OX=10090 GN=Hspa9 PE=1 SV=3	Hspa9	545	61	1208.66	2	109.31
Dnm3	sp|Q8BZ98|DYN3_MOUSE	Dynamin-3 OS=Mus musculus OX=10090 GN=Dnm3 PE=1 SV=1	Dnm3	544	70	852.812	3	84.92
Atp6v1b2	sp|P62814|VATB2_MOUSE	V-type proton ATPase subunit B, brain isoform OS=Mus musculus OX=10090 GN=Atp6v1b2 PE=1 SV=1	Atp6v1b2	541	40	633.02	3	98.45
Amph	sp|Q7TQF7|AMPH_MOUSE	Amphiphysin OS=Mus musculus OX=10090 GN=Amph PE=1 SV=1	Amph	539	34	1021.04	2	106.55
Ap2a2	sp|P17427|AP2A2_MOUSE	AP-2 complex subunit alpha-2 OS=Mus musculus OX=10090 GN=Ap2a2 PE=1 SV=2	Ap2a2	538	61	837.491	3	107.96
Tubb1	sp|A2AQ07|TBB1_MOUSE	Tubulin beta-1 chain OS=Mus musculus OX=10090 GN=Tubb1 PE=1 SV=1	Tubb1	533	11	940.575	2	77
Nefh	sp|P19246|NFH_MOUSE	Neurofilament heavy polypeptide OS=Mus musculus OX=10090 GN=Nefh PE=1 SV=3	Nefh	528	58	1109.58	3	104.18
Ogdh	sp|Q60597|ODO1_MOUSE	2-oxoglutarate dehydrogenase, mitochondrial OS=Mus musculus OX=10090 GN=Ogdh PE=1 SV=3	Ogdh	528	66	935.841	3	90.37
Gfap	sp|P03995|GFAP_MOUSE	Glial fibrillary acidic protein OS=Mus musculus OX=10090 GN=Gfap PE=1 SV=4	Gfap	527	46	1100.27	3	103.41
Ppia	sp|P17742|PPIA_MOUSE	Peptidyl-prolyl cis-trans isomerase A OS=Mus musculus OX=10090 GN=Ppia PE=1 SV=2	Ppia	527	19	1372.77	2	101.04
Eef2	sp|P58252|EF2_MOUSE	Elongation factor 2 OS=Mus musculus OX=10090 GN=Eef2 PE=1 SV=2	Eef2	525	73	958.536	2	89.96
Hspa4	tr|Q571M2|Q571M2_MOUSE	Heat shock 70 kDa protein 4 (Fragment) OS=Mus musculus OX=10090 GN=Hspa4 PE=2 SV=1	Hspa4	523	65	1046.52	2	98.81
Ogdh	sp|Q60597-3|ODO1_MOUSE	Isoform 3 of 2-oxoglutarate dehydrogenase, mitochondrial OS=Mus musculus OX=10090 GN=Ogdh	Ogdh	523	68	935.841	3	90.37
Vdac2	sp|Q60930|VDAC2_MOUSE	Voltage-dependent anion-selective channel protein 2 OS=Mus musculus OX=10090 GN=Vdac2 PE=1 SV=2	Vdac2	522	12	904.527	3	99.72
Snca	sp|O55042|SYUA_MOUSE	Alpha-synuclein OS=Mus musculus OX=10090 GN=Snca PE=1 SV=2	Snca	520	9	1268.73	2	121.76
Gprin1	sp|Q3UNH4|GRIN1_MOUSE	G protein-regulated inducer of neurite outgrowth 1 OS=Mus musculus OX=10090 GN=Gprin1 PE=1 SV=2	Gprin1	517	92	893.52	2	96.36
Atp1b1	sp|P14094|AT1B1_MOUSE	Sodium/potassium-transporting ATPase subunit beta-1 OS=Mus musculus OX=10090 GN=Atp1b1 PE=1 SV=1	Atp1b1	511	25	919.991	2	84.02
Ckmt1	sp|P30275|KCRU_MOUSE	Creatine kinase U-type, mitochondrial OS=Mus musculus OX=10090 GN=Ckmt1 PE=1 SV=1	Ckmt1	510	27	1103.08	4	98.93
Cs	sp|Q9CZU6|CISY_MOUSE	Citrate synthase, mitochondrial OS=Mus musculus OX=10090 GN=Cs PE=1 SV=1	Cs	509	32	1034.05	2	84.77
Idh3a	sp|Q9D6R2|IDH3A_MOUSE	Isocitrate dehydrogenase [NAD] subunit alpha, mitochondrial OS=Mus musculus OX=10090 GN=Idh3a PE=1 SV=1	Idh3a	508	34	838.958	2	95.54
Syngap1	sp|F6SEU4|SYGP1_MOUSE	Ras/Rap GTPase-activating protein SynGAP OS=Mus musculus OX=10090 GN=Syngap1 PE=1 SV=2	Syngap1	508	76	928.793	3	99.9
Rtn4	sp|Q99P72|RTN4_MOUSE	Reticulon-4 OS=Mus musculus OX=10090 GN=Rtn4 PE=1 SV=2	Rtn4	507	50	1082.56	3	104.7
Ank2	sp|Q8C8R3-3|ANK2_MOUSE	Isoform 3 of Ankyrin-2 OS=Mus musculus OX=10090 GN=Ank2	Ank2	506	53	927.979	2	92.83
Dlg4	sp|Q62108|DLG4_MOUSE	Disks large homolog 4 OS=Mus musculus OX=10090 GN=Dlg4 PE=1 SV=1	Dlg4	506	40	967.877	3	106.71
Hspa4	sp|Q61316|HSP74_MOUSE	Heat shock 70 kDa protein 4 OS=Mus musculus OX=10090 GN=Hspa4 PE=1 SV=1	Hspa4	504	63	1046.52	2	98.81
Thy1	sp|P01831|THY1_MOUSE	Thy-1 membrane glycoprotein OS=Mus musculus OX=10090 GN=Thy1 PE=1 SV=1	Thy1	503	6	584.305	3	82.94
Tpm3	tr|D3Z6I8|D3Z6I8_MOUSE	Tropomyosin alpha-3 chain OS=Mus musculus OX=10090 GN=Tpm3 PE=1 SV=1	Tpm3	500	35	1003.56	3	92.4
Pdha1	sp|P35486|ODPA_MOUSE	Pyruvate dehydrogenase E1 component subunit alpha, somatic form, mitochondrial OS=Mus musculus OX=10090 GN=Pdha1 PE=1 SV=1	Pdha1	499	42	854.492	3	101.01
Dnm2	sp|P39054|DYN2_MOUSE	Dynamin-2 OS=Mus musculus OX=10090 GN=Dnm2 PE=1 SV=2	Dnm2	498	52	852.812	3	84.92
Epb41l1	sp|Q9Z2H5|E41L1_MOUSE	Band 4.1-like protein 1 OS=Mus musculus OX=10090 GN=Epb41l1 PE=1 SV=2	Epb41l1	496	61	1136.11	2	95.54
Uqcrc1	sp|Q9CZ13|QCR1_MOUSE	Cytochrome b-c1 complex subunit 1, mitochondrial OS=Mus musculus OX=10090 GN=Uqcrc1 PE=1 SV=2	Uqcrc1	495	24	900.85	3	112.21
Anxa6	sp|P14824|ANXA6_MOUSE	Annexin A6 OS=Mus musculus OX=10090 GN=Anxa6 PE=1 SV=3	Anxa6	491	60	672.374	3	85.7
Hspa12a	sp|Q8K0U4|HS12A_MOUSE	Heat shock 70 kDa protein 12A OS=Mus musculus OX=10090 GN=Hspa12a PE=1 SV=1	Hspa12a	490	53	1199.62	2	113.48
Dst	sp|Q91ZU6-2|DYST_MOUSE	Isoform 1 of Dystonin OS=Mus musculus OX=10090 GN=Dst	Dst	489	228	1112.62	2	99.07
Septin11	sp|Q8C1B7|SEP11_MOUSE	Septin-11 OS=Mus musculus OX=10090 GN=Septin11 PE=1 SV=4	Septin11	489	32	916.51	3	92.93
Sh3gl2	sp|Q62420|SH3G2_MOUSE	Endophilin-A1 OS=Mus musculus OX=10090 GN=Sh3gl2 PE=1 SV=2	Sh3gl2	489	33	1182.66	2	81.75
Dctn1	sp|O08788|DCTN1_MOUSE	Dynactin subunit 1 OS=Mus musculus OX=10090 GN=Dctn1 PE=1 SV=3	Dctn1	487	80	900.145	3	104.84
Dst	sp|Q91ZU6|DYST_MOUSE	Dystonin OS=Mus musculus OX=10090 GN=Dst PE=1 SV=2	Dst	487	227	1112.62	2	99.07
Tln2	tr|A0A1L1SQ51|A0A1L1SQ51_MOUSE	Talin-2 OS=Mus musculus OX=10090 GN=Tln2 PE=1 SV=1	Tln2	487	130	1392.82	2	100.95
Tpm1	tr|G5E8R0|G5E8R0_MOUSE	Tropomyosin alpha-1 chain OS=Mus musculus OX=10090 GN=Tpm1 PE=1 SV=1	Tpm1	485	36	807.405	3	93.25
Camk2g	tr|A0A2I3BQP6|A0A2I3BQP6_MOUSE	Calcium/calmodulin-dependent protein kinase OS=Mus musculus OX=10090 GN=Camk2g PE=1 SV=1	Camk2g	483	25	1127.2	2	91.94
Dnm1l	sp|Q8K1M6|DNM1L_MOUSE	Dynamin-1-like protein OS=Mus musculus OX=10090 GN=Dnm1l PE=1 SV=2	Dnm1l	476	56	1051.6	2	96.55
Dpysl5	sp|Q9EQF6|DPYL5_MOUSE	Dihydropyrimidinase-related protein 5 OS=Mus musculus OX=10090 GN=Dpysl5 PE=1 SV=1	Dpysl5	471	44	783.424	3	95.64
Gm11214	tr|V9GX06|V9GX06_MOUSE	Predicted gene 11214 (Fragment) OS=Mus musculus OX=10090 GN=Gm11214 PE=1 SV=1	Gm11214	468	12	918.517	2	77.16
Tpm3	sp|P21107-2|TPM3_MOUSE	Isoform 2 of Tropomyosin alpha-3 chain OS=Mus musculus OX=10090 GN=Tpm3	Tpm3	468	36	616.668	3	84.97
Epb41l1	sp|Q9Z2H5-2|E41L1_MOUSE	Isoform 2 of Band 4.1-like protein 1 OS=Mus musculus OX=10090 GN=Epb41l1	Epb41l1	467	59	1136.11	2	95.54
Pdia3	sp|P27773|PDIA3_MOUSE	Protein disulfide-isomerase A3 OS=Mus musculus OX=10090 GN=Pdia3 PE=1 SV=2	Pdia3	467	44	1222.14	2	104.84
Plp1	sp|P60202|MYPR_MOUSE	Myelin proteolipid protein OS=Mus musculus OX=10090 GN=Plp1 PE=1 SV=2	Plp1	465	13	813.989	2	82.58
Baiap2	sp|Q8BKX1-2|BAIP2_MOUSE	Isoform 2 of Brain-specific angiogenesis inhibitor 1-associated protein 2 OS=Mus musculus OX=10090 GN=Baiap2	Baiap2	464	48	1072.23	3	97.62
Rtn1	sp|Q8K0T0|RTN1_MOUSE	Reticulon-1 OS=Mus musculus OX=10090 GN=Rtn1 PE=1 SV=1	Rtn1	464	36	970.562	2	96.21
Ryr2	sp|E9Q401|RYR2_MOUSE	Ryanodine receptor 2 OS=Mus musculus OX=10090 GN=Ryr2 PE=1 SV=1	Ryr2	464	163	901.502	3	93.55
Baiap2	sp|Q8BKX1|BAIP2_MOUSE	Brain-specific angiogenesis inhibitor 1-associated protein 2 OS=Mus musculus OX=10090 GN=Baiap2 PE=1 SV=2	Baiap2	463	47	1072.23	3	97.62
Tpi1	sp|P17751|TPIS_MOUSE	Triosephosphate isomerase OS=Mus musculus OX=10090 GN=Tpi1 PE=1 SV=5	Tpi1	463	21	1034.07	2	95.53
Plcb1	sp|Q9Z1B3|PLCB1_MOUSE	1-phosphatidylinositol 4,5-bisphosphate phosphodiesterase beta-1 OS=Mus musculus OX=10090 GN=Plcb1 PE=1 SV=2	Plcb1	462	69	1098.62	2	98.01
Pgam1	sp|Q9DBJ1|PGAM1_MOUSE	Phosphoglycerate mutase 1 OS=Mus musculus OX=10090 GN=Pgam1 PE=1 SV=3	Pgam1	461	28	537.663	3	94.41
Ank3	sp|G5E8K5|ANK3_MOUSE	Ankyrin-3 OS=Mus musculus OX=10090 GN=Ank3 PE=1 SV=1	Ank3	460	82	1142.19	2	104.48
Pfkp	sp|Q9WUA3|PFKAP_MOUSE	ATP-dependent 6-phosphofructokinase, platelet type OS=Mus musculus OX=10090 GN=Pfkp PE=1 SV=1	Pfkp	459	39	871.26	4	95.25
Fscn1	sp|Q61553|FSCN1_MOUSE	Fascin OS=Mus musculus OX=10090 GN=Fscn1 PE=1 SV=4	Fscn1	458	33	611.33	4	89.58
Oxct1	sp|Q9D0K2|SCOT1_MOUSE	Succinyl-CoA:3-ketoacid coenzyme A transferase 1, mitochondrial OS=Mus musculus OX=10090 GN=Oxct1 PE=1 SV=1	Oxct1	458	33	1126.13	2	109.67
Opa1	sp|P58281|OPA1_MOUSE	Dynamin-like 120 kDa protein, mitochondrial OS=Mus musculus OX=10090 GN=Opa1 PE=1 SV=1	Opa1	457	66	973.091	2	88.37
Got1	sp|P05201|AATC_MOUSE	Aspartate aminotransferase, cytoplasmic OS=Mus musculus OX=10090 GN=Got1 PE=1 SV=3	Got1	455	30	1135.14	2	95.03
Abat	sp|P61922|GABT_MOUSE	4-aminobutyrate aminotransferase, mitochondrial OS=Mus musculus OX=10090 GN=Abat PE=1 SV=1	Abat	451	33	981.136	2	92.91
Actr3	sp|Q99JY9|ARP3_MOUSE	Actin-related protein 3 OS=Mus musculus OX=10090 GN=Actr3 PE=1 SV=3	Actr3	444	28	793.111	3	97.16
Dbn1	sp|Q9QXS6|DREB_MOUSE	Drebrin OS=Mus musculus OX=10090 GN=Dbn1 PE=1 SV=4	Dbn1	443	35	894.146	3	105.76
Atp6v1h	sp|Q8BVE3|VATH_MOUSE	V-type proton ATPase subunit H OS=Mus musculus OX=10090 GN=Atp6v1h PE=1 SV=1	Atp6v1h	442	29	736.035	3	92.84
Septin7	sp|O55131|SEPT7_MOUSE	Septin-7 OS=Mus musculus OX=10090 GN=Septin7 PE=1 SV=1	Septin7	441	44	897.502	3	88.13
Syne1	sp|Q6ZWR6|SYNE1_MOUSE	Nesprin-1 OS=Mus musculus OX=10090 GN=Syne1 PE=1 SV=2	Syne1	441	238	768.087	3	100.44
Sncb	sp|Q91ZZ3|SYUB_MOUSE	Beta-synuclein OS=Mus musculus OX=10090 GN=Sncb PE=1 SV=1	Sncb	437	7	1467.81	2	128.8
Tln2	sp|Q71LX4|TLN2_MOUSE	Talin-2 OS=Mus musculus OX=10090 GN=Tln2 PE=1 SV=3	Tln2	437	117	1392.82	2	100.95
Dnm1l	sp|Q8K1M6-3|DNM1L_MOUSE	Isoform 3 of Dynamin-1-like protein OS=Mus musculus OX=10090 GN=Dnm1l	Dnm1l	436	54	1051.6	2	96.55
Ppp3cb	sp|P48453|PP2BB_MOUSE	Serine/threonine-protein phosphatase 2B catalytic subunit beta isoform OS=Mus musculus OX=10090 GN=Ppp3cb PE=1 SV=2	Ppp3cb	436	23	1113.63	2	106.69
Dlg2	sp|Q91XM9-7|DLG2_MOUSE	Isoform 7 of Disks large homolog 2 OS=Mus musculus OX=10090 GN=Dlg2	Dlg2	434	53	881.507	2	98.95
Ppp2r1a	sp|Q76MZ3|2AAA_MOUSE	Serine/threonine-protein phosphatase 2A 65 kDa regulatory subunit A alpha isoform OS=Mus musculus OX=10090 GN=Ppp2r1a PE=1 SV=3	Ppp2r1a	434	37	1083.16	2	101.4
Akap5	sp|D3YVF0|AKAP5_MOUSE	A-kinase anchor protein 5 OS=Mus musculus OX=10090 GN=Akap5 PE=1 SV=2	Akap5	433	38	1031.02	4	132.63
Myo18a	sp|Q9JMH9-6|MY18A_MOUSE	Isoform 6 of Unconventional myosin-XVIIIa OS=Mus musculus OX=10090 GN=Myo18a	Myo18a	430	133	1210.18	2	105.94
Snap91	sp|Q61548|AP180_MOUSE	Clathrin coat assembly protein AP180 OS=Mus musculus OX=10090 GN=Snap91 PE=1 SV=1	Snap91	429	31	1479.31	2	94.29
Myo18a	sp|Q9JMH9|MY18A_MOUSE	Unconventional myosin-XVIIIa OS=Mus musculus OX=10090 GN=Myo18a PE=1 SV=2	Myo18a	426	131	1210.18	2	105.94
Cyc1	sp|Q9D0M3|CY1_MOUSE	Cytochrome c1, heme protein, mitochondrial OS=Mus musculus OX=10090 GN=Cyc1 PE=1 SV=1	Cyc1	419	16	534.975	3	81.81
Gstm1	sp|P10649|GSTM1_MOUSE	Glutathione S-transferase Mu 1 OS=Mus musculus OX=10090 GN=Gstm1 PE=1 SV=2	Gstm1	418	31	1101.56	2	83.95
Snap91	tr|E9Q9A3|E9Q9A3_MOUSE	Clathrin coat assembly protein AP180 OS=Mus musculus OX=10090 GN=Snap91 PE=1 SV=2	Snap91	418	31	1479.31	2	94.29
Tufm	sp|Q8BFR5|EFTU_MOUSE	Elongation factor Tu, mitochondrial OS=Mus musculus OX=10090 GN=Tufm PE=1 SV=1	Tufm	418	29	1243.17	2	102.8
Oxr1	sp|Q4KMM3|OXR1_MOUSE	Oxidation resistance protein 1 OS=Mus musculus OX=10090 GN=Oxr1 PE=1 SV=3	Oxr1	417	48	922.831	3	101.02
Vdac3	sp|Q60931|VDAC3_MOUSE	Voltage-dependent anion-selective channel protein 3 OS=Mus musculus OX=10090 GN=Vdac3 PE=1 SV=1	Vdac3	417	14	903.534	3	97.01
Septin6	sp|Q9R1T4|SEPT6_MOUSE	Septin-6 OS=Mus musculus OX=10090 GN=Septin6 PE=1 SV=4	Septin6	416	31	1277.21	2	94.47
Tpm1	tr|E9Q453|E9Q453_MOUSE	Tropomyosin alpha-1 chain OS=Mus musculus OX=10090 GN=Tpm1 PE=1 SV=1	Tpm1	414	34	807.405	3	93.25
Kif5c	sp|P28738|KIF5C_MOUSE	Kinesin heavy chain isoform 5C OS=Mus musculus OX=10090 GN=Kif5c PE=1 SV=3	Kif5c	409	75	1120.16	2	108.55
Cyfip2	sp|Q5SQX6|CYFP2_MOUSE	Cytoplasmic FMR1-interacting protein 2 OS=Mus musculus OX=10090 GN=Cyfip2 PE=1 SV=2	Cyfip2	408	68	1140.1	2	93.98
Hspa1a	sp|Q61696|HS71A_MOUSE	Heat shock 70 kDa protein 1A OS=Mus musculus OX=10090 GN=Hspa1a PE=1 SV=2	Hspa1a	407	25	1539.77	2	93.52
Nckap1	tr|A2AS98|A2AS98_MOUSE	Nck-associated protein 1 OS=Mus musculus OX=10090 GN=Nckap1 PE=1 SV=1	Nckap1	406	73	1123.66	2	89.11
Dlg2	tr|A0A571BEZ4|A0A571BEZ4_MOUSE	Disks large homolog 2 OS=Mus musculus OX=10090 GN=Dlg2 PE=1 SV=1	Dlg2	402	46	881.507	2	98.95
Nckap1	sp|P28660|NCKP1_MOUSE	Nck-associated protein 1 OS=Mus musculus OX=10090 GN=Nckap1 PE=1 SV=2	Nckap1	402	72	1123.66	2	89.11
Stip1	sp|Q60864|STIP1_MOUSE	Stress-induced-phosphoprotein 1 OS=Mus musculus OX=10090 GN=Stip1 PE=1 SV=1	Stip1	400	52	739.755	3	88.12
Arf5	sp|P84084|ARF5_MOUSE	ADP-ribosylation factor 5 OS=Mus musculus OX=10090 GN=Arf5 PE=1 SV=2	Arf5	398	18	877.992	2	76.64
Dclk1	sp|Q9JLM8|DCLK1_MOUSE	Serine/threonine-protein kinase DCLK1 OS=Mus musculus OX=10090 GN=Dclk1 PE=1 SV=1	Dclk1	398	40	1031.58	2	100.41
Npepps	sp|Q11011|PSA_MOUSE	Puromycin-sensitive aminopeptidase OS=Mus musculus OX=10090 GN=Npepps PE=1 SV=2	Npepps	398	51	1180.19	2	87.55
Ogdhl	tr|B2RXT3|B2RXT3_MOUSE	Ogdhl protein OS=Mus musculus OX=10090 GN=Ogdhl PE=1 SV=1	Ogdhl	398	61	981.531	4	101.36
Rab3a	sp|P63011|RAB3A_MOUSE	Ras-related protein Rab-3A OS=Mus musculus OX=10090 GN=Rab3a PE=1 SV=1	Rab3a	398	15	1209.65	2	109.1
Cand1	sp|Q6ZQ38|CAND1_MOUSE	Cullin-associated NEDD8-dissociated protein 1 OS=Mus musculus OX=10090 GN=Cand1 PE=1 SV=2	Cand1	397	56	781.439	3	92.08
Ogdhl	tr|E9Q7L0|E9Q7L0_MOUSE	Oxoglutarate dehydrogenase-like OS=Mus musculus OX=10090 GN=Ogdhl PE=1 SV=1	Ogdhl	397	60	981.531	4	101.36
Slc1a3	sp|P56564|EAA1_MOUSE	Excitatory amino acid transporter 1 OS=Mus musculus OX=10090 GN=Slc1a3 PE=1 SV=2	Slc1a3	397	22	1166.09	2	101.61
Psd3	sp|Q2PFD7|PSD3_MOUSE	PH and SEC7 domain-containing protein 3 OS=Mus musculus OX=10090 GN=Psd3 PE=1 SV=2	Psd3	396	48	921.545	2	97.91
Uchl1	sp|Q9R0P9|UCHL1_MOUSE	Ubiquitin carboxyl-terminal hydrolase isozyme L1 OS=Mus musculus OX=10090 GN=Uchl1 PE=1 SV=1	Uchl1	392	20	1144.55	2	95.43
Ppfia3	sp|P60469|LIPA3_MOUSE	Liprin-alpha-3 OS=Mus musculus OX=10090 GN=Ppfia3 PE=1 SV=2	Ppfia3	390	93	1169.16	2	106.13
Wdr1	sp|O88342|WDR1_MOUSE	WD repeat-containing protein 1 OS=Mus musculus OX=10090 GN=Wdr1 PE=1 SV=3	Wdr1	390	29	1009.56	3	93.37
Acat1	sp|Q8QZT1|THIL_MOUSE	Acetyl-CoA acetyltransferase, mitochondrial OS=Mus musculus OX=10090 GN=Acat1 PE=1 SV=1	Acat1	389	21	745.409	3	98.05
Vim	sp|P20152|VIME_MOUSE	Vimentin OS=Mus musculus OX=10090 GN=Vim PE=1 SV=3	Vim	388	55	1223.74	2	108.59
Gnai1	sp|B2RSH2|GNAI1_MOUSE	Guanine nucleotide-binding protein G(i) subunit alpha-1 OS=Mus musculus OX=10090 GN=Gnai1 PE=1 SV=1	Gnai1	387	19	870.763	3	105.64
Dlg2	sp|Q91XM9|DLG2_MOUSE	Disks large homolog 2 OS=Mus musculus OX=10090 GN=Dlg2 PE=1 SV=2	Dlg2	386	50	881.507	2	98.95
Rock2	sp|P70336|ROCK2_MOUSE	Rho-associated protein kinase 2 OS=Mus musculus OX=10090 GN=Rock2 PE=1 SV=1	Rock2	386	95	847.222	4	89.5
Alb	sp|P07724|ALBU_MOUSE	Albumin OS=Mus musculus OX=10090 GN=Alb PE=1 SV=3	Alb	384	34	1007.15	2	83.29
Nfasc	sp|Q810U3|NFASC_MOUSE	Neurofascin OS=Mus musculus OX=10090 GN=Nfasc PE=1 SV=1	Nfasc	384	40	728.067	3	98.62
Slc25a12	sp|Q8BH59|CMC1_MOUSE	Calcium-binding mitochondrial carrier protein Aralar1 OS=Mus musculus OX=10090 GN=Slc25a12 PE=1 SV=1	Slc25a12	384	39	1379.3	2	109.3
Cap1	sp|P40124|CAP1_MOUSE	Adenylyl cyclase-associated protein 1 OS=Mus musculus OX=10090 GN=Cap1 PE=1 SV=4	Cap1	383	32	845.814	3	103.87
Idh3g	sp|P70404|IDHG1_MOUSE	Isocitrate dehydrogenase [NAD] subunit gamma 1, mitochondrial OS=Mus musculus OX=10090 GN=Idh3g PE=1 SV=1	Idh3g	381	25	1034.53	3	102.45
Map2	tr|Q3TLQ0|Q3TLQ0_MOUSE	Microtubule-associated protein OS=Mus musculus OX=10090 GN=Map2 PE=1 SV=1	Map2	380	33	1024.65	2	98.75
Acly	tr|Q3V117|Q3V117_MOUSE	ATP-citrate synthase OS=Mus musculus OX=10090 GN=Acly PE=1 SV=1	Acly	376	64	996.62	2	103.1
Arf4	sp|P61750|ARF4_MOUSE	ADP-ribosylation factor 4 OS=Mus musculus OX=10090 GN=Arf4 PE=1 SV=2	Arf4	376	14	1136.59	2	83.82
Acly	sp|Q91V92|ACLY_MOUSE	ATP-citrate synthase OS=Mus musculus OX=10090 GN=Acly PE=1 SV=1	Acly	375	63	996.62	2	103.1
Add2	sp|Q9QYB8|ADDB_MOUSE	Beta-adducin OS=Mus musculus OX=10090 GN=Add2 PE=1 SV=4	Add2	373	52	1104.14	2	96.78
Sptb	tr|B2RX08|B2RX08_MOUSE	Spectrin beta chain OS=Mus musculus OX=10090 GN=Sptb PE=2 SV=1	Sptb	373	120	965.065	2	93.89
Tpm3	sp|P21107|TPM3_MOUSE	Tropomyosin alpha-3 chain OS=Mus musculus OX=10090 GN=Tpm3 PE=1 SV=3	Tpm3	373	30	1003.56	3	92.4
Vamp3	sp|P63024|VAMP3_MOUSE	Vesicle-associated membrane protein 3 OS=Mus musculus OX=10090 GN=Vamp3 PE=1 SV=1	Vamp3	371	6	1137.61	2	115.81
Add1	sp|Q9QYC0|ADDA_MOUSE	Alpha-adducin OS=Mus musculus OX=10090 GN=Add1 PE=1 SV=2	Add1	370	44	814.193	4	87.99
Gda	sp|Q9R111|GUAD_MOUSE	Guanine deaminase OS=Mus musculus OX=10090 GN=Gda PE=1 SV=1	Gda	370	33	899.157	3	101.19
Tkt	sp|P40142|TKT_MOUSE	Transketolase OS=Mus musculus OX=10090 GN=Tkt PE=1 SV=1	Tkt	369	30	1030.54	3	98.01
Arf4	tr|Q9DD04|Q9DD04_MOUSE	Uncharacterized protein OS=Mus musculus OX=10090 GN=Arf4 PE=2 SV=1	Arf4	368	14	1136.59	2	83.82
Rab3c	sp|P62823|RAB3C_MOUSE	Ras-related protein Rab-3C OS=Mus musculus OX=10090 GN=Rab3c PE=1 SV=1	Rab3c	368	27	1086.59	2	100.7
Ctnnb1	sp|Q02248|CTNB1_MOUSE	Catenin beta-1 OS=Mus musculus OX=10090 GN=Ctnnb1 PE=1 SV=1	Ctnnb1	367	49	924.232	4	106.72
Hnrnpa2b1	sp|O88569|ROA2_MOUSE	Heterogeneous nuclear ribonucleoproteins A2/B1 OS=Mus musculus OX=10090 GN=Hnrnpa2b1 PE=1 SV=2	Hnrnpa2b1	367	31	1247.56	2	103.38
Rap1gds1	tr|E9Q912|E9Q912_MOUSE	RAP1, GTP-GDP dissociation stimulator 1 OS=Mus musculus OX=10090 GN=Rap1gds1 PE=1 SV=1	Rap1gds1	367	29	1093.61	2	114.58
Aak1	sp|Q3UHJ0|AAK1_MOUSE	AP2-associated protein kinase 1 OS=Mus musculus OX=10090 GN=Aak1 PE=1 SV=2	Aak1	364	43	1353.65	2	120.89
Pfkl	sp|P12382|PFKAL_MOUSE	ATP-dependent 6-phosphofructokinase, liver type OS=Mus musculus OX=10090 GN=Pfkl PE=1 SV=4	Pfkl	364	42	1013.08	2	96.79
Nfasc	tr|A0A087WPX3|A0A087WPX3_MOUSE	Neurofascin OS=Mus musculus OX=10090 GN=Nfasc PE=1 SV=1	Nfasc	361	46	728.067	3	98.62
Tpm1	tr|F8WID5|F8WID5_MOUSE	Tropomyosin alpha-1 chain OS=Mus musculus OX=10090 GN=Tpm1 PE=1 SV=1	Tpm1	361	38	1007.05	2	102.53
Erc2	sp|Q6PH08|ERC2_MOUSE	ERC protein 2 OS=Mus musculus OX=10090 GN=Erc2 PE=1 SV=2	Erc2	360	80	879.146	3	99.69
Hspa4l	sp|P48722|HS74L_MOUSE	Heat shock 70 kDa protein 4L OS=Mus musculus OX=10090 GN=Hspa4l PE=1 SV=2	Hspa4l	360	69	1237.17	2	97.07
Sv2a	sp|Q9JIS5|SV2A_MOUSE	Synaptic vesicle glycoprotein 2A OS=Mus musculus OX=10090 GN=Sv2a PE=1 SV=1	Sv2a	360	26	1030.62	3	108.91
Lrp1	sp|Q91ZX7|LRP1_MOUSE	Prolow-density lipoprotein receptor-related protein 1 OS=Mus musculus OX=10090 GN=Lrp1 PE=1 SV=1	Lrp1	359	104	1195.1	2	101.11
Tpm1	sp|P58771|TPM1_MOUSE	Tropomyosin alpha-1 chain OS=Mus musculus OX=10090 GN=Tpm1 PE=1 SV=1	Tpm1	357	37	998.89	3	92.7
Tpm1	sp|P58771-2|TPM1_MOUSE	Isoform 2 of Tropomyosin alpha-1 chain OS=Mus musculus OX=10090 GN=Tpm1	Tpm1	357	37	998.89	3	92.7
Sdha	sp|Q8K2B3|SDHA_MOUSE	Succinate dehydrogenase [ubiquinone] flavoprotein subunit, mitochondrial OS=Mus musculus OX=10090 GN=Sdha PE=1 SV=1	Sdha	354	31	1078.56	3	105.42
Hnrnpk	sp|P61979-3|HNRPK_MOUSE	Isoform 3 of Heterogeneous nuclear ribonucleoprotein K OS=Mus musculus OX=10090 GN=Hnrnpk	Hnrnpk	353	35	1064.18	2	102.97
Matr3	sp|Q8K310|MATR3_MOUSE	Matrin-3 OS=Mus musculus OX=10090 GN=Matr3 PE=1 SV=1	Matr3	353	53	1338.24	2	104.71
Nfasc	tr|E9PW06|E9PW06_MOUSE	Neurofascin OS=Mus musculus OX=10090 GN=Nfasc PE=1 SV=1	Nfasc	351	47	728.067	3	98.62
Slc3a2	sp|P10852|4F2_MOUSE	4F2 cell-surface antigen heavy chain OS=Mus musculus OX=10090 GN=Slc3a2 PE=1 SV=1	Slc3a2	350	32	1088.15	2	94.45
Gstp1	sp|P19157|GSTP1_MOUSE	Glutathione S-transferase P 1 OS=Mus musculus OX=10090 GN=Gstp1 PE=1 SV=2	Gstp1	349	16	862.775	3	89.58
Lmnb1	sp|P14733|LMNB1_MOUSE	Lamin-B1 OS=Mus musculus OX=10090 GN=Lmnb1 PE=1 SV=3	Lmnb1	349	56	1027.09	2	101.82
Hnrnpa3	sp|Q8BG05|ROA3_MOUSE	Heterogeneous nuclear ribonucleoprotein A3 OS=Mus musculus OX=10090 GN=Hnrnpa3 PE=1 SV=1	Hnrnpa3	348	28	1108	2	108.85
Nfasc	tr|Q6ZQ54|Q6ZQ54_MOUSE	MKIAA0756 protein (Fragment) OS=Mus musculus OX=10090 GN=Nfasc PE=2 SV=1	Nfasc	348	46	728.067	3	98.62
Rtn3	sp|Q9ES97|RTN3_MOUSE	Reticulon-3 OS=Mus musculus OX=10090 GN=Rtn3 PE=1 SV=2	Rtn3	348	52	944.554	2	95.41
Oxr1	sp|Q4KMM3-3|OXR1_MOUSE	Isoform 3 of Oxidation resistance protein 1 OS=Mus musculus OX=10090 GN=Oxr1	Oxr1	347	37	922.831	3	101.02
Arhgdia	sp|Q99PT1|GDIR1_MOUSE	Rho GDP-dissociation inhibitor 1 OS=Mus musculus OX=10090 GN=Arhgdia PE=1 SV=3	Arhgdia	346	22	1196.61	2	92.8
Cct8	sp|P42932|TCPQ_MOUSE	T-complex protein 1 subunit theta OS=Mus musculus OX=10090 GN=Cct8 PE=1 SV=3	Cct8	346	44	969.087	2	106.43
Rap1gds1	tr|Q3TU36|Q3TU36_MOUSE	RAP1, GTP-GDP dissociation stimulator 1 OS=Mus musculus OX=10090 GN=Rap1gds1 PE=1 SV=1	Rap1gds1	346	28	1093.61	2	114.58
Sfn	sp|O70456|1433S_MOUSE	14-3-3 protein sigma OS=Mus musculus OX=10090 GN=Sfn PE=1 SV=2	Sfn	343	9	747.438	2	79.27
Sptb	sp|P15508|SPTB1_MOUSE	Spectrin beta chain, erythrocytic OS=Mus musculus OX=10090 GN=Sptb PE=1 SV=4	Sptb	342	111	965.065	2	93.89
NA	tr|Q8BWN0|Q8BWN0_MOUSE	14_3_3 domain-containing protein OS=Mus musculus OX=10090 PE=2 SV=1	NA	340	16	926.963	2	93.58
Acot7	sp|Q91V12|BACH_MOUSE	Cytosolic acyl coenzyme A thioester hydrolase OS=Mus musculus OX=10090 GN=Acot7 PE=1 SV=2	Acot7	339	21	896.173	3	90.52
Atp6v1c1	sp|Q9Z1G3|VATC1_MOUSE	V-type proton ATPase subunit C 1 OS=Mus musculus OX=10090 GN=Atp6v1c1 PE=1 SV=4	Atp6v1c1	339	43	1119.16	2	99.78
Gnai2	sp|P08752|GNAI2_MOUSE	Guanine nucleotide-binding protein G(i) subunit alpha-2 OS=Mus musculus OX=10090 GN=Gnai2 PE=1 SV=5	Gnai2	339	20	875.434	3	110.92
Ndufs2	sp|Q91WD5|NDUS2_MOUSE	NADH dehydrogenase [ubiquinone] iron-sulfur protein 2, mitochondrial OS=Mus musculus OX=10090 GN=Ndufs2 PE=1 SV=1	Ndufs2	339	30	883.948	2	82.04
Sucla2	sp|Q9Z2I9|SUCB1_MOUSE	Succinate--CoA ligase [ADP-forming] subunit beta, mitochondrial OS=Mus musculus OX=10090 GN=Sucla2 PE=1 SV=2	Sucla2	338	32	1074.92	3	85.93
Add1	tr|E9Q1K3|E9Q1K3_MOUSE	Alpha-adducin OS=Mus musculus OX=10090 GN=Add1 PE=1 SV=1	Add1	337	41	814.193	4	87.99
Ahcyl1	sp|Q80SW1|SAHH2_MOUSE	S-adenosylhomocysteine hydrolase-like protein 1 OS=Mus musculus OX=10090 GN=Ahcyl1 PE=1 SV=1	Ahcyl1	336	40	1105.08	2	84.18
Hnrnpk	sp|P61979|HNRPK_MOUSE	Heterogeneous nuclear ribonucleoprotein K OS=Mus musculus OX=10090 GN=Hnrnpk PE=1 SV=1	Hnrnpk	336	33	1064.18	2	102.97
Gls	sp|D3Z7P3|GLSK_MOUSE	Glutaminase kidney isoform, mitochondrial OS=Mus musculus OX=10090 GN=Gls PE=1 SV=1	Gls	335	35	1120.15	2	111.94
Mpp2	sp|Q9WV34|MPP2_MOUSE	MAGUK p55 subfamily member 2 OS=Mus musculus OX=10090 GN=Mpp2 PE=1 SV=1	Mpp2	335	45	903.201	3	97.64
Slc25a3	sp|Q8VEM8|MPCP_MOUSE	Phosphate carrier protein, mitochondrial OS=Mus musculus OX=10090 GN=Slc25a3 PE=1 SV=1	Slc25a3	335	28	1203.17	2	98.55
Lmna	sp|P48678|LMNA_MOUSE	Prelamin-A/C OS=Mus musculus OX=10090 GN=Lmna PE=1 SV=2	Lmna	334	59	686.36	3	97
Epb41l2	sp|O70318|E41L2_MOUSE	Band 4.1-like protein 2 OS=Mus musculus OX=10090 GN=Epb41l2 PE=1 SV=2	Epb41l2	333	60	799.113	3	101.55
Hnrnpu	sp|Q8VEK3|HNRPU_MOUSE	Heterogeneous nuclear ribonucleoprotein U OS=Mus musculus OX=10090 GN=Hnrnpu PE=1 SV=1	Hnrnpu	332	36	1010.06	2	103.44
Camk2g	sp|Q923T9|KCC2G_MOUSE	Calcium/calmodulin-dependent protein kinase type II subunit gamma OS=Mus musculus OX=10090 GN=Camk2g PE=1 SV=1	Camk2g	331	19	1127.2	2	91.94
Rab2a	sp|P53994|RAB2A_MOUSE	Ras-related protein Rab-2A OS=Mus musculus OX=10090 GN=Rab2a PE=1 SV=1	Rab2a	331	21	1052.08	2	104.75
Pygm	sp|Q9WUB3|PYGM_MOUSE	Glycogen phosphorylase, muscle form OS=Mus musculus OX=10090 GN=Pygm PE=1 SV=3	Pygm	330	58	912.539	2	95.02
Bin1	sp|O08539|BIN1_MOUSE	Myc box-dependent-interacting protein 1 OS=Mus musculus OX=10090 GN=Bin1 PE=1 SV=1	Bin1	329	32	1445.3	2	95.95
Gdi2	sp|Q61598|GDIB_MOUSE	Rab GDP dissociation inhibitor beta OS=Mus musculus OX=10090 GN=Gdi2 PE=1 SV=1	Gdi2	328	46	1193.71	2	91.24
Hspa1l	sp|P16627|HS71L_MOUSE	Heat shock 70 kDa protein 1-like OS=Mus musculus OX=10090 GN=Hspa1l PE=1 SV=4	Hspa1l	328	16	1134.16	2	92.15
Sptbn4	tr|E9PX29|E9PX29_MOUSE	Spectrin beta chain OS=Mus musculus OX=10090 GN=Sptbn4 PE=1 SV=1	Sptbn4	327	105	723.144	4	95.72
Cfl1	sp|P18760|COF1_MOUSE	Cofilin-1 OS=Mus musculus OX=10090 GN=Cfl1 PE=1 SV=3	Cfl1	325	21	975.099	2	85.53
Dld	sp|O08749|DLDH_MOUSE	Dihydrolipoyl dehydrogenase, mitochondrial OS=Mus musculus OX=10090 GN=Dld PE=1 SV=2	Dld	325	25	1046.25	3	98.57
Cycs	sp|P62897|CYC_MOUSE	Cytochrome c, somatic OS=Mus musculus OX=10090 GN=Cycs PE=1 SV=2	Cycs	324	16	1020.04	2	97.24
Dlst	sp|Q9D2G2|ODO2_MOUSE	Dihydrolipoyllysine-residue succinyltransferase component of 2-oxoglutarate dehydrogenase complex, mitochondrial OS=Mus musculus OX=10090 GN=Dlst PE=1 SV=1	Dlst	324	23	790.771	3	94.53
Ncl	sp|P09405|NUCL_MOUSE	Nucleolin OS=Mus musculus OX=10090 GN=Ncl PE=1 SV=2	Ncl	324	50	1002.59	2	94.43
Sptbn4	tr|Q8VIE5|Q8VIE5_MOUSE	Spectrin beta chain OS=Mus musculus OX=10090 GN=Sptbn4 PE=1 SV=1	Sptbn4	324	104	723.144	4	95.72
Usp9x	sp|P70398|USP9X_MOUSE	Probable ubiquitin carboxyl-terminal hydrolase FAF-X OS=Mus musculus OX=10090 GN=Usp9x PE=1 SV=2	Usp9x	324	85	1104.66	2	86.82
Atp5pb	sp|Q9CQQ7|AT5F1_MOUSE	ATP synthase F(0) complex subunit B1, mitochondrial OS=Mus musculus OX=10090 GN=Atp5pb PE=1 SV=1	Atp5pb	323	28	1137.65	2	96.02
Nbea	sp|Q9EPN1|NBEA_MOUSE	Neurobeachin OS=Mus musculus OX=10090 GN=Nbea PE=1 SV=1	Nbea	323	108	940.541	2	91.67
Cct2	sp|P80314|TCPB_MOUSE	T-complex protein 1 subunit beta OS=Mus musculus OX=10090 GN=Cct2 PE=1 SV=4	Cct2	321	40	1071.11	2	105.33
H2bc12	sp|Q8CGP1|H2B1K_MOUSE	Histone H2B type 1-K OS=Mus musculus OX=10090 GN=H2bc12 PE=1 SV=3	H2bc12	321	15	1089.64	2	86.32
Caskin1	sp|Q6P9K8|CSKI1_MOUSE	Caskin-1 OS=Mus musculus OX=10090 GN=Caskin1 PE=1 SV=2	Caskin1	320	61	1065.58	2	100.3
Atp5a1	tr|D6RJ16|D6RJ16_MOUSE	ATP synthase, H+-transporting, mitochondrial F1 complex, alpha subunit 1 OS=Mus musculus OX=10090 GN=Atp5a1 PE=1 SV=1	Atp5a1	319	3	864.444	2	99.59
Mapk1	sp|P63085|MK01_MOUSE	Mitogen-activated protein kinase 1 OS=Mus musculus OX=10090 GN=Mapk1 PE=1 SV=3	Mapk1	319	24	672.055	3	77.47
Rph3a	sp|P47708|RP3A_MOUSE	Rabphilin-3A OS=Mus musculus OX=10090 GN=Rph3a PE=1 SV=2	Rph3a	318	48	1119.61	3	97.83
Vsnl1	sp|P62761|VISL1_MOUSE	Visinin-like protein 1 OS=Mus musculus OX=10090 GN=Vsnl1 PE=1 SV=2	Vsnl1	318	25	1066.61	2	90.49
Park7	sp|Q99LX0|PARK7_MOUSE	Parkinson disease protein 7 homolog OS=Mus musculus OX=10090 GN=Park7 PE=1 SV=1	Park7	317	23	1257.73	2	95.68
Synpo	sp|Q8CC35|SYNPO_MOUSE	Synaptopodin OS=Mus musculus OX=10090 GN=Synpo PE=1 SV=2	Synpo	315	33	949.849	3	103.93
Ap3b2	sp|Q9JME5|AP3B2_MOUSE	AP-3 complex subunit beta-2 OS=Mus musculus OX=10090 GN=Ap3b2 PE=1 SV=2	Ap3b2	314	63	934.539	2	95.49
Vps35	sp|Q9EQH3|VPS35_MOUSE	Vacuolar protein sorting-associated protein 35 OS=Mus musculus OX=10090 GN=Vps35 PE=1 SV=1	Vps35	313	40	951.174	3	92.35
H2bc14	sp|P10854|H2B1M_MOUSE	Histone H2B type 1-M OS=Mus musculus OX=10090 GN=H2bc14 PE=1 SV=2	H2bc14	312	15	1089.64	2	86.32
Wdr7	sp|Q920I9|WDR7_MOUSE	WD repeat-containing protein 7 OS=Mus musculus OX=10090 GN=Wdr7 PE=1 SV=3	Wdr7	312	57	1142.15	2	95.09
Dpp6	sp|Q9Z218|DPP6_MOUSE	Dipeptidyl aminopeptidase-like protein 6 OS=Mus musculus OX=10090 GN=Dpp6 PE=1 SV=1	Dpp6	311	45	1031.04	2	88.95
Aldh1l1	sp|Q8R0Y6|AL1L1_MOUSE	Cytosolic 10-formyltetrahydrofolate dehydrogenase OS=Mus musculus OX=10090 GN=Aldh1l1 PE=1 SV=1	Aldh1l1	310	58	1219.63	2	121.28
Eif3a	sp|P23116|EIF3A_MOUSE	Eukaryotic translation initiation factor 3 subunit A OS=Mus musculus OX=10090 GN=Eif3a PE=1 SV=5	Eif3a	309	105	936.048	2	90.84
Hsph1	sp|Q61699|HS105_MOUSE	Heat shock protein 105 kDa OS=Mus musculus OX=10090 GN=Hsph1 PE=1 SV=2	Hsph1	309	45	896.491	2	92.51
Ca2	sp|P00920|CAH2_MOUSE	Carbonic anhydrase 2 OS=Mus musculus OX=10090 GN=Ca2 PE=1 SV=4	Ca2	307	15	1161.25	3	100.71
Clip1	tr|D3Z2Z1|D3Z2Z1_MOUSE	CAP-Gly domain-containing linker protein 1 OS=Mus musculus OX=10090 GN=Clip1 PE=1 SV=1	Clip1	307	94	1151.54	2	96.91
Atp5po	sp|Q9DB20|ATPO_MOUSE	ATP synthase subunit O, mitochondrial OS=Mus musculus OX=10090 GN=Atp5po PE=1 SV=1	Atp5po	306	19	877.502	2	84.99
Pc	sp|Q05920|PYC_MOUSE	Pyruvate carboxylase, mitochondrial OS=Mus musculus OX=10090 GN=Pc PE=1 SV=1	Pc	306	59	1188.65	2	98.6
Clip1	tr|F8WIA1|F8WIA1_MOUSE	CAP-Gly domain-containing linker protein 1 OS=Mus musculus OX=10090 GN=Clip1 PE=1 SV=1	Clip1	305	92	1151.54	2	96.91
Sod1	sp|P08228|SODC_MOUSE	Superoxide dismutase [Cu-Zn] OS=Mus musculus OX=10090 GN=Sod1 PE=1 SV=2	Sod1	305	13	557.995	3	91.06
Tagln3	sp|Q9R1Q8|TAGL3_MOUSE	Transgelin-3 OS=Mus musculus OX=10090 GN=Tagln3 PE=1 SV=1	Tagln3	305	26	844.413	2	99.75
Camkv	sp|Q3UHL1|CAMKV_MOUSE	CaM kinase-like vesicle-associated protein OS=Mus musculus OX=10090 GN=Camkv PE=1 SV=2	Camkv	304	22	1040.13	2	96.39
Clip1	tr|D3Z3M7|D3Z3M7_MOUSE	CAP-Gly domain-containing linker protein 1 OS=Mus musculus OX=10090 GN=Clip1 PE=1 SV=1	Clip1	303	90	1151.54	2	96.91
Calr	sp|P14211|CALR_MOUSE	Calreticulin OS=Mus musculus OX=10090 GN=Calr PE=1 SV=1	Calr	302	29	1059.56	3	92.95
Fh	sp|P97807|FUMH_MOUSE	Fumarate hydratase, mitochondrial OS=Mus musculus OX=10090 GN=Fh PE=1 SV=3	Fh	302	29	1034.57	2	91
Gm49948	tr|D3YXH0|D3YXH0_MOUSE	Predicted gene, 49948 OS=Mus musculus OX=10090 GN=Gm49948 PE=4 SV=1	Gm49948	302	8	1114.52	2	79.39
Slc25a22	sp|Q9D6M3|GHC1_MOUSE	Mitochondrial glutamate carrier 1 OS=Mus musculus OX=10090 GN=Slc25a22 PE=1 SV=1	Slc25a22	302	17	1200.99	3	88.66
Dpp6	tr|Q3TY19|Q3TY19_MOUSE	Uncharacterized protein OS=Mus musculus OX=10090 GN=Dpp6 PE=2 SV=1	Dpp6	300	44	1031.04	2	88.95
Map4	tr|E9PZ43|E9PZ43_MOUSE	Microtubule-associated protein OS=Mus musculus OX=10090 GN=Map4 PE=1 SV=3	Map4	300	52	1218.18	2	96.99
Prdx1	sp|P35700|PRDX1_MOUSE	Peroxiredoxin-1 OS=Mus musculus OX=10090 GN=Prdx1 PE=1 SV=1	Prdx1	300	16	903.025	2	75.7
Sirpa	sp|P97797-2|SHPS1_MOUSE	Isoform 2 of Tyrosine-protein phosphatase non-receptor type substrate 1 OS=Mus musculus OX=10090 GN=Sirpa	Sirpa	299	16	1341.01	3	97.7
Capza2	sp|P47754|CAZA2_MOUSE	F-actin-capping protein subunit alpha-2 OS=Mus musculus OX=10090 GN=Capza2 PE=1 SV=3	Capza2	298	10	1178.65	2	97.21
Clip1	sp|Q922J3|CLIP1_MOUSE	CAP-Gly domain-containing linker protein 1 OS=Mus musculus OX=10090 GN=Clip1 PE=1 SV=1	Clip1	298	91	1151.54	2	96.91
Ptprz1	sp|B9EKR1|PTPRZ_MOUSE	Receptor-type tyrosine-protein phosphatase zeta OS=Mus musculus OX=10090 GN=Ptprz1 PE=1 SV=1	Ptprz1	298	38	1283.65	2	101.31
Sirpa	sp|P97797|SHPS1_MOUSE	Tyrosine-protein phosphatase non-receptor type substrate 1 OS=Mus musculus OX=10090 GN=Sirpa PE=1 SV=2	Sirpa	298	15	1341.01	3	97.7
H1-2	sp|P15864|H12_MOUSE	Histone H1.2 OS=Mus musculus OX=10090 GN=H1-2 PE=1 SV=2	H1-2	297	21	904.044	2	91.88
Aars1	sp|Q8BGQ7|SYAC_MOUSE	Alanine--tRNA ligase, cytoplasmic OS=Mus musculus OX=10090 GN=Aars1 PE=1 SV=1	Aars1	296	49	1043.09	2	86.73
Atp5f1c	sp|Q91VR2|ATPG_MOUSE	ATP synthase subunit gamma, mitochondrial OS=Mus musculus OX=10090 GN=Atp5f1c PE=1 SV=1	Atp5f1c	296	19	955.049	2	89.08
Sirt2	sp|Q8VDQ8|SIR2_MOUSE	NAD-dependent protein deacetylase sirtuin-2 OS=Mus musculus OX=10090 GN=Sirt2 PE=1 SV=2	Sirt2	296	19	650.039	3	86.04
Gm20390	tr|E9PZF0|E9PZF0_MOUSE	Nucleoside diphosphate kinase OS=Mus musculus OX=10090 GN=Gm20390 PE=3 SV=1	Gm20390	295	17	1197.67	2	89.27
Trio	sp|Q0KL02|TRIO_MOUSE	Triple functional domain protein OS=Mus musculus OX=10090 GN=Trio PE=1 SV=3	Trio	295	92	1083.29	3	85.75
Pdhb	sp|Q9D051|ODPB_MOUSE	Pyruvate dehydrogenase E1 component subunit beta, mitochondrial OS=Mus musculus OX=10090 GN=Pdhb PE=1 SV=1	Pdhb	294	21	1257.63	2	95.29
Arpc2	sp|Q9CVB6|ARPC2_MOUSE	Actin-related protein 2/3 complex subunit 2 OS=Mus musculus OX=10090 GN=Arpc2 PE=1 SV=3	Arpc2	292	33	1244.65	2	93.86
Gria2	sp|P23819|GRIA2_MOUSE	Glutamate receptor 2 OS=Mus musculus OX=10090 GN=Gria2 PE=1 SV=3	Gria2	292	39	976.094	2	101.42
Homer1	sp|Q9Z2Y3|HOME1_MOUSE	Homer protein homolog 1 OS=Mus musculus OX=10090 GN=Homer1 PE=1 SV=2	Homer1	292	26	969.579	2	97.02
Hpca	sp|P84075|HPCA_MOUSE	Neuron-specific calcium-binding protein hippocalcin OS=Mus musculus OX=10090 GN=Hpca PE=1 SV=2	Hpca	291	22	849.813	3	84.24
Pi4ka	sp|E9Q3L2|PI4KA_MOUSE	Phosphatidylinositol 4-kinase alpha OS=Mus musculus OX=10090 GN=Pi4ka PE=1 SV=2	Pi4ka	291	95	1121.68	2	101.06
Ndufa9	sp|Q9DC69|NDUA9_MOUSE	NADH dehydrogenase [ubiquinone] 1 alpha subcomplex subunit 9, mitochondrial OS=Mus musculus OX=10090 GN=Ndufa9 PE=1 SV=2	Ndufa9	289	27	1215.71	2	101.3
Hnrnpl	tr|G5E924|G5E924_MOUSE	Heterogeneous nuclear ribonucleoprotein L (Fragment) OS=Mus musculus OX=10090 GN=Hnrnpl PE=1 SV=1	Hnrnpl	287	30	862.644	4	118.21
Hpcal1	sp|P62748|HPCL1_MOUSE	Hippocalcin-like protein 1 OS=Mus musculus OX=10090 GN=Hpcal1 PE=1 SV=2	Hpcal1	286	22	867.434	3	78.21
Gria2	sp|P23819-3|GRIA2_MOUSE	Isoform 3 of Glutamate receptor 2 OS=Mus musculus OX=10090 GN=Gria2	Gria2	285	39	976.094	2	101.42
Fabp3	sp|P11404|FABPH_MOUSE	Fatty acid-binding protein, heart OS=Mus musculus OX=10090 GN=Fabp3 PE=1 SV=5	Fabp3	284	16	1021.54	3	85.9
Itpr1	sp|P11881|ITPR1_MOUSE	Inositol 1,4,5-trisphosphate receptor type 1 OS=Mus musculus OX=10090 GN=Itpr1 PE=1 SV=2	Itpr1	284	94	1005.61	2	98.43
Canx	sp|P35564|CALX_MOUSE	Calnexin OS=Mus musculus OX=10090 GN=Canx PE=1 SV=1	Canx	283	47	1006.55	2	88.84
Hbb-b2	sp|P02089|HBB2_MOUSE	Hemoglobin subunit beta-2 OS=Mus musculus OX=10090 GN=Hbb-b2 PE=1 SV=2	Hbb-b2	283	8	952.032	2	92.21
Actr3b	sp|Q641P0|ARP3B_MOUSE	Actin-related protein 3B OS=Mus musculus OX=10090 GN=Actr3b PE=1 SV=1	Actr3b	282	25	797.783	3	87.88
Cap2	sp|Q9CYT6|CAP2_MOUSE	Adenylyl cyclase-associated protein 2 OS=Mus musculus OX=10090 GN=Cap2 PE=1 SV=1	Cap2	282	33	1100.13	2	106.76
Cct6a	sp|P80317|TCPZ_MOUSE	T-complex protein 1 subunit zeta OS=Mus musculus OX=10090 GN=Cct6a PE=1 SV=3	Cct6a	282	34	1269.72	2	105.16
Dctn2	sp|Q99KJ8|DCTN2_MOUSE	Dynactin subunit 2 OS=Mus musculus OX=10090 GN=Dctn2 PE=1 SV=3	Dctn2	282	20	890.128	3	86.2
Eif4a2	sp|P10630|IF4A2_MOUSE	Eukaryotic initiation factor 4A-II OS=Mus musculus OX=10090 GN=Eif4a2 PE=1 SV=2	Eif4a2	282	31	1002.06	2	92.63
Psd3	tr|Q8C0E9|Q8C0E9_MOUSE	PH and SEC7 domain-containing protein 3 OS=Mus musculus OX=10090 GN=Psd3 PE=1 SV=1	Psd3	282	28	921.545	2	97.91
Septin5	tr|A0A338P769|A0A338P769_MOUSE	Septin-5 OS=Mus musculus OX=10090 GN=Septin5 PE=1 SV=1	Septin5	282	33	1164.16	2	106.39
Tpm1	tr|E9Q448|E9Q448_MOUSE	Tropomyosin alpha-1 chain OS=Mus musculus OX=10090 GN=Tpm1 PE=1 SV=1	Tpm1	282	32	1007.05	2	102.53
Tpp2	sp|Q64514-2|TPP2_MOUSE	Isoform Short of Tripeptidyl-peptidase 2 OS=Mus musculus OX=10090 GN=Tpp2	Tpp2	281	56	1044.05	4	103.43
Map4	sp|P27546-4|MAP4_MOUSE	Isoform 4 of Microtubule-associated protein 4 OS=Mus musculus OX=10090 GN=Map4	Map4	280	47	1218.18	2	96.99
Napa	sp|Q9DB05|SNAA_MOUSE	Alpha-soluble NSF attachment protein OS=Mus musculus OX=10090 GN=Napa PE=1 SV=1	Napa	280	25	1079.58	2	96.48
Map2k1	sp|P31938|MP2K1_MOUSE	Dual specificity mitogen-activated protein kinase kinase 1 OS=Mus musculus OX=10090 GN=Map2k1 PE=1 SV=2	Map2k1	279	24	857.168	3	83.44
Ncald	sp|Q91X97|NCALD_MOUSE	Neurocalcin-delta OS=Mus musculus OX=10090 GN=Ncald PE=1 SV=4	Ncald	279	23	1008.59	2	89.28
Septin5	sp|Q9Z2Q6|SEPT5_MOUSE	Septin-5 OS=Mus musculus OX=10090 GN=Septin5 PE=1 SV=2	Septin5	279	34	1164.16	2	106.39
Ckap5	sp|A2AGT5|CKAP5_MOUSE	Cytoskeleton-associated protein 5 OS=Mus musculus OX=10090 GN=Ckap5 PE=1 SV=1	Ckap5	277	91	1062.82	3	98.08
Eef1g	sp|Q9D8N0|EF1G_MOUSE	Elongation factor 1-gamma OS=Mus musculus OX=10090 GN=Eef1g PE=1 SV=3	Eef1g	277	31	1080.13	2	91.9
Map4	sp|P27546|MAP4_MOUSE	Microtubule-associated protein 4 OS=Mus musculus OX=10090 GN=Map4 PE=1 SV=3	Map4	277	51	697.701	3	89.97
Atp5pd	sp|Q9DCX2|ATP5H_MOUSE	ATP synthase subunit d, mitochondrial OS=Mus musculus OX=10090 GN=Atp5pd PE=1 SV=3	Atp5pd	276	17	1289.72	2	105.46
Pabpc1	sp|P29341|PABP1_MOUSE	Polyadenylate-binding protein 1 OS=Mus musculus OX=10090 GN=Pabpc1 PE=1 SV=2	Pabpc1	276	36	1015.54	3	98.8
Efhd2	sp|Q9D8Y0|EFHD2_MOUSE	EF-hand domain-containing protein D2 OS=Mus musculus OX=10090 GN=Efhd2 PE=1 SV=1	Efhd2	275	21	1075.54	2	89.85
Actn2	sp|Q9JI91|ACTN2_MOUSE	Alpha-actinin-2 OS=Mus musculus OX=10090 GN=Actn2 PE=1 SV=2	Actn2	274	60	1076.13	2	100.17
Gnb1	sp|P62874|GBB1_MOUSE	Guanine nucleotide-binding protein G(I)/G(S)/G(T) subunit beta-1 OS=Mus musculus OX=10090 GN=Gnb1 PE=1 SV=3	Gnb1	274	15	1275.91	3	88.13
Rab1A	sp|P62821|RAB1A_MOUSE	Ras-related protein Rab-1A OS=Mus musculus OX=10090 GN=Rab1A PE=1 SV=3	Rab1A	274	20	867.465	3	105.36
Tomm70	sp|Q9CZW5|TOM70_MOUSE	Mitochondrial import receptor subunit TOM70 OS=Mus musculus OX=10090 GN=Tomm70 PE=1 SV=2	Tomm70	274	39	672.571	4	103.69
Eea1	sp|Q8BL66|EEA1_MOUSE	Early endosome antigen 1 OS=Mus musculus OX=10090 GN=Eea1 PE=1 SV=2	Eea1	273	85	1218.68	2	95.22
Pdcd6ip	sp|Q9WU78|PDC6I_MOUSE	Programmed cell death 6-interacting protein OS=Mus musculus OX=10090 GN=Pdcd6ip PE=1 SV=3	Pdcd6ip	272	50	706.736	3	92.7
Pgm2l1	sp|Q8CAA7|PGM2L_MOUSE	Glucose 1,6-bisphosphate synthase OS=Mus musculus OX=10090 GN=Pgm2l1 PE=1 SV=1	Pgm2l1	272	41	1321.3	2	89.91
Camk2g	tr|A0A286YCB8|A0A286YCB8_MOUSE	Calcium/calmodulin-dependent protein kinase type II subunit gamma (Fragment) OS=Mus musculus OX=10090 GN=Camk2g PE=1 SV=1	Camk2g	271	16	1210.67	2	95.28
Clip2	sp|Q9Z0H8|CLIP2_MOUSE	CAP-Gly domain-containing linker protein 2 OS=Mus musculus OX=10090 GN=Clip2 PE=1 SV=2	Clip2	271	74	1070.56	2	94.47
Iqsec1	tr|A0A1D5RM83|A0A1D5RM83_MOUSE	IQ motif and SEC7 domain-containing protein 1 OS=Mus musculus OX=10090 GN=Iqsec1 PE=1 SV=1	Iqsec1	271	65	1155.1	2	86.73
Nrcam	sp|Q810U4-3|NRCAM_MOUSE	Isoform 3 of Neuronal cell adhesion molecule OS=Mus musculus OX=10090 GN=Nrcam	Nrcam	271	46	1021.17	3	92.42
Prkar2b	sp|P31324|KAP3_MOUSE	cAMP-dependent protein kinase type II-beta regulatory subunit OS=Mus musculus OX=10090 GN=Prkar2b PE=1 SV=3	Prkar2b	271	25	1299.11	2	94.47
Rab7a	sp|P51150|RAB7A_MOUSE	Ras-related protein Rab-7a OS=Mus musculus OX=10090 GN=Rab7a PE=1 SV=2	Rab7a	271	23	746.732	3	92.97
Arhgef2	tr|H3BJX8|H3BJX8_MOUSE	Guanine nucleotide exchange factor H1 OS=Mus musculus OX=10090 GN=Arhgef2 PE=1 SV=2	Arhgef2	270	52	792.768	3	88.86
Clasp2	tr|B9EJA4|B9EJA4_MOUSE	Clasp2 protein OS=Mus musculus OX=10090 GN=Clasp2 PE=2 SV=1	Clasp2	270	60	1016.03	2	95.32
Iqsec1	tr|E9PUA3|E9PUA3_MOUSE	IQ motif and SEC7 domain-containing protein 1 OS=Mus musculus OX=10090 GN=Iqsec1 PE=1 SV=1	Iqsec1	269	62	1155.1	2	86.73
Nrcam	sp|Q810U4|NRCAM_MOUSE	Neuronal cell adhesion molecule OS=Mus musculus OX=10090 GN=Nrcam PE=1 SV=2	Nrcam	269	45	1021.17	3	92.42
Pdcd6ip	sp|Q9WU78-3|PDC6I_MOUSE	Isoform 3 of Programmed cell death 6-interacting protein OS=Mus musculus OX=10090 GN=Pdcd6ip	Pdcd6ip	269	50	706.736	3	92.7
Sv2b	sp|Q8BG39|SV2B_MOUSE	Synaptic vesicle glycoprotein 2B OS=Mus musculus OX=10090 GN=Sv2b PE=1 SV=1	Sv2b	269	19	854.435	2	87.1
Arhgef2	sp|Q60875|ARHG2_MOUSE	Rho guanine nucleotide exchange factor 2 OS=Mus musculus OX=10090 GN=Arhgef2 PE=1 SV=4	Arhgef2	268	51	792.768	3	88.86
H1-3	sp|P43277|H13_MOUSE	Histone H1.3 OS=Mus musculus OX=10090 GN=H1-3 PE=1 SV=2	H1-3	268	19	904.044	2	91.88
Slc25a11	sp|Q9CR62|M2OM_MOUSE	Mitochondrial 2-oxoglutarate/malate carrier protein OS=Mus musculus OX=10090 GN=Slc25a11 PE=1 SV=3	Slc25a11	268	20	1122.64	2	98.45
Tln1	sp|P26039|TLN1_MOUSE	Talin-1 OS=Mus musculus OX=10090 GN=Tln1 PE=1 SV=2	Tln1	267	94	1129.61	2	101.77
Cacna2d1	sp|O08532-4|CA2D1_MOUSE	Isoform 2D of Voltage-dependent calcium channel subunit alpha-2/delta-1 OS=Mus musculus OX=10090 GN=Cacna2d1	Cacna2d1	266	41	1052.59	2	101.41
Hnrnpl	sp|Q8R081|HNRPL_MOUSE	Heterogeneous nuclear ribonucleoprotein L OS=Mus musculus OX=10090 GN=Hnrnpl PE=1 SV=2	Hnrnpl	266	28	862.644	4	118.21
Sfpq	sp|Q8VIJ6|SFPQ_MOUSE	Splicing factor, proline- and glutamine-rich OS=Mus musculus OX=10090 GN=Sfpq PE=1 SV=1	Sfpq	266	46	759.89	4	103.91
Tpp2	sp|Q64514|TPP2_MOUSE	Tripeptidyl-peptidase 2 OS=Mus musculus OX=10090 GN=Tpp2 PE=1 SV=3	Tpp2	266	54	1044.05	4	103.43
ARHGEF2	tr|A0A2X0SFE2|A0A2X0SFE2_MOUSE	Guanine nucleotide exchange factor H1 (Fragment) OS=Mus musculus OX=10090 GN=ARHGEF2 PE=4 SV=1	ARHGEF2	265	50	792.768	3	88.86
Cox5b	sp|P19536|COX5B_MOUSE	Cytochrome c oxidase subunit 5B, mitochondrial OS=Mus musculus OX=10090 GN=Cox5b PE=1 SV=1	Cox5b	265	11	724.671	4	73.93
Ctnna2	sp|Q61301|CTNA2_MOUSE	Catenin alpha-2 OS=Mus musculus OX=10090 GN=Ctnna2 PE=1 SV=3	Ctnna2	265	59	1093.63	2	93.53
Gnb2	sp|P62880|GBB2_MOUSE	Guanine nucleotide-binding protein G(I)/G(S)/G(T) subunit beta-2 OS=Mus musculus OX=10090 GN=Gnb2 PE=1 SV=3	Gnb2	265	12	1118.09	2	87.73
Iqsec1	sp|Q8R0S2|IQEC1_MOUSE	IQ motif and SEC7 domain-containing protein 1 OS=Mus musculus OX=10090 GN=Iqsec1 PE=1 SV=2	Iqsec1	265	61	1155.1	2	86.73
Rab3b	sp|Q9CZT8|RAB3B_MOUSE	Ras-related protein Rab-3B OS=Mus musculus OX=10090 GN=Rab3b PE=1 SV=1	Rab3b	265	16	1158.64	2	96.24
Septin8	tr|B1AQZ0|B1AQZ0_MOUSE	Septin-8 OS=Mus musculus OX=10090 GN=Septin8 PE=1 SV=1	Septin8	265	24	888.832	3	91.14
Capzb	sp|P47757-2|CAPZB_MOUSE	Isoform 2 of F-actin-capping protein subunit beta OS=Mus musculus OX=10090 GN=Capzb	Capzb	264	22	821.43	2	91.11
Hnrnph2	sp|P70333|HNRH2_MOUSE	Heterogeneous nuclear ribonucleoprotein H2 OS=Mus musculus OX=10090 GN=Hnrnph2 PE=1 SV=1	Hnrnph2	264	16	1225.66	2	107.11
Septin8	sp|Q8CHH9|SEPT8_MOUSE	Septin-8 OS=Mus musculus OX=10090 GN=Septin8 PE=1 SV=4	Septin8	264	23	888.832	3	91.14
Ndufv1	sp|Q91YT0|NDUV1_MOUSE	NADH dehydrogenase [ubiquinone] flavoprotein 1, mitochondrial OS=Mus musculus OX=10090 GN=Ndufv1 PE=1 SV=1	Ndufv1	263	25	1008.03	2	102.18
Atp2a1	sp|Q8R429|AT2A1_MOUSE	Sarcoplasmic/endoplasmic reticulum calcium ATPase 1 OS=Mus musculus OX=10090 GN=Atp2a1 PE=1 SV=1	Atp2a1	262	21	1092.14	2	103.61
Clasp2	sp|Q8BRT1|CLAP2_MOUSE	CLIP-associating protein 2 OS=Mus musculus OX=10090 GN=Clasp2 PE=1 SV=1	Clasp2	262	52	1016.03	2	95.32
Lsamp	sp|Q8BLK3|LSAMP_MOUSE	Limbic system-associated membrane protein OS=Mus musculus OX=10090 GN=Lsamp PE=1 SV=1	Lsamp	262	18	849.979	2	85.99
Palm	sp|Q9Z0P4|PALM_MOUSE	Paralemmin-1 OS=Mus musculus OX=10090 GN=Palm PE=1 SV=1	Palm	262	34	1136.12	2	98.41
Rab14	sp|Q91V41|RAB14_MOUSE	Ras-related protein Rab-14 OS=Mus musculus OX=10090 GN=Rab14 PE=1 SV=3	Rab14	262	22	1173.62	2	110.04
Grin1	sp|P35438|NMDZ1_MOUSE	Glutamate receptor ionotropic, NMDA 1 OS=Mus musculus OX=10090 GN=Grin1 PE=1 SV=1	Grin1	258	44	867.518	2	84.1
Kalrn	sp|A2CG49|KALRN_MOUSE	Kalirin OS=Mus musculus OX=10090 GN=Kalrn PE=1 SV=1	Kalrn	258	85	979.563	2	86.18
Nme1	sp|P15532|NDKA_MOUSE	Nucleoside diphosphate kinase A OS=Mus musculus OX=10090 GN=Nme1 PE=1 SV=1	Nme1	258	14	1197.67	2	89.27
Lrpprc	sp|Q6PB66|LPPRC_MOUSE	Leucine-rich PPR motif-containing protein, mitochondrial OS=Mus musculus OX=10090 GN=Lrpprc PE=1 SV=2	Lrpprc	256	67	1117.11	2	105.5
Phb2	sp|O35129|PHB2_MOUSE	Prohibitin-2 OS=Mus musculus OX=10090 GN=Phb2 PE=1 SV=1	Phb2	255	29	912.018	2	88.64
Dync1li1	sp|Q8R1Q8|DC1L1_MOUSE	Cytoplasmic dynein 1 light intermediate chain 1 OS=Mus musculus OX=10090 GN=Dync1li1 PE=1 SV=1	Dync1li1	254	39	1098.13	2	97.12
H1-4	sp|P43274|H14_MOUSE	Histone H1.4 OS=Mus musculus OX=10090 GN=H1-4 PE=1 SV=2	H1-4	254	17	919.048	2	95.46
Pgm1	sp|Q9D0F9|PGM1_MOUSE	Phosphoglucomutase-1 OS=Mus musculus OX=10090 GN=Pgm1 PE=1 SV=4	Pgm1	254	37	1062.53	2	91.85
Napg	sp|Q9CWZ7|SNAG_MOUSE	Gamma-soluble NSF attachment protein OS=Mus musculus OX=10090 GN=Napg PE=1 SV=1	Napg	253	33	1172.1	2	84.95
Palm	sp|Q9Z0P4-2|PALM_MOUSE	Isoform 2 of Paralemmin-1 OS=Mus musculus OX=10090 GN=Palm	Palm	253	28	1136.12	2	98.41
Slc4a10	sp|Q5DTL9-2|S4A10_MOUSE	Isoform 2 of Sodium-driven chloride bicarbonate exchanger OS=Mus musculus OX=10090 GN=Slc4a10	Slc4a10	253	48	850.124	3	91.69
Pfn1	sp|P62962|PROF1_MOUSE	Profilin-1 OS=Mus musculus OX=10090 GN=Pfn1 PE=1 SV=2	Pfn1	252	14	1146.13	2	88.01
Psma1	sp|Q9R1P4|PSA1_MOUSE	Proteasome subunit alpha type-1 OS=Mus musculus OX=10090 GN=Psma1 PE=1 SV=1	Psma1	252	23	1020.58	2	95.57
Suclg1	sp|Q9WUM5|SUCA_MOUSE	Succinate--CoA ligase [ADP/GDP-forming] subunit alpha, mitochondrial OS=Mus musculus OX=10090 GN=Suclg1 PE=1 SV=4	Suclg1	252	15	1152.12	2	89.27
Bin1	sp|O08539-2|BIN1_MOUSE	Isoform 2 of Myc box-dependent-interacting protein 1 OS=Mus musculus OX=10090 GN=Bin1	Bin1	251	27	1445.3	2	95.95
Ddb1	sp|Q3U1J4|DDB1_MOUSE	DNA damage-binding protein 1 OS=Mus musculus OX=10090 GN=Ddb1 PE=1 SV=2	Ddb1	251	57	1182.63	3	89.07
Ap3d1	sp|O54774|AP3D1_MOUSE	AP-3 complex subunit delta-1 OS=Mus musculus OX=10090 GN=Ap3d1 PE=1 SV=1	Ap3d1	250	62	1203.13	2	100.88
Dpp10	sp|Q6NXK7|DPP10_MOUSE	Inactive dipeptidyl peptidase 10 OS=Mus musculus OX=10090 GN=Dpp10 PE=1 SV=1	Dpp10	250	45	940.531	2	94.55
Pafah1b1	sp|P63005|LIS1_MOUSE	Platelet-activating factor acetylhydrolase IB subunit alpha OS=Mus musculus OX=10090 GN=Pafah1b1 PE=1 SV=2	Pafah1b1	250	29	906.181	3	91.56
Prdx6	tr|Q6A0D0|Q6A0D0_MOUSE	MKIAA0106 protein (Fragment) OS=Mus musculus OX=10090 GN=Prdx6 PE=2 SV=1	Prdx6	250	24	835.812	3	86.96
Gnai3	sp|Q9DC51|GNAI3_MOUSE	Guanine nucleotide-binding protein G(i) subunit alpha OS=Mus musculus OX=10090 GN=Gnai3 PE=1 SV=3	Gnai3	249	15	1158.68	2	101.2
Lgi1	sp|Q9JIA1|LGI1_MOUSE	Leucine-rich glioma-inactivated protein 1 OS=Mus musculus OX=10090 GN=Lgi1 PE=1 SV=1	Lgi1	249	21	1138.13	2	82.25
Myh11	tr|Q69ZX3|Q69ZX3_MOUSE	MKIAA0866 protein (Fragment) OS=Mus musculus OX=10090 GN=Myh11 PE=2 SV=1	Myh11	249	90	1168.19	2	104.06
Shank1	sp|D3YZU1|SHAN1_MOUSE	SH3 and multiple ankyrin repeat domains protein 1 OS=Mus musculus OX=10090 GN=Shank1 PE=1 SV=1	Shank1	249	66	975.976	2	102.29
Dlg3	tr|Q80TH1|Q80TH1_MOUSE	MKIAA1232 protein (Fragment) OS=Mus musculus OX=10090 GN=Dlg3 PE=2 SV=1	Dlg3	248	51	1282.16	2	96
Shank3	sp|Q4ACU6|SHAN3_MOUSE	SH3 and multiple ankyrin repeat domains protein 3 OS=Mus musculus OX=10090 GN=Shank3 PE=1 SV=3	Shank3	248	66	1158.93	3	109.52
Eif4a1	sp|P60843|IF4A1_MOUSE	Eukaryotic initiation factor 4A-I OS=Mus musculus OX=10090 GN=Eif4a1 PE=1 SV=1	Eif4a1	246	37	1002.06	2	92.63
Septin3	sp|Q9Z1S5|SEPT3_MOUSE	Neuronal-specific septin-3 OS=Mus musculus OX=10090 GN=Septin3 PE=1 SV=2	Septin3	246	17	909.042	2	97.87
Kif5b	sp|Q61768|KINH_MOUSE	Kinesin-1 heavy chain OS=Mus musculus OX=10090 GN=Kif5b PE=1 SV=3	Kif5b	245	57	802.101	3	104.1
Iqsec2	sp|Q5DU25|IQEC2_MOUSE	IQ motif and SEC7 domain-containing protein 2 OS=Mus musculus OX=10090 GN=Iqsec2 PE=1 SV=3	Iqsec2	244	70	765.05	3	96.45
Kif21a	sp|Q9QXL2|KI21A_MOUSE	Kinesin-like protein KIF21A OS=Mus musculus OX=10090 GN=Kif21a PE=1 SV=2	Kif21a	244	61	904.507	3	91.21
Kif21a	sp|Q9QXL2-2|KI21A_MOUSE	Isoform 2 of Kinesin-like protein KIF21A OS=Mus musculus OX=10090 GN=Kif21a	Kif21a	244	59	904.507	3	91.21
Nrxn1	sp|Q9CS84|NRX1A_MOUSE	Neurexin-1 OS=Mus musculus OX=10090 GN=Nrxn1 PE=1 SV=3	Nrxn1	244	47	1094.06	2	98.56
Phyhipl	sp|Q8BGT8|PHIPL_MOUSE	Phytanoyl-CoA hydroxylase-interacting protein-like OS=Mus musculus OX=10090 GN=Phyhipl PE=1 SV=1	Phyhipl	244	23	953.54	2	88.28
Ezr	sp|P26040|EZRI_MOUSE	Ezrin OS=Mus musculus OX=10090 GN=Ezr PE=1 SV=3	Ezr	243	49	1130.62	2	109.4
Kif21a	tr|F8WGN6|F8WGN6_MOUSE	Kinesin-like protein KIF21A OS=Mus musculus OX=10090 GN=Kif21a PE=1 SV=1	Kif21a	243	60	904.507	3	91.21
Pak1	sp|O88643|PAK1_MOUSE	Serine/threonine-protein kinase PAK 1 OS=Mus musculus OX=10090 GN=Pak1 PE=1 SV=1	Pak1	243	33	1488.3	2	106.42
Trap1	sp|Q9CQN1|TRAP1_MOUSE	Heat shock protein 75 kDa, mitochondrial OS=Mus musculus OX=10090 GN=Trap1 PE=1 SV=1	Trap1	243	35	949.54	2	92.89
Abr	tr|A0A571BG95|A0A571BG95_MOUSE	Active breakpoint cluster region-related protein OS=Mus musculus OX=10090 GN=Abr PE=1 SV=1	Abr	242	42	1082.88	3	90.39
Atp6v1g2	sp|Q9WTT4|VATG2_MOUSE	V-type proton ATPase subunit G 2 OS=Mus musculus OX=10090 GN=Atp6v1g2 PE=1 SV=1	Atp6v1g2	241	16	1190.6	2	107.31
Gpr158	sp|Q8C419|GP158_MOUSE	Probable G-protein coupled receptor 158 OS=Mus musculus OX=10090 GN=Gpr158 PE=1 SV=2	Gpr158	241	45	847.113	3	96.58
Kif1a	tr|G3UW47|G3UW47_MOUSE	Kinesin-like protein KIF1A OS=Mus musculus OX=10090 GN=Kif1a PE=1 SV=1	Kif1a	241	71	1169.59	2	90.56
Slc4a10	sp|Q5DTL9|S4A10_MOUSE	Sodium-driven chloride bicarbonate exchanger OS=Mus musculus OX=10090 GN=Slc4a10 PE=1 SV=2	Slc4a10	241	49	850.124	3	91.69
Ubr4	sp|A2AN08|UBR4_MOUSE	E3 ubiquitin-protein ligase UBR4 OS=Mus musculus OX=10090 GN=Ubr4 PE=1 SV=1	Ubr4	241	116	1331.21	2	98.84
Abr	sp|Q5SSL4|ABR_MOUSE	Active breakpoint cluster region-related protein OS=Mus musculus OX=10090 GN=Abr PE=1 SV=1	Abr	240	40	1082.88	3	90.39
Kif1a	sp|P33173|KIF1A_MOUSE	Kinesin-like protein KIF1A OS=Mus musculus OX=10090 GN=Kif1a PE=1 SV=2	Kif1a	240	70	1169.59	2	90.56
Shank2	sp|Q80Z38-2|SHAN2_MOUSE	Isoform 2 of SH3 and multiple ankyrin repeat domains protein 2 OS=Mus musculus OX=10090 GN=Shank2	Shank2	240	70	1070.21	3	107.48
Ppp1r9b	sp|Q6R891|NEB2_MOUSE	Neurabin-2 OS=Mus musculus OX=10090 GN=Ppp1r9b PE=1 SV=1	Ppp1r9b	239	36	924.821	3	104.3
Tmod2	sp|Q9JKK7|TMOD2_MOUSE	Tropomodulin-2 OS=Mus musculus OX=10090 GN=Tmod2 PE=1 SV=2	Tmod2	239	26	867.144	3	93.86
Tnik	tr|B2RQ80|B2RQ80_MOUSE	Tnik protein OS=Mus musculus OX=10090 GN=Tnik PE=1 SV=1	Tnik	239	65	927.126	3	101.11
Usp5	sp|P56399|UBP5_MOUSE	Ubiquitin carboxyl-terminal hydrolase 5 OS=Mus musculus OX=10090 GN=Usp5 PE=1 SV=1	Usp5	239	40	1033.58	2	105.11
Acsl6	sp|Q91WC3|ACSL6_MOUSE	Long-chain-fatty-acid--CoA ligase 6 OS=Mus musculus OX=10090 GN=Acsl6 PE=1 SV=1	Acsl6	238	37	935.02	2	84.8
Cttn	sp|Q60598|SRC8_MOUSE	Src substrate cortactin OS=Mus musculus OX=10090 GN=Cttn PE=1 SV=2	Cttn	238	35	957.163	3	92.47
Ddx5	sp|Q61656|DDX5_MOUSE	Probable ATP-dependent RNA helicase DDX5 OS=Mus musculus OX=10090 GN=Ddx5 PE=1 SV=2	Ddx5	238	49	1049.04	2	84.09
Shank2	sp|Q80Z38|SHAN2_MOUSE	SH3 and multiple ankyrin repeat domains protein 2 OS=Mus musculus OX=10090 GN=Shank2 PE=1 SV=2	Shank2	238	69	1070.21	3	107.48
Dlg3	sp|P70175|DLG3_MOUSE	Disks large homolog 3 OS=Mus musculus OX=10090 GN=Dlg3 PE=1 SV=1	Dlg3	237	49	1282.16	2	96
Eprs1	sp|Q8CGC7|SYEP_MOUSE	Bifunctional glutamate/proline--tRNA ligase OS=Mus musculus OX=10090 GN=Eprs1 PE=1 SV=4	Eprs1	237	71	1053.91	3	106.52
Ntm	sp|Q99PJ0|NTRI_MOUSE	Neurotrimin OS=Mus musculus OX=10090 GN=Ntm PE=1 SV=2	Ntm	237	11	1165.61	2	95.54
Ube2o	sp|Q6ZPJ3|UBE2O_MOUSE	(E3-independent) E2 ubiquitin-conjugating enzyme UBE2O OS=Mus musculus OX=10090 GN=Ube2o PE=1 SV=3	Ube2o	236	52	970.544	2	91.32
Aldh5a1	sp|Q8BWF0|SSDH_MOUSE	Succinate-semialdehyde dehydrogenase, mitochondrial OS=Mus musculus OX=10090 GN=Aldh5a1 PE=1 SV=1	Aldh5a1	235	25	839.487	2	75.66
Ank2	sp|Q8C8R3-7|ANK2_MOUSE	Isoform 7 of Ankyrin-2 OS=Mus musculus OX=10090 GN=Ank2	Ank2	235	24	811.449	3	90.57
Cadm2	sp|Q8BLQ9|CADM2_MOUSE	Cell adhesion molecule 2 OS=Mus musculus OX=10090 GN=Cadm2 PE=1 SV=2	Cadm2	235	17	1185.62	3	86.78
Flot1	sp|O08917|FLOT1_MOUSE	Flotillin-1 OS=Mus musculus OX=10090 GN=Flot1 PE=1 SV=1	Flot1	235	36	994.57	2	101.41
Shank2	tr|D3Z5K8|D3Z5K8_MOUSE	SH3 and multiple ankyrin repeat domains protein 2 OS=Mus musculus OX=10090 GN=Shank2 PE=1 SV=1	Shank2	235	68	1070.21	3	107.48
Uqcrfs1	sp|Q9CR68|UCRI_MOUSE	Cytochrome b-c1 complex subunit Rieske, mitochondrial OS=Mus musculus OX=10090 GN=Uqcrfs1 PE=1 SV=1	Uqcrfs1	235	18	923.198	3	98.36
Cplx1	sp|P63040|CPLX1_MOUSE	Complexin-1 OS=Mus musculus OX=10090 GN=Cplx1 PE=1 SV=1	Cplx1	234	19	899.804	3	91.14
Ganab	sp|Q8BHN3|GANAB_MOUSE	Neutral alpha-glucosidase AB OS=Mus musculus OX=10090 GN=Ganab PE=1 SV=1	Ganab	234	47	1122.59	2	93.66
Unc13a	sp|Q4KUS2|UN13A_MOUSE	Protein unc-13 homolog A OS=Mus musculus OX=10090 GN=Unc13a PE=1 SV=3	Unc13a	234	69	1071.49	2	93.59
Actr2	sp|P61161|ARP2_MOUSE	Actin-related protein 2 OS=Mus musculus OX=10090 GN=Actr2 PE=1 SV=1	Actr2	233	27	639.984	3	78.03
Atp6v1d	sp|P57746|VATD_MOUSE	V-type proton ATPase subunit D OS=Mus musculus OX=10090 GN=Atp6v1d PE=1 SV=1	Atp6v1d	233	27	1175.65	2	103.21
Cct7	sp|P80313|TCPH_MOUSE	T-complex protein 1 subunit eta OS=Mus musculus OX=10090 GN=Cct7 PE=1 SV=1	Cct7	233	34	1143.12	2	105.28
Gls	sp|D3Z7P3-2|GLSK_MOUSE	Isoform 2 of Glutaminase kidney isoform, mitochondrial OS=Mus musculus OX=10090 GN=Gls	Gls	233	26	1156.55	2	88.69
Ncam2	sp|O35136|NCAM2_MOUSE	Neural cell adhesion molecule 2 OS=Mus musculus OX=10090 GN=Ncam2 PE=1 SV=1	Ncam2	233	44	1158.16	2	104.41
Ganab	sp|Q8BHN3-2|GANAB_MOUSE	Isoform 2 of Neutral alpha-glucosidase AB OS=Mus musculus OX=10090 GN=Ganab	Ganab	232	47	1122.59	2	93.66
Myh11	sp|O08638|MYH11_MOUSE	Myosin-11 OS=Mus musculus OX=10090 GN=Myh11 PE=1 SV=1	Myh11	232	85	1168.19	2	104.06
Tppp	sp|Q7TQD2|TPPP_MOUSE	Tubulin polymerization-promoting protein OS=Mus musculus OX=10090 GN=Tppp PE=1 SV=1	Tppp	232	18	1041.2	3	110.85
Capzb	sp|P47757|CAPZB_MOUSE	F-actin-capping protein subunit beta OS=Mus musculus OX=10090 GN=Capzb PE=1 SV=3	Capzb	231	20	821.43	2	91.11
Ctnnd2	sp|O35927|CTND2_MOUSE	Catenin delta-2 OS=Mus musculus OX=10090 GN=Ctnnd2 PE=1 SV=1	Ctnnd2	231	42	653.011	3	91.21
Myh11	sp|O08638-2|MYH11_MOUSE	Isoform 2 of Myosin-11 OS=Mus musculus OX=10090 GN=Myh11	Myh11	231	84	1168.19	2	104.06
Pitpna	sp|P53810|PIPNA_MOUSE	Phosphatidylinositol transfer protein alpha isoform OS=Mus musculus OX=10090 GN=Pitpna PE=1 SV=2	Pitpna	231	31	1314.18	2	102.37
Tcp1	sp|P11983|TCPA_MOUSE	T-complex protein 1 subunit alpha OS=Mus musculus OX=10090 GN=Tcp1 PE=1 SV=3	Tcp1	231	30	1062.62	2	110.31
Vcl	sp|Q64727|VINC_MOUSE	Vinculin OS=Mus musculus OX=10090 GN=Vcl PE=1 SV=4	Vcl	231	78	1033.61	2	95.63
Vps13c	sp|Q8BX70|VP13C_MOUSE	Vacuolar protein sorting-associated protein 13C OS=Mus musculus OX=10090 GN=Vps13c PE=1 SV=2	Vps13c	231	110	947.138	3	100.02
H3-3a	sp|P84244|H33_MOUSE	Histone H3.3 OS=Mus musculus OX=10090 GN=H3-3a PE=1 SV=2	H3-3a	230	10	446.272	3	61.16
H3c1	sp|P68433|H31_MOUSE	Histone H3.1 OS=Mus musculus OX=10090 GN=H3c1 PE=1 SV=2	H3c1	230	10	446.272	3	61.16
Rpl3	sp|P27659|RL3_MOUSE	60S ribosomal protein L3 OS=Mus musculus OX=10090 GN=Rpl3 PE=1 SV=3	Rpl3	229	32	1199.32	3	89.65
Cct5	sp|P80316|TCPE_MOUSE	T-complex protein 1 subunit epsilon OS=Mus musculus OX=10090 GN=Cct5 PE=1 SV=1	Cct5	228	48	1186.7	2	79.88
Dnajc6	sp|Q80TZ3|AUXI_MOUSE	Putative tyrosine-protein phosphatase auxilin OS=Mus musculus OX=10090 GN=Dnajc6 PE=1 SV=2	Dnajc6	227	28	541.643	3	90.89
L1cam	sp|P11627|L1CAM_MOUSE	Neural cell adhesion molecule L1 OS=Mus musculus OX=10090 GN=L1cam PE=1 SV=1	L1cam	227	29	1194.68	2	84.47
Lasp1	sp|Q61792|LASP1_MOUSE	LIM and SH3 domain protein 1 OS=Mus musculus OX=10090 GN=Lasp1 PE=1 SV=1	Lasp1	227	17	956.992	2	83.03
Ndrg2	sp|Q9QYG0-2|NDRG2_MOUSE	Isoform 2 of Protein NDRG2 OS=Mus musculus OX=10090 GN=Ndrg2	Ndrg2	227	17	1062.07	2	86.47
Scn2a	sp|B1AWN6|SCN2A_MOUSE	Sodium channel protein type 2 subunit alpha OS=Mus musculus OX=10090 GN=Scn2a PE=1 SV=1	Scn2a	227	63	809.101	3	92.96
Syt2	sp|P46097|SYT2_MOUSE	Synaptotagmin-2 OS=Mus musculus OX=10090 GN=Syt2 PE=1 SV=1	Syt2	227	24	1349.64	3	85.36
Uqcrb	sp|Q9D855|QCR7_MOUSE	Cytochrome b-c1 complex subunit 7 OS=Mus musculus OX=10090 GN=Uqcrb PE=1 SV=3	Uqcrb	227	15	1127.61	2	82.66
Cacna2d1	sp|O08532|CA2D1_MOUSE	Voltage-dependent calcium channel subunit alpha-2/delta-1 OS=Mus musculus OX=10090 GN=Cacna2d1 PE=1 SV=1	Cacna2d1	226	39	1052.59	2	101.41
Calb1	sp|P12658|CALB1_MOUSE	Calbindin OS=Mus musculus OX=10090 GN=Calb1 PE=1 SV=2	Calb1	226	26	1196.61	2	93.85
Cct4	sp|P80315|TCPD_MOUSE	T-complex protein 1 subunit delta OS=Mus musculus OX=10090 GN=Cct4 PE=1 SV=3	Cct4	226	34	671.07	3	91.87
Cit	sp|P49025|CTRO_MOUSE	Citron Rho-interacting kinase OS=Mus musculus OX=10090 GN=Cit PE=1 SV=3	Cit	226	100	1031.54	2	92.82
Cyfip1	sp|Q7TMB8|CYFP1_MOUSE	Cytoplasmic FMR1-interacting protein 1 OS=Mus musculus OX=10090 GN=Cyfip1 PE=1 SV=1	Cyfip1	226	57	1005.58	2	91.6
Ppp2r2a	sp|Q6P1F6|2ABA_MOUSE	Serine/threonine-protein phosphatase 2A 55 kDa regulatory subunit B alpha isoform OS=Mus musculus OX=10090 GN=Ppp2r2a PE=1 SV=1	Ppp2r2a	226	27	995.533	2	88.65
Prdx6	sp|O08709|PRDX6_MOUSE	Peroxiredoxin-6 OS=Mus musculus OX=10090 GN=Prdx6 PE=1 SV=3	Prdx6	226	23	835.812	3	86.96
Tpm2	sp|P58774-2|TPM2_MOUSE	Isoform 2 of Tropomyosin beta chain OS=Mus musculus OX=10090 GN=Tpm2	Tpm2	226	33	1007.56	2	92.72
Atp6v1b1	tr|Q91YH6|Q91YH6_MOUSE	Vacuolar proton pump subunit B OS=Mus musculus OX=10090 GN=Atp6v1b1 PE=1 SV=1	Atp6v1b1	225	17	828.122	3	84.44
Camk2g	tr|A0A286YCW8|A0A286YCW8_MOUSE	Calcium/calmodulin-dependent protein kinase type II subunit gamma (Fragment) OS=Mus musculus OX=10090 GN=Camk2g PE=1 SV=1	Camk2g	224	17	1210.67	2	95.28
Tnik	tr|B2RY17|B2RY17_MOUSE	Tnik protein OS=Mus musculus OX=10090 GN=Tnik PE=2 SV=1	Tnik	224	64	927.126	3	101.11
Cep170b	sp|Q80U49|C170B_MOUSE	Centrosomal protein of 170 kDa protein B OS=Mus musculus OX=10090 GN=Cep170b PE=1 SV=2	Cep170b	222	72	908.518	3	108.59
Csl	tr|Q9DAM4|Q9DAM4_MOUSE	Citrate synthase OS=Mus musculus OX=10090 GN=Csl PE=2 SV=1	Csl	222	19	1034.05	2	84.77
Ahnak	tr|E9Q616|E9Q616_MOUSE	AHNAK nucleoprotein (desmoyokin) OS=Mus musculus OX=10090 GN=Ahnak PE=1 SV=1	Ahnak	221	140	938.535	2	78.2
Arfgap1	tr|V9GXM1|V9GXM1_MOUSE	ADP-ribosylation factor GTPase-activating protein 1 OS=Mus musculus OX=10090 GN=Arfgap1 PE=1 SV=1	Arfgap1	221	16	886.989	4	97.17
Mapre3	sp|Q6PER3|MARE3_MOUSE	Microtubule-associated protein RP/EB family member 3 OS=Mus musculus OX=10090 GN=Mapre3 PE=1 SV=1	Mapre3	221	19	889.476	3	81.66
Snd1	sp|Q78PY7|SND1_MOUSE	Staphylococcal nuclease domain-containing protein 1 OS=Mus musculus OX=10090 GN=Snd1 PE=1 SV=1	Snd1	221	52	1037.59	2	97.28
Stmn1	sp|P54227|STMN1_MOUSE	Stathmin OS=Mus musculus OX=10090 GN=Stmn1 PE=1 SV=2	Stmn1	221	13	925.035	2	92.16
Cct3	sp|P80318|TCPG_MOUSE	T-complex protein 1 subunit gamma OS=Mus musculus OX=10090 GN=Cct3 PE=1 SV=1	Cct3	220	40	569.977	3	84.33
Lta4h	sp|P24527|LKHA4_MOUSE	Leukotriene A-4 hydrolase OS=Mus musculus OX=10090 GN=Lta4h PE=1 SV=4	Lta4h	220	36	1041.04	2	88.07
Prdx5	sp|P99029|PRDX5_MOUSE	Peroxiredoxin-5, mitochondrial OS=Mus musculus OX=10090 GN=Prdx5 PE=1 SV=2	Prdx5	220	14	1169.64	2	83.8
Slc17a7	sp|Q3TXX4|VGLU1_MOUSE	Vesicular glutamate transporter 1 OS=Mus musculus OX=10090 GN=Slc17a7 PE=1 SV=2	Slc17a7	220	18	910.15	3	101.58
Dlg1	sp|Q811D0|DLG1_MOUSE	Disks large homolog 1 OS=Mus musculus OX=10090 GN=Dlg1 PE=1 SV=1	Dlg1	219	33	1037.23	3	98.64
Ncdn	sp|Q9Z0E0|NCDN_MOUSE	Neurochondrin OS=Mus musculus OX=10090 GN=Ncdn PE=1 SV=1	Ncdn	219	27	1223.22	2	97.81
Tnik	tr|E0CZF8|E0CZF8_MOUSE	Traf2 and NCK-interacting protein kinase OS=Mus musculus OX=10090 GN=Tnik PE=1 SV=1	Tnik	219	55	927.126	3	101.11
P4hb	sp|P09103|PDIA1_MOUSE	Protein disulfide-isomerase OS=Mus musculus OX=10090 GN=P4hb PE=1 SV=2	P4hb	218	37	902.854	3	95.91
Coro1a	sp|O89053|COR1A_MOUSE	Coronin-1A OS=Mus musculus OX=10090 GN=Coro1a PE=1 SV=5	Coro1a	217	28	682.379	4	80.99
Rufy3	sp|Q9D394|RUFY3_MOUSE	Protein RUFY3 OS=Mus musculus OX=10090 GN=Rufy3 PE=1 SV=1	Rufy3	217	39	723.933	2	85.54
Sdhb	sp|Q9CQA3|SDHB_MOUSE	Succinate dehydrogenase [ubiquinone] iron-sulfur subunit, mitochondrial OS=Mus musculus OX=10090 GN=Sdhb PE=1 SV=1	Sdhb	217	20	843.474	2	76.39
Sipa1l1	sp|Q8C0T5|SI1L1_MOUSE	Signal-induced proliferation-associated 1-like protein 1 OS=Mus musculus OX=10090 GN=Sipa1l1 PE=1 SV=2	Sipa1l1	217	72	700.731	3	98.84
Acsbg1	sp|Q99PU5|ACBG1_MOUSE	Long-chain-fatty-acid--CoA ligase ACSBG1 OS=Mus musculus OX=10090 GN=Acsbg1 PE=1 SV=1	Acsbg1	216	35	765.906	4	107.28
Ehd3	sp|Q9QXY6|EHD3_MOUSE	EH domain-containing protein 3 OS=Mus musculus OX=10090 GN=Ehd3 PE=1 SV=2	Ehd3	216	43	1204.24	3	103.91
Mapt	tr|B1AQW5|B1AQW5_MOUSE	Microtubule-associated protein tau (Fragment) OS=Mus musculus OX=10090 GN=Mapt PE=1 SV=1	Mapt	216	6	962.445	4	90.04
Opcml	tr|Q3TYL3|Q3TYL3_MOUSE	Uncharacterized protein OS=Mus musculus OX=10090 GN=Opcml PE=2 SV=1	Opcml	216	15	898.48	3	102.27
H2bu1	sp|Q8CGP0|H2B3B_MOUSE	Histone H2B type 3-B OS=Mus musculus OX=10090 GN=H2bu1 PE=1 SV=3	H2bu1	215	15	1024.52	2	79.03
Huwe1	sp|Q7TMY8|HUWE1_MOUSE	E3 ubiquitin-protein ligase HUWE1 OS=Mus musculus OX=10090 GN=Huwe1 PE=1 SV=5	Huwe1	215	86	901.429	2	93.32
Pacs1	sp|Q8K212|PACS1_MOUSE	Phosphofurin acidic cluster sorting protein 1 OS=Mus musculus OX=10090 GN=Pacs1 PE=1 SV=2	Pacs1	215	41	941.531	4	105.51
Psap	sp|Q61207|SAP_MOUSE	Prosaposin OS=Mus musculus OX=10090 GN=Psap PE=1 SV=2	Psap	215	17	1171.18	2	83.64
Bdh1	sp|Q80XN0|BDH_MOUSE	D-beta-hydroxybutyrate dehydrogenase, mitochondrial OS=Mus musculus OX=10090 GN=Bdh1 PE=1 SV=2	Bdh1	214	26	1092.59	2	83.2
Fkbp4	sp|P30416|FKBP4_MOUSE	Peptidyl-prolyl cis-trans isomerase FKBP4 OS=Mus musculus OX=10090 GN=Fkbp4 PE=1 SV=5	Fkbp4	214	40	663.359	3	81.99
Nptn	sp|P97300|NPTN_MOUSE	Neuroplastin OS=Mus musculus OX=10090 GN=Nptn PE=1 SV=3	Nptn	214	23	640.735	3	84.74
3000002C10Rik	tr|Q8CEV2|Q8CEV2_MOUSE	Gp_dh_C domain-containing protein OS=Mus musculus OX=10090 GN=3000002C10Rik PE=2 SV=1	3000002C10Rik	213	5	989.581	2	89.55
Ank2	sp|Q8C8R3-6|ANK2_MOUSE	Isoform 6 of Ankyrin-2 OS=Mus musculus OX=10090 GN=Ank2	Ank2	213	23	811.449	3	90.57
Cbr1	sp|P48758|CBR1_MOUSE	Carbonyl reductase [NADPH] 1 OS=Mus musculus OX=10090 GN=Cbr1 PE=1 SV=3	Cbr1	213	27	868.813	3	78.33
H2ac11	sp|C0HKE5|H2A1G_MOUSE	Histone H2A type 1-G OS=Mus musculus OX=10090 GN=H2ac11 PE=1 SV=1	H2ac11	213	8	1270.29	2	89.16
Myh14	sp|Q6URW6-2|MYH14_MOUSE	Isoform 2 of Myosin-14 OS=Mus musculus OX=10090 GN=Myh14	Myh14	213	91	1168.19	2	104.06
Prkce	sp|P16054|KPCE_MOUSE	Protein kinase C epsilon type OS=Mus musculus OX=10090 GN=Prkce PE=1 SV=1	Prkce	213	43	1096.16	2	87.64
Rbmxl1	sp|Q91VM5|RMXL1_MOUSE	RNA binding motif protein, X-linked-like-1 OS=Mus musculus OX=10090 GN=Rbmxl1 PE=2 SV=1	Rbmxl1	213	37	1022.58	2	84.28
Cyfip1	sp|Q7TMB8-2|CYFP1_MOUSE	Isoform 2 of Cytoplasmic FMR1-interacting protein 1 OS=Mus musculus OX=10090 GN=Cyfip1	Cyfip1	212	55	1024.59	2	86.23
Myh14	sp|Q6URW6|MYH14_MOUSE	Myosin-14 OS=Mus musculus OX=10090 GN=Myh14 PE=1 SV=1	Myh14	212	90	1168.19	2	104.06
Psmd2	sp|Q8VDM4|PSMD2_MOUSE	26S proteasome non-ATPase regulatory subunit 2 OS=Mus musculus OX=10090 GN=Psmd2 PE=1 SV=1	Psmd2	212	46	1381.29	2	91.22
Yars	tr|A2A7S7|A2A7S7_MOUSE	Tyrosine--tRNA ligase OS=Mus musculus OX=10090 GN=Yars PE=1 SV=1	Yars	212	43	1000	2	83.08
Arhgap32	sp|Q811P8|RHG32_MOUSE	Rho GTPase-activating protein 32 OS=Mus musculus OX=10090 GN=Arhgap32 PE=1 SV=2	Arhgap32	210	56	751.769	3	95.07
H2bc1	sp|P70696|H2B1A_MOUSE	Histone H2B type 1-A OS=Mus musculus OX=10090 GN=H2bc1 PE=1 SV=3	H2bc1	210	8	889.008	2	72.79
Snrnp200	sp|Q6P4T2|U520_MOUSE	U5 small nuclear ribonucleoprotein 200 kDa helicase OS=Mus musculus OX=10090 GN=Snrnp200 PE=1 SV=1	Snrnp200	210	73	976.562	2	88.59
Dhx9	tr|E9QNN1|E9QNN1_MOUSE	RNA helicase OS=Mus musculus OX=10090 GN=Dhx9 PE=1 SV=1	Dhx9	209	51	927.125	3	97.47
Dstn	sp|Q9R0P5|DEST_MOUSE	Destrin OS=Mus musculus OX=10090 GN=Dstn PE=1 SV=3	Dstn	209	15	958.518	2	80.56
H2ac20	sp|Q64523|H2A2C_MOUSE	Histone H2A type 2-C OS=Mus musculus OX=10090 GN=H2ac20 PE=1 SV=3	H2ac20	209	7	1270.29	2	89.16
Psat1	sp|Q99K85|SERC_MOUSE	Phosphoserine aminotransferase OS=Mus musculus OX=10090 GN=Psat1 PE=1 SV=1	Psat1	209	23	982.042	2	95.77
Slc4a10	sp|Q5DTL9-10|S4A10_MOUSE	Isoform 10 of Sodium-driven chloride bicarbonate exchanger OS=Mus musculus OX=10090 GN=Slc4a10	Slc4a10	209	44	850.124	3	91.69
Sod2	sp|P09671|SODM_MOUSE	Superoxide dismutase [Mn], mitochondrial OS=Mus musculus OX=10090 GN=Sod2 PE=1 SV=3	Sod2	209	12	1024.61	2	89.59
H2ac1	tr|Q8CGP4|Q8CGP4_MOUSE	Histone H2A OS=Mus musculus OX=10090 GN=H2ac1 PE=1 SV=1	H2ac1	208	6	1270.29	2	89.16
Mink1	sp|Q9JM52-2|MINK1_MOUSE	Isoform 1 of Misshapen-like kinase 1 OS=Mus musculus OX=10090 GN=Mink1	Mink1	208	52	1012.09	2	100.8
Negr1	sp|Q80Z24|NEGR1_MOUSE	Neuronal growth regulator 1 OS=Mus musculus OX=10090 GN=Negr1 PE=1 SV=1	Negr1	208	15	801.97	2	72.79
Dhx9	sp|O70133|DHX9_MOUSE	ATP-dependent RNA helicase A OS=Mus musculus OX=10090 GN=Dhx9 PE=1 SV=2	Dhx9	207	50	927.125	3	97.47
Lmnb2	sp|P21619|LMNB2_MOUSE	Lamin-B2 OS=Mus musculus OX=10090 GN=Lmnb2 PE=1 SV=2	Lmnb2	207	50	999.073	2	100.54
Phgdh	sp|Q61753|SERA_MOUSE	D-3-phosphoglycerate dehydrogenase OS=Mus musculus OX=10090 GN=Phgdh PE=1 SV=3	Phgdh	207	21	970.586	2	94.41
Gmps	sp|Q3THK7|GUAA_MOUSE	GMP synthase [glutamine-hydrolyzing] OS=Mus musculus OX=10090 GN=Gmps PE=1 SV=2	Gmps	206	33	934.539	2	90.54
Grm3	sp|Q9QYS2|GRM3_MOUSE	Metabotropic glutamate receptor 3 OS=Mus musculus OX=10090 GN=Grm3 PE=1 SV=1	Grm3	206	32	603.58	4	95.63
Htt	sp|P42859|HD_MOUSE	Huntingtin OS=Mus musculus OX=10090 GN=Htt PE=1 SV=2	Htt	206	70	1052.54	3	105.36
Lonp1	sp|Q8CGK3|LONM_MOUSE	Lon protease homolog, mitochondrial OS=Mus musculus OX=10090 GN=Lonp1 PE=1 SV=2	Lonp1	206	53	1079.09	2	97.03
Ogt	sp|Q8CGY8|OGT1_MOUSE	UDP-N-acetylglucosamine--peptide N-acetylglucosaminyltransferase 110 kDa subunit OS=Mus musculus OX=10090 GN=Ogt PE=1 SV=2	Ogt	206	38	535.627	3	83.05
Pde2a	sp|Q922S4|PDE2A_MOUSE	cGMP-dependent 3',5'-cyclic phosphodiesterase OS=Mus musculus OX=10090 GN=Pde2a PE=1 SV=4	Pde2a	206	44	790.174	4	92.05
Rbmx	sp|Q9WV02|RBMX_MOUSE	RNA-binding motif protein, X chromosome OS=Mus musculus OX=10090 GN=Rbmx PE=1 SV=1	Rbmx	206	37	1022.58	2	84.28
Rufy3	sp|Q9D394-2|RUFY3_MOUSE	Isoform 2 of Protein RUFY3 OS=Mus musculus OX=10090 GN=Rufy3	Rufy3	206	37	723.933	2	85.54
Slc8a2	sp|Q8K596|NAC2_MOUSE	Sodium/calcium exchanger 2 OS=Mus musculus OX=10090 GN=Slc8a2 PE=1 SV=1	Slc8a2	206	35	1008.46	3	89.9
Aldh6a1	sp|Q9EQ20|MMSA_MOUSE	Methylmalonate-semialdehyde dehydrogenase [acylating], mitochondrial OS=Mus musculus OX=10090 GN=Aldh6a1 PE=1 SV=1	Aldh6a1	205	30	1115.26	3	94.13
Atp8a1	sp|P70704|AT8A1_MOUSE	Phospholipid-transporting ATPase IA OS=Mus musculus OX=10090 GN=Atp8a1 PE=1 SV=2	Atp8a1	205	45	991.568	2	89.38
Cfl2	sp|P45591|COF2_MOUSE	Cofilin-2 OS=Mus musculus OX=10090 GN=Cfl2 PE=1 SV=1	Cfl2	205	16	982.107	2	87.7
Cisd1	sp|Q91WS0|CISD1_MOUSE	CDGSH iron-sulfur domain-containing protein 1 OS=Mus musculus OX=10090 GN=Cisd1 PE=1 SV=1	Cisd1	205	7	1122.12	2	85.06
Ddx39b	sp|Q9Z1N5|DX39B_MOUSE	Spliceosome RNA helicase Ddx39b OS=Mus musculus OX=10090 GN=Ddx39b PE=1 SV=1	Ddx39b	205	29	1036.11	2	96.2
Idh1	sp|O88844|IDHC_MOUSE	Isocitrate dehydrogenase [NADP] cytoplasmic OS=Mus musculus OX=10090 GN=Idh1 PE=1 SV=2	Idh1	205	40	549.299	3	92.03
Rab3d	sp|P35276|RAB3D_MOUSE	Ras-related protein Rab-3D OS=Mus musculus OX=10090 GN=Rab3d PE=1 SV=1	Rab3d	205	9	1158.64	2	96.24
Tpm2	sp|P58774|TPM2_MOUSE	Tropomyosin beta chain OS=Mus musculus OX=10090 GN=Tpm2 PE=1 SV=1	Tpm2	205	25	1074.07	2	87.15
Ahcyl2	sp|Q68FL4|SAHH3_MOUSE	Putative adenosylhomocysteinase 3 OS=Mus musculus OX=10090 GN=Ahcyl2 PE=1 SV=1	Ahcyl2	204	30	790.077	3	97.39
Atp8a1	sp|P70704-2|AT8A1_MOUSE	Isoform 2 of Phospholipid-transporting ATPase IA OS=Mus musculus OX=10090 GN=Atp8a1	Atp8a1	204	45	991.568	2	89.38
Gm45837	tr|F7D3W5|F7D3W5_MOUSE	Phosphodiesterase OS=Mus musculus OX=10090 GN=Gm45837 PE=1 SV=1	Gm45837	204	44	790.174	4	92.05
H2ax	sp|P27661|H2AX_MOUSE	Histone H2AX OS=Mus musculus OX=10090 GN=H2ax PE=1 SV=2	H2ax	204	10	767.777	3	87.73
Prkacb	sp|P68181|KAPCB_MOUSE	cAMP-dependent protein kinase catalytic subunit beta OS=Mus musculus OX=10090 GN=Prkacb PE=1 SV=2	Prkacb	204	21	631.385	3	79.83
Sorbs2	sp|Q3UTJ2-2|SRBS2_MOUSE	Isoform 2 of Sorbin and SH3 domain-containing protein 2 OS=Mus musculus OX=10090 GN=Sorbs2	Sorbs2	204	54	919.807	3	93.36
Tnik	sp|P83510|TNIK_MOUSE	Traf2 and NCK-interacting protein kinase OS=Mus musculus OX=10090 GN=Tnik PE=1 SV=2	Tnik	204	55	927.126	3	101.11
Aldh7a1	sp|Q9DBF1|AL7A1_MOUSE	Alpha-aminoadipic semialdehyde dehydrogenase OS=Mus musculus OX=10090 GN=Aldh7a1 PE=1 SV=4	Aldh7a1	203	23	970.09	2	94.46
Hnrnph1	sp|O35737|HNRH1_MOUSE	Heterogeneous nuclear ribonucleoprotein H OS=Mus musculus OX=10090 GN=Hnrnph1 PE=1 SV=3	Hnrnph1	203	15	1225.66	2	107.11
Mtor	sp|Q9JLN9|MTOR_MOUSE	Serine/threonine-protein kinase mTOR OS=Mus musculus OX=10090 GN=Mtor PE=1 SV=2	Mtor	203	82	753.727	3	99.78
Opcml	tr|G5E8G3|G5E8G3_MOUSE	Opioid-binding protein/cell adhesion molecule-like OS=Mus musculus OX=10090 GN=Opcml PE=1 SV=1	Opcml	203	15	941.495	3	100.41
Sfxn3	sp|Q91V61|SFXN3_MOUSE	Sideroflexin-3 OS=Mus musculus OX=10090 GN=Sfxn3 PE=1 SV=1	Sfxn3	203	15	734.071	3	86.9
Cadm3	sp|Q99N28|CADM3_MOUSE	Cell adhesion molecule 3 OS=Mus musculus OX=10090 GN=Cadm3 PE=1 SV=1	Cadm3	202	14	925.502	2	82.1
Prdx2	sp|Q61171|PRDX2_MOUSE	Peroxiredoxin-2 OS=Mus musculus OX=10090 GN=Prdx2 PE=1 SV=3	Prdx2	202	8	1102.6	2	94.67
Gphn	tr|A0JNY3|A0JNY3_MOUSE	Molybdopterin molybdenumtransferase OS=Mus musculus OX=10090 GN=Gphn PE=1 SV=1	Gphn	201	43	1183.25	3	109.07
Prkcg	sp|P63318|KPCG_MOUSE	Protein kinase C gamma type OS=Mus musculus OX=10090 GN=Prkcg PE=1 SV=1	Prkcg	201	35	1236.14	2	96.2
Sgip1	sp|Q8VD37|SGIP1_MOUSE	SH3-containing GRB2-like protein 3-interacting protein 1 OS=Mus musculus OX=10090 GN=Sgip1 PE=1 SV=1	Sgip1	201	37	1035.52	3	100.67
Cdc42bpb	sp|Q7TT50|MRCKB_MOUSE	Serine/threonine-protein kinase MRCK beta OS=Mus musculus OX=10090 GN=Cdc42bpb PE=1 SV=2	Cdc42bpb	200	69	898.175	3	89.63
Marcks	sp|P26645|MARCS_MOUSE	Myristoylated alanine-rich C-kinase substrate OS=Mus musculus OX=10090 GN=Marcks PE=1 SV=2	Marcks	200	19	1528.22	2	114.83
Ndrg2	sp|Q9QYG0|NDRG2_MOUSE	Protein NDRG2 OS=Mus musculus OX=10090 GN=Ndrg2 PE=1 SV=1	Ndrg2	200	18	1062.07	2	86.47
Rab11b	sp|P46638|RB11B_MOUSE	Ras-related protein Rab-11B OS=Mus musculus OX=10090 GN=Rab11b PE=1 SV=3	Rab11b	200	16	949.583	2	85.13
Ddx3x	sp|Q62167|DDX3X_MOUSE	ATP-dependent RNA helicase DDX3X OS=Mus musculus OX=10090 GN=Ddx3x PE=1 SV=3	Ddx3x	199	48	833.402	2	89.48
Ppp1r7	sp|Q3UM45|PP1R7_MOUSE	Protein phosphatase 1 regulatory subunit 7 OS=Mus musculus OX=10090 GN=Ppp1r7 PE=1 SV=2	Ppp1r7	199	31	999.47	2	97.76
Csde1	sp|Q91W50|CSDE1_MOUSE	Cold shock domain-containing protein E1 OS=Mus musculus OX=10090 GN=Csde1 PE=1 SV=1	Csde1	198	42	1114.08	2	92.64
Epb41l3	tr|A0A286YCT6|A0A286YCT6_MOUSE	Band 4.1-like protein 3 (Fragment) OS=Mus musculus OX=10090 GN=Epb41l3 PE=1 SV=1	Epb41l3	198	18	971.513	3	101.15
Gphn	sp|Q8BUV3|GEPH_MOUSE	Gephyrin OS=Mus musculus OX=10090 GN=Gphn PE=1 SV=2	Gphn	198	42	1183.25	3	109.07
Ndufa2	sp|Q9CQ75|NDUA2_MOUSE	NADH dehydrogenase [ubiquinone] 1 alpha subcomplex subunit 2 OS=Mus musculus OX=10090 GN=Ndufa2 PE=1 SV=3	Ndufa2	198	9	911.994	2	90.26
Ppp3r1	sp|Q63810|CANB1_MOUSE	Calcineurin subunit B type 1 OS=Mus musculus OX=10090 GN=Ppp3r1 PE=1 SV=3	Ppp3r1	198	13	989.56	2	95.48
Prpf8	sp|Q99PV0|PRP8_MOUSE	Pre-mRNA-processing-splicing factor 8 OS=Mus musculus OX=10090 GN=Prpf8 PE=1 SV=2	Prpf8	198	85	830.093	3	88.23
Rasal1	sp|Q9Z268|RASL1_MOUSE	RasGAP-activating-like protein 1 OS=Mus musculus OX=10090 GN=Rasal1 PE=1 SV=2	Rasal1	198	36	1103.64	2	101.25
Tpr	sp|F6ZDS4|TPR_MOUSE	Nucleoprotein TPR OS=Mus musculus OX=10090 GN=Tpr PE=1 SV=1	Tpr	198	91	1104.26	3	99.15
Rdx	sp|P26043|RADI_MOUSE	Radixin OS=Mus musculus OX=10090 GN=Rdx PE=1 SV=3	Rdx	197	44	1337.71	2	84.81
Septin9	sp|Q80UG5|SEPT9_MOUSE	Septin-9 OS=Mus musculus OX=10090 GN=Septin9 PE=1 SV=1	Septin9	197	41	590.643	3	80.04
Clta	sp|O08585|CLCA_MOUSE	Clathrin light chain A OS=Mus musculus OX=10090 GN=Clta PE=1 SV=2	Clta	196	13	602.562	4	88.46
Mapre2	sp|Q8R001|MARE2_MOUSE	Microtubule-associated protein RP/EB family member 2 OS=Mus musculus OX=10090 GN=Mapre2 PE=1 SV=1	Mapre2	196	19	868.161	3	92.09
Psmd11	sp|Q8BG32|PSD11_MOUSE	26S proteasome non-ATPase regulatory subunit 11 OS=Mus musculus OX=10090 GN=Psmd11 PE=1 SV=3	Psmd11	196	29	855.139	3	93.36
Rps3	sp|P62908|RS3_MOUSE	40S ribosomal protein S3 OS=Mus musculus OX=10090 GN=Rps3 PE=1 SV=1	Rps3	196	27	1169.63	2	85.49
Srgap3	sp|Q812A2|SRGP3_MOUSE	SLIT-ROBO Rho GTPase-activating protein 3 OS=Mus musculus OX=10090 GN=Srgap3 PE=1 SV=1	Srgap3	196	62	1013.56	2	99.43
Ak1	sp|Q9R0Y5|KAD1_MOUSE	Adenylate kinase isoenzyme 1 OS=Mus musculus OX=10090 GN=Ak1 PE=1 SV=1	Ak1	195	19	936.533	3	82.5
Dlat	sp|Q8BMF4|ODP2_MOUSE	Dihydrolipoyllysine-residue acetyltransferase component of pyruvate dehydrogenase complex, mitochondrial OS=Mus musculus OX=10090 GN=Dlat PE=1 SV=2	Dlat	195	26	1049.62	2	106.35
Phb	sp|P67778|PHB_MOUSE	Prohibitin OS=Mus musculus OX=10090 GN=Phb PE=1 SV=1	Phb	195	17	909.857	3	94.7
Prkaca	sp|P05132|KAPCA_MOUSE	cAMP-dependent protein kinase catalytic subunit alpha OS=Mus musculus OX=10090 GN=Prkaca PE=1 SV=3	Prkaca	195	18	822.935	2	80.89
Ddah1	sp|Q9CWS0|DDAH1_MOUSE	N(G),N(G)-dimethylarginine dimethylaminohydrolase 1 OS=Mus musculus OX=10090 GN=Ddah1 PE=1 SV=3	Ddah1	194	25	992.5	2	90.48
Glod4	sp|Q9CPV4|GLOD4_MOUSE	Glyoxalase domain-containing protein 4 OS=Mus musculus OX=10090 GN=Glod4 PE=1 SV=1	Glod4	194	27	719.73	3	94.8
Map4	tr|A0A0G2JFH2|A0A0G2JFH2_MOUSE	Microtubule-associated protein (Fragment) OS=Mus musculus OX=10090 GN=Map4 PE=1 SV=1	Map4	194	31	697.701	3	89.97
Nf1	sp|Q04690|NF1_MOUSE	Neurofibromin OS=Mus musculus OX=10090 GN=Nf1 PE=1 SV=1	Nf1	194	76	1128.13	2	91.42
Rdx	tr|A0A5F8MPB9|A0A5F8MPB9_MOUSE	Radixin OS=Mus musculus OX=10090 GN=Rdx PE=1 SV=1	Rdx	194	43	1337.71	2	84.81
Iars1	sp|Q8BU30|SYIC_MOUSE	Isoleucine--tRNA ligase, cytoplasmic OS=Mus musculus OX=10090 GN=Iars1 PE=1 SV=2	Iars1	193	61	864.138	3	101.87
Rpl4	sp|Q9D8E6|RL4_MOUSE	60S ribosomal protein L4 OS=Mus musculus OX=10090 GN=Rpl4 PE=1 SV=3	Rpl4	193	27	879.438	3	97.42
Atp6v0d1	sp|P51863|VA0D1_MOUSE	V-type proton ATPase subunit d 1 OS=Mus musculus OX=10090 GN=Atp6v0d1 PE=1 SV=2	Atp6v0d1	192	12	957.033	2	82.31
H2bc21	sp|Q64524|H2B2E_MOUSE	Histone H2B type 2-E OS=Mus musculus OX=10090 GN=H2bc21 PE=1 SV=3	H2bc21	192	15	1024.52	2	79.03
Lrrc7	sp|Q80TE7|LRRC7_MOUSE	Leucine-rich repeat-containing protein 7 OS=Mus musculus OX=10090 GN=Lrrc7 PE=1 SV=2	Lrrc7	192	56	1042.09	2	83.33
Gripap1	tr|A2AEW8|A2AEW8_MOUSE	GRIP1-associated protein 1 OS=Mus musculus OX=10090 GN=Gripap1 PE=1 SV=1	Gripap1	191	56	1091.56	3	96.39
Iars2	sp|Q8BIJ6|SYIM_MOUSE	Isoleucine--tRNA ligase, mitochondrial OS=Mus musculus OX=10090 GN=Iars2 PE=1 SV=1	Iars2	191	34	1043.06	2	87.42
Itsn1	tr|E9Q0N0|E9Q0N0_MOUSE	Intersectin-1 OS=Mus musculus OX=10090 GN=Itsn1 PE=1 SV=1	Itsn1	191	67	885.812	3	90.15
Ppp1r9a	tr|H3BJD6|H3BJD6_MOUSE	Protein phosphatase 1, regulatory subunit 9A OS=Mus musculus OX=10090 GN=Ppp1r9a PE=1 SV=1	Ppp1r9a	191	42	1007.01	2	92.53
Sh3glb2	sp|Q8R3V5-3|SHLB2_MOUSE	Isoform 3 of Endophilin-B2 OS=Mus musculus OX=10090 GN=Sh3glb2	Sh3glb2	191	18	611.666	3	90
Vapa	sp|Q9WV55|VAPA_MOUSE	Vesicle-associated membrane protein-associated protein A OS=Mus musculus OX=10090 GN=Vapa PE=1 SV=2	Vapa	191	19	950.554	2	71.54
Otub1	sp|Q7TQI3|OTUB1_MOUSE	Ubiquitin thioesterase OTUB1 OS=Mus musculus OX=10090 GN=Otub1 PE=1 SV=2	Otub1	190	9	1129.12	2	87.71
Hadha	sp|Q8BMS1|ECHA_MOUSE	Trifunctional enzyme subunit alpha, mitochondrial OS=Mus musculus OX=10090 GN=Hadha PE=1 SV=1	Hadha	189	29	1166.62	2	104.67
Kif2a	sp|P28740|KIF2A_MOUSE	Kinesin-like protein KIF2A OS=Mus musculus OX=10090 GN=Kif2a PE=1 SV=2	Kif2a	189	35	1192.96	3	83.69
Gcn1	sp|E9PVA8|GCN1_MOUSE	eIF-2-alpha kinase activator GCN1 OS=Mus musculus OX=10090 GN=Gcn1 PE=1 SV=1	Gcn1	188	83	1208.64	2	94.83
H1-1	sp|P43275|H11_MOUSE	Histone H1.1 OS=Mus musculus OX=10090 GN=H1-1 PE=1 SV=2	H1-1	188	9	866.491	2	84.51
Hnrnpa1	sp|P49312|ROA1_MOUSE	Heterogeneous nuclear ribonucleoprotein A1 OS=Mus musculus OX=10090 GN=Hnrnpa1 PE=1 SV=2	Hnrnpa1	188	23	999.956	2	113.11
Kif2a	sp|P28740-2|KIF2A_MOUSE	Isoform 2 of Kinesin-like protein KIF2A OS=Mus musculus OX=10090 GN=Kif2a	Kif2a	188	33	628.362	3	82.93
Pdia4	sp|P08003|PDIA4_MOUSE	Protein disulfide-isomerase A4 OS=Mus musculus OX=10090 GN=Pdia4 PE=1 SV=3	Pdia4	188	38	1364.21	2	110.57
Rab11a	sp|P62492|RB11A_MOUSE	Ras-related protein Rab-11A OS=Mus musculus OX=10090 GN=Rab11a PE=1 SV=3	Rab11a	188	15	949.583	2	85.13
Sorbs2	sp|Q3UTJ2|SRBS2_MOUSE	Sorbin and SH3 domain-containing protein 2 OS=Mus musculus OX=10090 GN=Sorbs2 PE=1 SV=2	Sorbs2	188	52	630.594	4	93.78
Crym	sp|O54983|CRYM_MOUSE	Ketimine reductase mu-crystallin OS=Mus musculus OX=10090 GN=Crym PE=1 SV=1	Crym	187	18	956.555	2	93.49
Mpp6	sp|Q9JLB0-2|MPP6_MOUSE	Isoform Alpha of MAGUK p55 subfamily member 6 OS=Mus musculus OX=10090 GN=Mpp6	Mpp6	187	37	900.479	3	89.94
Msn	sp|P26041|MOES_MOUSE	Moesin OS=Mus musculus OX=10090 GN=Msn PE=1 SV=3	Msn	187	48	1337.71	2	84.81
Psmd1	sp|Q3TXS7|PSMD1_MOUSE	26S proteasome non-ATPase regulatory subunit 1 OS=Mus musculus OX=10090 GN=Psmd1 PE=1 SV=1	Psmd1	187	37	924.136	3	94.22
mKIAA0743	tr|Q6ZQ56|Q6ZQ56_MOUSE	MKIAA0743 protein (Fragment) OS=Mus musculus OX=10090 GN=mKIAA0743 PE=3 SV=1	mKIAA0743	187	45	1156.18	2	96.97
Atp1b2	sp|P14231|AT1B2_MOUSE	Sodium/potassium-transporting ATPase subunit beta-2 OS=Mus musculus OX=10090 GN=Atp1b2 PE=1 SV=2	Atp1b2	186	16	718.391	3	86.77
Ndufa7	sp|Q9Z1P6|NDUA7_MOUSE	NADH dehydrogenase [ubiquinone] 1 alpha subcomplex subunit 7 OS=Mus musculus OX=10090 GN=Ndufa7 PE=1 SV=3	Ndufa7	186	18	887.978	2	93.02
Plxna4	sp|Q80UG2|PLXA4_MOUSE	Plexin-A4 OS=Mus musculus OX=10090 GN=Plxna4 PE=1 SV=3	Plxna4	186	63	1175.14	2	84.06
Hspe1	sp|Q64433|CH10_MOUSE	10 kDa heat shock protein, mitochondrial OS=Mus musculus OX=10090 GN=Hspe1 PE=1 SV=2	Hspe1	185	11	947.584	2	88.9
Lrrc7	tr|A0A571BEA5|A0A571BEA5_MOUSE	Leucine-rich repeat-containing protein 7 OS=Mus musculus OX=10090 GN=Lrrc7 PE=1 SV=2	Lrrc7	185	56	1042.09	2	83.33
Rims1	sp|Q99NE5|RIMS1_MOUSE	Regulating synaptic membrane exocytosis protein 1 OS=Mus musculus OX=10090 GN=Rims1 PE=1 SV=2	Rims1	185	62	901.128	3	96.56
Sh3glb2	sp|Q8R3V5|SHLB2_MOUSE	Endophilin-B2 OS=Mus musculus OX=10090 GN=Sh3glb2 PE=1 SV=2	Sh3glb2	185	18	611.666	3	90
Syp	sp|Q62277|SYPH_MOUSE	Synaptophysin OS=Mus musculus OX=10090 GN=Syp PE=1 SV=2	Syp	185	11	1247.68	2	83.05
Cyrib	sp|Q921M7|CYRIB_MOUSE	CYFIP-related Rac1 interactor B OS=Mus musculus OX=10090 GN=Cyrib PE=1 SV=1	Cyrib	184	20	964.077	2	82.79
Gripap1	sp|Q8VD04|GRAP1_MOUSE	GRIP1-associated protein 1 OS=Mus musculus OX=10090 GN=Gripap1 PE=1 SV=1	Gripap1	184	55	1091.56	3	96.39
Itsn1	sp|Q9Z0R4|ITSN1_MOUSE	Intersectin-1 OS=Mus musculus OX=10090 GN=Itsn1 PE=1 SV=2	Itsn1	184	64	885.812	3	90.15
Mpp6	sp|Q9JLB0|MPP6_MOUSE	MAGUK p55 subfamily member 6 OS=Mus musculus OX=10090 GN=Mpp6 PE=1 SV=1	Mpp6	184	36	900.479	3	89.94
Agl	tr|F8VPN4|F8VPN4_MOUSE	4-alpha-glucanotransferase OS=Mus musculus OX=10090 GN=Agl PE=1 SV=1	Agl	183	58	965.846	3	81.7
Ckap4	sp|Q8BMK4|CKAP4_MOUSE	Cytoskeleton-associated protein 4 OS=Mus musculus OX=10090 GN=Ckap4 PE=1 SV=2	Ckap4	183	41	930.543	2	97.71
Gnaq	sp|P21279|GNAQ_MOUSE	Guanine nucleotide-binding protein G(q) subunit alpha OS=Mus musculus OX=10090 GN=Gnaq PE=1 SV=4	Gnaq	183	26	1031.08	2	91.56
Kalrn	tr|B1B1A7|B1B1A7_MOUSE	Kalirin (Fragment) OS=Mus musculus OX=10090 GN=Kalrn PE=1 SV=1	Kalrn	183	55	673.022	3	85.81
Khsrp	sp|Q3U0V1|FUBP2_MOUSE	Far upstream element-binding protein 2 OS=Mus musculus OX=10090 GN=Khsrp PE=1 SV=2	Khsrp	183	39	1316.15	2	111.45
Mag	sp|P20917|MAG_MOUSE	Myelin-associated glycoprotein OS=Mus musculus OX=10090 GN=Mag PE=1 SV=3	Mag	183	17	943.791	3	95.11
Nrxn3	sp|Q6P9K9|NRX3A_MOUSE	Neurexin-3 OS=Mus musculus OX=10090 GN=Nrxn3 PE=1 SV=2	Nrxn3	183	47	1156.18	2	96.97
Ptk2b	sp|Q9QVP9|FAK2_MOUSE	Protein-tyrosine kinase 2-beta OS=Mus musculus OX=10090 GN=Ptk2b PE=1 SV=2	Ptk2b	183	50	985.028	2	82.89
Ptprd	sp|Q64487-10|PTPRD_MOUSE	Isoform J of Receptor-type tyrosine-protein phosphatase delta OS=Mus musculus OX=10090 GN=Ptprd	Ptprd	183	56	1207.63	2	103.51
Rab10	sp|P61027|RAB10_MOUSE	Ras-related protein Rab-10 OS=Mus musculus OX=10090 GN=Rab10 PE=1 SV=1	Rab10	183	15	582.286	3	75.07
Rims1	sp|Q99NE5-7|RIMS1_MOUSE	Isoform 7 of Regulating synaptic membrane exocytosis protein 1 OS=Mus musculus OX=10090 GN=Rims1	Rims1	183	53	901.128	3	96.56
Agap2	sp|Q3UHD9|AGAP2_MOUSE	Arf-GAP with GTPase, ANK repeat and PH domain-containing protein 2 OS=Mus musculus OX=10090 GN=Agap2 PE=1 SV=1	Agap2	182	49	775.93	4	96.68
Phyhip	sp|Q8K0S0|PHYIP_MOUSE	Phytanoyl-CoA hydroxylase-interacting protein OS=Mus musculus OX=10090 GN=Phyhip PE=1 SV=1	Phyhip	182	15	952.552	2	92.85
Eps15l1	sp|Q60902|EP15R_MOUSE	Epidermal growth factor receptor substrate 15-like 1 OS=Mus musculus OX=10090 GN=Eps15l1 PE=1 SV=3	Eps15l1	181	44	1081.57	2	93.22
Erc1	sp|Q99MI1|RB6I2_MOUSE	ELKS/Rab6-interacting/CAST family member 1 OS=Mus musculus OX=10090 GN=Erc1 PE=1 SV=1	Erc1	181	65	891.036	2	90.48
Madd	sp|Q80U28-14|MADD_MOUSE	Isoform 14 of MAP kinase-activating death domain protein OS=Mus musculus OX=10090 GN=Madd	Madd	181	62	859.44	3	88.69
Vps13a	sp|Q5H8C4|VP13A_MOUSE	Vacuolar protein sorting-associated protein 13A OS=Mus musculus OX=10090 GN=Vps13a PE=1 SV=1	Vps13a	181	77	954.082	2	109.15
Ddx17	sp|Q501J6|DDX17_MOUSE	Probable ATP-dependent RNA helicase DDX17 OS=Mus musculus OX=10090 GN=Ddx17 PE=1 SV=1	Ddx17	180	35	1028.59	2	89.5
Klc1	tr|Q5UE59|Q5UE59_MOUSE	Kinesin light chain OS=Mus musculus OX=10090 GN=Klc1 PE=1 SV=1	Klc1	180	35	886.447	2	90.7
Mical3	sp|Q8CJ19|MICA3_MOUSE	[F-actin]-monooxygenase MICAL3 OS=Mus musculus OX=10090 GN=Mical3 PE=1 SV=2	Mical3	180	73	788.947	2	85.6
Ppfia2	tr|Q5DTM9|Q5DTM9_MOUSE	MKIAA4112 protein (Fragment) OS=Mus musculus OX=10090 GN=Ppfia2 PE=2 SV=1	Ppfia2	180	63	1174.12	2	103.91
Ptprs	sp|B0V2N1|PTPRS_MOUSE	Receptor-type tyrosine-protein phosphatase S OS=Mus musculus OX=10090 GN=Ptprs PE=1 SV=1	Ptprs	180	47	1071.57	2	101.28
Rtn1	tr|A3QM89|A3QM89_MOUSE	Reticulon (Fragment) OS=Mus musculus OX=10090 GN=Rtn1 PE=1 SV=1	Rtn1	180	10	999.611	2	83.92
Samm50	sp|Q8BGH2|SAM50_MOUSE	Sorting and assembly machinery component 50 homolog OS=Mus musculus OX=10090 GN=Samm50 PE=1 SV=1	Samm50	180	23	1203.66	2	98.91
Thop1	sp|Q8C1A5|THOP1_MOUSE	Thimet oligopeptidase OS=Mus musculus OX=10090 GN=Thop1 PE=1 SV=1	Thop1	180	40	1198.13	2	91.21
Epb41l3	tr|Q8BT38|Q8BT38_MOUSE	4_1_CTD domain-containing protein OS=Mus musculus OX=10090 GN=Epb41l3 PE=2 SV=1	Epb41l3	179	17	971.513	3	101.15
Hip1r	sp|Q9JKY5|HIP1R_MOUSE	Huntingtin-interacting protein 1-related protein OS=Mus musculus OX=10090 GN=Hip1r PE=1 SV=2	Hip1r	179	75	869.952	2	101.98
Hyou1	sp|Q9JKR6|HYOU1_MOUSE	Hypoxia up-regulated protein 1 OS=Mus musculus OX=10090 GN=Hyou1 PE=1 SV=1	Hyou1	179	41	758.12	4	92.2
Pgam2	sp|O70250|PGAM2_MOUSE	Phosphoglycerate mutase 2 OS=Mus musculus OX=10090 GN=Pgam2 PE=1 SV=3	Pgam2	179	14	792.457	2	77.48
Prkar2a	tr|Q8K1M3|Q8K1M3_MOUSE	Protein kinase, cAMP dependent regulatory, type II alpha OS=Mus musculus OX=10090 GN=Prkar2a PE=1 SV=1	Prkar2a	179	16	1151.17	2	93.02
Rac1	sp|P63001|RAC1_MOUSE	Ras-related C3 botulinum toxin substrate 1 OS=Mus musculus OX=10090 GN=Rac1 PE=1 SV=1	Rac1	179	14	834.983	2	75.87
Slc4a4	tr|E9Q8N8|E9Q8N8_MOUSE	Anion exchange protein OS=Mus musculus OX=10090 GN=Slc4a4 PE=1 SV=1	Slc4a4	179	38	1041.9	3	99.18
Arpc1a	sp|Q9R0Q6|ARC1A_MOUSE	Actin-related protein 2/3 complex subunit 1A OS=Mus musculus OX=10090 GN=Arpc1a PE=1 SV=1	Arpc1a	178	17	1191.15	2	86.21
Copa	sp|Q8CIE6|COPA_MOUSE	Coatomer subunit alpha OS=Mus musculus OX=10090 GN=Copa PE=1 SV=2	Copa	178	53	905.156	3	93.78
Ilf3	sp|Q9Z1X4|ILF3_MOUSE	Interleukin enhancer-binding factor 3 OS=Mus musculus OX=10090 GN=Ilf3 PE=1 SV=2	Ilf3	178	36	814.997	2	87.81
Letm1	sp|Q9Z2I0|LETM1_MOUSE	Mitochondrial proton/calcium exchanger protein OS=Mus musculus OX=10090 GN=Letm1 PE=1 SV=1	Letm1	178	37	977.202	3	104.86
Pak3	sp|Q61036|PAK3_MOUSE	Serine/threonine-protein kinase PAK 3 OS=Mus musculus OX=10090 GN=Pak3 PE=1 SV=2	Pak3	178	31	979.048	2	88.88
Ptprd	sp|Q64487|PTPRD_MOUSE	Receptor-type tyrosine-protein phosphatase delta OS=Mus musculus OX=10090 GN=Ptprd PE=1 SV=3	Ptprd	178	57	1207.63	2	103.51
Sbf1	sp|Q6ZPE2|MTMR5_MOUSE	Myotubularin-related protein 5 OS=Mus musculus OX=10090 GN=Sbf1 PE=1 SV=2	Sbf1	178	65	664.023	3	92.57
Taldo1	sp|Q93092|TALDO_MOUSE	Transaldolase OS=Mus musculus OX=10090 GN=Taldo1 PE=1 SV=2	Taldo1	178	22	943.038	2	90.94
1810009J06Rik	tr|Q9CPN7|Q9CPN7_MOUSE	RIKEN cDNA 1810009J06 gene OS=Mus musculus OX=10090 GN=1810009J06Rik PE=2 SV=1	1810009J06Rik	177	2	1410.75	2	73.16
Actr1a	sp|P61164|ACTZ_MOUSE	Alpha-centractin OS=Mus musculus OX=10090 GN=Actr1a PE=1 SV=1	Actr1a	177	23	946.836	3	93.29
Afdn	sp|Q9QZQ1|AFAD_MOUSE	Afadin OS=Mus musculus OX=10090 GN=Afdn PE=1 SV=3	Afdn	177	83	1201.17	2	102.73
Aldh2	sp|P47738|ALDH2_MOUSE	Aldehyde dehydrogenase, mitochondrial OS=Mus musculus OX=10090 GN=Aldh2 PE=1 SV=1	Aldh2	177	24	1104.6	2	99.41
Atp5pf	sp|P97450|ATP5J_MOUSE	ATP synthase-coupling factor 6, mitochondrial OS=Mus musculus OX=10090 GN=Atp5pf PE=1 SV=1	Atp5pf	177	13	835.761	3	111.09
Git1	sp|Q68FF6|GIT1_MOUSE	ARF GTPase-activating protein GIT1 OS=Mus musculus OX=10090 GN=Git1 PE=1 SV=1	Git1	177	34	1086.15	2	93.07
Hnrnpm	sp|Q9D0E1|HNRPM_MOUSE	Heterogeneous nuclear ribonucleoprotein M OS=Mus musculus OX=10090 GN=Hnrnpm PE=1 SV=3	Hnrnpm	177	69	780.391	3	91.72
Kif5a	sp|P33175|KIF5A_MOUSE	Kinesin heavy chain isoform 5A OS=Mus musculus OX=10090 GN=Kif5a PE=1 SV=3	Kif5a	177	46	1120.16	2	108.55
Uggt1	sp|Q6P5E4|UGGG1_MOUSE	UDP-glucose:glycoprotein glucosyltransferase 1 OS=Mus musculus OX=10090 GN=Uggt1 PE=1 SV=4	Uggt1	177	52	1108.57	2	86.37
Atl1	sp|Q8BH66|ATLA1_MOUSE	Atlastin-1 OS=Mus musculus OX=10090 GN=Atl1 PE=1 SV=1	Atl1	176	30	1242.19	2	106.96
Cracdl	tr|E9Q3M9|E9Q3M9_MOUSE	Capping protein-inhibiting regulator of actin-like OS=Mus musculus OX=10090 GN=Cracdl PE=1 SV=1	Cracdl	176	58	685.33	3	99.13
Pip5k1c	sp|O70161|PI51C_MOUSE	Phosphatidylinositol 4-phosphate 5-kinase type-1 gamma OS=Mus musculus OX=10090 GN=Pip5k1c PE=1 SV=2	Pip5k1c	176	30	890.18	3	92.33
Plxna1	sp|P70206|PLXA1_MOUSE	Plexin-A1 OS=Mus musculus OX=10090 GN=Plxna1 PE=1 SV=1	Plxna1	176	61	683.355	4	104.78
Soga3	sp|Q6NZL0|SOGA3_MOUSE	Protein SOGA3 OS=Mus musculus OX=10090 GN=Soga3 PE=1 SV=2	Soga3	176	46	773.94	2	83.46
Camk4	sp|P08414|KCC4_MOUSE	Calcium/calmodulin-dependent protein kinase type IV OS=Mus musculus OX=10090 GN=Camk4 PE=1 SV=2	Camk4	175	32	971.029	2	88.9
Myo6	tr|E9PVU0|E9PVU0_MOUSE	Unconventional myosin-6 OS=Mus musculus OX=10090 GN=Myo6 PE=1 SV=1	Myo6	175	61	1247.62	2	86.74
Ppa1	sp|Q9D819|IPYR_MOUSE	Inorganic pyrophosphatase OS=Mus musculus OX=10090 GN=Ppa1 PE=1 SV=1	Ppa1	175	19	1199.16	2	86.2
Rab2b	sp|P59279|RAB2B_MOUSE	Ras-related protein Rab-2B OS=Mus musculus OX=10090 GN=Rab2b PE=1 SV=1	Rab2b	175	16	986.047	2	99.25
Cltb	sp|Q6IRU5-2|CLCB_MOUSE	Isoform 2 of Clathrin light chain B OS=Mus musculus OX=10090 GN=Cltb	Cltb	174	14	870.017	2	75.88
Flna	sp|Q8BTM8|FLNA_MOUSE	Filamin-A OS=Mus musculus OX=10090 GN=Flna PE=1 SV=5	Flna	174	80	1055.09	2	101.92
Myo6	tr|V9GX76|V9GX76_MOUSE	Unconventional myosin-6 OS=Mus musculus OX=10090 GN=Myo6 PE=1 SV=1	Myo6	174	60	1247.62	2	86.74
Ndufa4	sp|Q62425|NDUA4_MOUSE	Cytochrome c oxidase subunit NDUFA4 OS=Mus musculus OX=10090 GN=Ndufa4 PE=1 SV=2	Ndufa4	174	8	1085.12	2	63.46
Ndufs3	sp|Q9DCT2|NDUS3_MOUSE	NADH dehydrogenase [ubiquinone] iron-sulfur protein 3, mitochondrial OS=Mus musculus OX=10090 GN=Ndufs3 PE=1 SV=2	Ndufs3	174	18	1137.15	2	89.58
Ptprs	sp|B0V2N1-3|PTPRS_MOUSE	Isoform 3 of Receptor-type tyrosine-protein phosphatase S OS=Mus musculus OX=10090 GN=Ptprs	Ptprs	174	39	694.876	2	89.27
Prkcb	sp|P68404-2|KPCB_MOUSE	Isoform Beta-II of Protein kinase C beta type OS=Mus musculus OX=10090 GN=Prkcb	Prkcb	173	33	1261.65	3	89.46
Tf	sp|Q921I1|TRFE_MOUSE	Serotransferrin OS=Mus musculus OX=10090 GN=Tf PE=1 SV=1	Tf	173	31	1283.66	2	82.56
Apoe	sp|P08226|APOE_MOUSE	Apolipoprotein E OS=Mus musculus OX=10090 GN=Apoe PE=1 SV=2	Apoe	172	32	952.499	2	77.02
Arfgap1	sp|Q9EPJ9|ARFG1_MOUSE	ADP-ribosylation factor GTPase-activating protein 1 OS=Mus musculus OX=10090 GN=Arfgap1 PE=1 SV=2	Arfgap1	172	15	942.009	2	82.76
Eif4g3	tr|A0A0N4SVL0|A0A0N4SVL0_MOUSE	Eukaryotic translation initiation factor 4 gamma 3 OS=Mus musculus OX=10090 GN=Eif4g3 PE=1 SV=1	Eif4g3	172	63	985.035	2	87.13
Prkar2a	sp|P12367|KAP2_MOUSE	cAMP-dependent protein kinase type II-alpha regulatory subunit OS=Mus musculus OX=10090 GN=Prkar2a PE=1 SV=2	Prkar2a	172	15	1151.17	2	93.02
Rab3gap2	tr|E9QKE4|E9QKE4_MOUSE	Rab3 GTPase-activating protein non-catalytic subunit OS=Mus musculus OX=10090 GN=Rab3gap2 PE=1 SV=1	Rab3gap2	172	51	936.546	2	96.64
St13	sp|Q99L47|F10A1_MOUSE	Hsc70-interacting protein OS=Mus musculus OX=10090 GN=St13 PE=1 SV=1	St13	172	24	1019.08	2	91.15
Tceal5	sp|Q8CCT4|TCAL5_MOUSE	Transcription elongation factor A protein-like 5 OS=Mus musculus OX=10090 GN=Tceal5 PE=1 SV=1	Tceal5	172	23	1039.57	2	93.71
Atp5o	tr|A0A338P776|A0A338P776_MOUSE	ATP synthase subunit O, mitochondrial (Fragment) OS=Mus musculus OX=10090 GN=Atp5o PE=1 SV=1	Atp5o	171	8	877.502	2	84.99
Cltb	sp|Q6IRU5|CLCB_MOUSE	Clathrin light chain B OS=Mus musculus OX=10090 GN=Cltb PE=1 SV=1	Cltb	171	13	870.017	2	75.88
Phf24	sp|Q80TL4|PHF24_MOUSE	PHD finger protein 24 OS=Mus musculus OX=10090 GN=Phf24 PE=1 SV=2	Phf24	171	23	832.923	2	84.19
Pitpnm2	sp|Q6ZPQ6|PITM2_MOUSE	Membrane-associated phosphatidylinositol transfer protein 2 OS=Mus musculus OX=10090 GN=Pitpnm2 PE=1 SV=2	Pitpnm2	171	41	1074.56	2	85.44
Ppfia2	sp|Q8BSS9|LIPA2_MOUSE	Liprin-alpha-2 OS=Mus musculus OX=10090 GN=Ppfia2 PE=1 SV=2	Ppfia2	171	61	1174.12	2	103.91
Dars1	sp|Q922B2|SYDC_MOUSE	Aspartate--tRNA ligase, cytoplasmic OS=Mus musculus OX=10090 GN=Dars1 PE=1 SV=2	Dars1	170	32	1308.63	2	89.21
Dhx15	sp|O35286|DHX15_MOUSE	Pre-mRNA-splicing factor ATP-dependent RNA helicase DHX15 OS=Mus musculus OX=10090 GN=Dhx15 PE=1 SV=2	Dhx15	170	40	942.079	2	84.65
Atad3	sp|Q925I1|ATAD3_MOUSE	ATPase family AAA domain-containing protein 3 OS=Mus musculus OX=10090 GN=Atad3 PE=1 SV=1	Atad3	169	43	856.428	3	87.1
Cadps	tr|A0A286YE00|A0A286YE00_MOUSE	Calcium-dependent secretion activator 1 (Fragment) OS=Mus musculus OX=10090 GN=Cadps PE=1 SV=1	Cadps	169	24	950.512	3	75.93
Dscaml1	tr|Q8R4B4|Q8R4B4_MOUSE	Down syndrome cell adhesion molecule-like protein (Fragment) OS=Mus musculus OX=10090 GN=Dscaml1 PE=2 SV=1	Dscaml1	169	11	1197.67	2	89.27
Igsf8	sp|Q8R366|IGSF8_MOUSE	Immunoglobulin superfamily member 8 OS=Mus musculus OX=10090 GN=Igsf8 PE=1 SV=2	Igsf8	169	22	1197.62	2	94.38
Pea15	sp|Q62048|PEA15_MOUSE	Astrocytic phosphoprotein PEA-15 OS=Mus musculus OX=10090 GN=Pea15 PE=1 SV=1	Pea15	169	9	926.811	3	92.94
Pip4k2b	sp|Q80XI4|PI42B_MOUSE	Phosphatidylinositol 5-phosphate 4-kinase type-2 beta OS=Mus musculus OX=10090 GN=Pip4k2b PE=1 SV=1	Pip4k2b	169	27	761.082	3	81.03
Por	sp|P37040|NCPR_MOUSE	NADPH--cytochrome P450 reductase OS=Mus musculus OX=10090 GN=Por PE=1 SV=2	Por	169	35	971.533	2	87.24
Cadps2	sp|Q8BYR5-2|CAPS2_MOUSE	Isoform 2 of Calcium-dependent secretion activator 2 OS=Mus musculus OX=10090 GN=Cadps2	Cadps2	168	49	1065.61	2	93.57
Crocc	sp|Q8CJ40|CROCC_MOUSE	Rootletin OS=Mus musculus OX=10090 GN=Crocc PE=1 SV=2	Crocc	168	90	950.863	3	103.69
Lap3	sp|Q9CPY7|AMPL_MOUSE	Cytosol aminopeptidase OS=Mus musculus OX=10090 GN=Lap3 PE=1 SV=3	Lap3	168	35	901.525	2	90.3
Rdx	tr|Q3UJJ8|Q3UJJ8_MOUSE	FERM domain-containing protein (Fragment) OS=Mus musculus OX=10090 GN=Rdx PE=2 SV=1	Rdx	168	42	832.8	3	81.59
Sgip1	sp|Q8VD37-3|SGIP1_MOUSE	Isoform 3 of SH3-containing GRB2-like protein 3-interacting protein 1 OS=Mus musculus OX=10090 GN=Sgip1	Sgip1	168	27	1035.52	3	100.67
Strap	sp|Q9Z1Z2|STRAP_MOUSE	Serine-threonine kinase receptor-associated protein OS=Mus musculus OX=10090 GN=Strap PE=1 SV=2	Strap	168	20	803.109	3	97.16
Vars1	sp|Q9Z1Q9|SYVC_MOUSE	Valine--tRNA ligase OS=Mus musculus OX=10090 GN=Vars1 PE=1 SV=1	Vars1	168	52	1009.91	3	86.68
Eif4g3	sp|Q80XI3-2|IF4G3_MOUSE	Isoform 2 of Eukaryotic translation initiation factor 4 gamma 3 OS=Mus musculus OX=10090 GN=Eif4g3	Eif4g3	167	60	985.035	2	87.13
Impa1	sp|O55023|IMPA1_MOUSE	Inositol monophosphatase 1 OS=Mus musculus OX=10090 GN=Impa1 PE=1 SV=1	Impa1	167	21	861.551	2	83.9
Klc1	tr|Q7M702|Q7M702_MOUSE	Kinesin light chain OS=Mus musculus OX=10090 GN=Klc1 PE=2 SV=1	Klc1	167	33	886.447	2	90.7
Nsfl1c	sp|Q9CZ44|NSF1C_MOUSE	NSFL1 cofactor p47 OS=Mus musculus OX=10090 GN=Nsfl1c PE=1 SV=1	Nsfl1c	167	27	1181.15	2	94.32
Ppid	sp|Q9CR16|PPID_MOUSE	Peptidyl-prolyl cis-trans isomerase D OS=Mus musculus OX=10090 GN=Ppid PE=1 SV=3	Ppid	167	21	716.084	3	83.7
Ppp3cc	sp|P48455|PP2BC_MOUSE	Serine/threonine-protein phosphatase 2B catalytic subunit gamma isoform OS=Mus musculus OX=10090 GN=Ppp3cc PE=1 SV=1	Ppp3cc	167	17	897.506	2	78.61
Slc4a4	sp|O88343|S4A4_MOUSE	Electrogenic sodium bicarbonate cotransporter 1 OS=Mus musculus OX=10090 GN=Slc4a4 PE=1 SV=2	Slc4a4	167	36	1041.9	3	99.18
D1Pas1	sp|P16381|DDX3L_MOUSE	Putative ATP-dependent RNA helicase Pl10 OS=Mus musculus OX=10090 GN=D1Pas1 PE=1 SV=1	D1Pas1	166	37	1246.17	2	83.73
Eif4b	sp|Q8BGD9|IF4B_MOUSE	Eukaryotic translation initiation factor 4B OS=Mus musculus OX=10090 GN=Eif4b PE=1 SV=1	Eif4b	166	38	1070.12	2	89.99
Eno3	sp|P21550|ENOB_MOUSE	Beta-enolase OS=Mus musculus OX=10090 GN=Eno3 PE=1 SV=3	Eno3	166	8	1064.12	2	86.89
Gatd3a	sp|Q9D172|GAL3A_MOUSE	Glutamine amidotransferase-like class 1 domain-containing protein 3A, mitochondrial OS=Mus musculus OX=10090 GN=Gatd3a PE=1 SV=1	Gatd3a	166	11	914.246	4	107.86
Gnaz	sp|O70443|GNAZ_MOUSE	Guanine nucleotide-binding protein G(z) subunit alpha OS=Mus musculus OX=10090 GN=Gnaz PE=1 SV=4	Gnaz	166	19	973.5	2	90.89
Hdlbp	sp|Q8VDJ3|VIGLN_MOUSE	Vigilin OS=Mus musculus OX=10090 GN=Hdlbp PE=1 SV=1	Hdlbp	166	58	981.501	2	84.39
Klc1	tr|Q7M6Z7|Q7M6Z7_MOUSE	Kinesin light chain OS=Mus musculus OX=10090 GN=Klc1 PE=2 SV=1	Klc1	166	32	886.447	2	90.7
Ppp1cb	sp|P62141|PP1B_MOUSE	Serine/threonine-protein phosphatase PP1-beta catalytic subunit OS=Mus musculus OX=10090 GN=Ppp1cb PE=1 SV=3	Ppp1cb	166	17	1124.6	2	105.14
Rab1b	sp|Q9D1G1|RAB1B_MOUSE	Ras-related protein Rab-1B OS=Mus musculus OX=10090 GN=Rab1b PE=1 SV=1	Rab1b	166	17	867.465	3	105.36
Rims1	tr|F6TZK4|F6TZK4_MOUSE	Regulating synaptic membrane exocytosis protein 1 OS=Mus musculus OX=10090 GN=Rims1 PE=1 SV=2	Rims1	166	52	901.128	3	96.56
Septin4	sp|P28661|SEPT4_MOUSE	Septin-4 OS=Mus musculus OX=10090 GN=Septin4 PE=1 SV=1	Septin4	166	28	1119.11	2	100.29
Tjp1	tr|B9EHJ3|B9EHJ3_MOUSE	Tight junction protein ZO-1 OS=Mus musculus OX=10090 GN=Tjp1 PE=1 SV=1	Tjp1	166	59	898.827	3	87.82
Acaca	sp|Q5SWU9|ACACA_MOUSE	Acetyl-CoA carboxylase 1 OS=Mus musculus OX=10090 GN=Acaca PE=1 SV=1	Acaca	165	73	983.573	2	82.51
Actr1b	sp|Q8R5C5|ACTY_MOUSE	Beta-centractin OS=Mus musculus OX=10090 GN=Actr1b PE=1 SV=1	Actr1b	165	24	1063.61	2	94.24
Add3	sp|Q9QYB5-2|ADDG_MOUSE	Isoform 1 of Gamma-adducin OS=Mus musculus OX=10090 GN=Add3	Add3	165	35	1010.08	2	112.09
Cops4	sp|O88544|CSN4_MOUSE	COP9 signalosome complex subunit 4 OS=Mus musculus OX=10090 GN=Cops4 PE=1 SV=1	Cops4	165	30	1055.12	2	100.26
Dmtn	sp|Q9WV69|DEMA_MOUSE	Dematin OS=Mus musculus OX=10090 GN=Dmtn PE=1 SV=1	Dmtn	165	27	1360.11	2	83
Echs1	sp|Q8BH95|ECHM_MOUSE	Enoyl-CoA hydratase, mitochondrial OS=Mus musculus OX=10090 GN=Echs1 PE=1 SV=1	Echs1	165	20	678.748	3	89.17
Eif4g3	sp|Q80XI3|IF4G3_MOUSE	Eukaryotic translation initiation factor 4 gamma 3 OS=Mus musculus OX=10090 GN=Eif4g3 PE=1 SV=2	Eif4g3	165	59	985.035	2	87.13
Mthfd1	sp|Q922D8|C1TC_MOUSE	C-1-tetrahydrofolate synthase, cytoplasmic OS=Mus musculus OX=10090 GN=Mthfd1 PE=1 SV=4	Mthfd1	165	39	1017.05	2	90.02
Sh3gl1	sp|Q62419|SH3G1_MOUSE	Endophilin-A2 OS=Mus musculus OX=10090 GN=Sh3gl1 PE=1 SV=1	Sh3gl1	165	21	1182.66	2	81.75
Wasf1	sp|Q8R5H6|WASF1_MOUSE	Wiskott-Aldrich syndrome protein family member 1 OS=Mus musculus OX=10090 GN=Wasf1 PE=1 SV=2	Wasf1	165	22	1222.17	2	89.09
Afg3l2	sp|Q8JZQ2|AFG32_MOUSE	AFG3-like protein 2 OS=Mus musculus OX=10090 GN=Afg3l2 PE=1 SV=1	Afg3l2	164	47	981.543	2	99.54
Ktn1	sp|Q61595|KTN1_MOUSE	Kinectin OS=Mus musculus OX=10090 GN=Ktn1 PE=1 SV=1	Ktn1	164	74	1008.05	2	89.87
Mtch2	sp|Q791V5|MTCH2_MOUSE	Mitochondrial carrier homolog 2 OS=Mus musculus OX=10090 GN=Mtch2 PE=1 SV=1	Mtch2	164	11	694.411	3	98.16
Rims1	tr|F6VBV0|F6VBV0_MOUSE	Regulating synaptic membrane exocytosis protein 1 OS=Mus musculus OX=10090 GN=Rims1 PE=1 SV=2	Rims1	164	53	901.128	3	96.56
Rpn1	sp|Q91YQ5|RPN1_MOUSE	Dolichyl-diphosphooligosaccharide--protein glycosyltransferase subunit 1 OS=Mus musculus OX=10090 GN=Rpn1 PE=1 SV=1	Rpn1	164	32	920.178	3	87.41
Rps3a	sp|P97351|RS3A_MOUSE	40S ribosomal protein S3a OS=Mus musculus OX=10090 GN=Rps3a PE=1 SV=3	Rps3a	164	30	823.774	3	87.04
Rrbp1	sp|Q99PL5|RRBP1_MOUSE	Ribosome-binding protein 1 OS=Mus musculus OX=10090 GN=Rrbp1 PE=1 SV=2	Rrbp1	164	63	1000.05	2	97.81
Syncrip	sp|Q7TMK9|HNRPQ_MOUSE	Heterogeneous nuclear ribonucleoprotein Q OS=Mus musculus OX=10090 GN=Syncrip PE=1 SV=2	Syncrip	164	23	1041.6	2	93.15
Syncrip	sp|Q7TMK9-2|HNRPQ_MOUSE	Isoform 2 of Heterogeneous nuclear ribonucleoprotein Q OS=Mus musculus OX=10090 GN=Syncrip	Syncrip	164	23	1041.6	2	93.15
Cadps2	sp|Q8BYR5|CAPS2_MOUSE	Calcium-dependent secretion activator 2 OS=Mus musculus OX=10090 GN=Cadps2 PE=1 SV=2	Cadps2	163	46	1065.61	2	93.57
Ddx1	sp|Q91VR5|DDX1_MOUSE	ATP-dependent RNA helicase DDX1 OS=Mus musculus OX=10090 GN=Ddx1 PE=1 SV=1	Ddx1	163	32	911.53	3	110.95
Dync1i2	tr|D6Q0F5|D6Q0F5_MOUSE	Cytoplasmic dynein intermediate chain 2 isoform 2.1 OS=Mus musculus OX=10090 GN=Dync1i2 PE=2 SV=1	Dync1i2	163	22	1128.04	2	104.81
Hnrnpc	sp|Q9Z204-2|HNRPC_MOUSE	Isoform C1 of Heterogeneous nuclear ribonucleoproteins C1/C2 OS=Mus musculus OX=10090 GN=Hnrnpc	Hnrnpc	163	27	854.734	3	104.57
Pcdh1	tr|Q8CFX3|Q8CFX3_MOUSE	Protocadherin 1 OS=Mus musculus OX=10090 GN=Pcdh1 PE=1 SV=1	Pcdh1	163	34	1114.93	3	83.79
Psmb5	sp|O55234|PSB5_MOUSE	Proteasome subunit beta type-5 OS=Mus musculus OX=10090 GN=Psmb5 PE=1 SV=3	Psmb5	163	17	945.052	2	96.56
Hnrnpd	sp|Q60668|HNRPD_MOUSE	Heterogeneous nuclear ribonucleoprotein D0 OS=Mus musculus OX=10090 GN=Hnrnpd PE=1 SV=2	Hnrnpd	162	20	712.387	3	87.51
Rack1	sp|P68040|RACK1_MOUSE	Receptor of activated protein C kinase 1 OS=Mus musculus OX=10090 GN=Rack1 PE=1 SV=3	Rack1	162	18	817.161	4	81.21
Rapgef2	tr|A0A0A6YWG7|A0A0A6YWG7_MOUSE	Cyclic nucleotide ras GEF OS=Mus musculus OX=10090 GN=Rapgef2 PE=1 SV=1	Rapgef2	162	48	936.803	3	78.29
Atic	sp|Q9CWJ9|PUR9_MOUSE	Bifunctional purine biosynthesis protein ATIC OS=Mus musculus OX=10090 GN=Atic PE=1 SV=2	Atic	161	28	1070.64	2	102.22
Cask	sp|O70589|CSKP_MOUSE	Peripheral plasma membrane protein CASK OS=Mus musculus OX=10090 GN=Cask PE=1 SV=2	Cask	161	46	1096.64	2	93.93
Ddx3y	sp|Q62095|DDX3Y_MOUSE	ATP-dependent RNA helicase DDX3Y OS=Mus musculus OX=10090 GN=Ddx3y PE=1 SV=2	Ddx3y	161	41	930.552	2	83.9
Erc2	sp|Q6PH08-4|ERC2_MOUSE	Isoform 4 of ERC protein 2 OS=Mus musculus OX=10090 GN=Erc2	Erc2	161	42	879.146	3	99.69
Gpm6a	sp|P35802|GPM6A_MOUSE	Neuronal membrane glycoprotein M6-a OS=Mus musculus OX=10090 GN=Gpm6a PE=1 SV=1	Gpm6a	161	9	1130.68	2	86.11
Lars1	sp|Q8BMJ2|SYLC_MOUSE	Leucine--tRNA ligase, cytoplasmic OS=Mus musculus OX=10090 GN=Lars1 PE=1 SV=2	Lars1	161	52	1131.1	2	94.59
Pip5k1c	sp|O70161-2|PI51C_MOUSE	Isoform 2 of Phosphatidylinositol 4-phosphate 5-kinase type-1 gamma OS=Mus musculus OX=10090 GN=Pip5k1c	Pip5k1c	161	28	890.18	3	92.33
Psmd13	sp|Q9WVJ2|PSD13_MOUSE	26S proteasome non-ATPase regulatory subunit 13 OS=Mus musculus OX=10090 GN=Psmd13 PE=1 SV=1	Psmd13	161	31	669.088	3	84.98
Rab3gap2	sp|Q8BMG7|RBGPR_MOUSE	Rab3 GTPase-activating protein non-catalytic subunit OS=Mus musculus OX=10090 GN=Rab3gap2 PE=1 SV=2	Rab3gap2	161	49	936.546	2	96.64
Relch	sp|Q148V7|RELCH_MOUSE	RAB11-binding protein RELCH OS=Mus musculus OX=10090 GN=Relch PE=1 SV=1	Relch	161	47	694.056	3	81.32
Rhoa	sp|Q9QUI0|RHOA_MOUSE	Transforming protein RhoA OS=Mus musculus OX=10090 GN=Rhoa PE=1 SV=1	Rhoa	161	18	571.969	3	82.83
Tjp1	sp|P39447|ZO1_MOUSE	Tight junction protein ZO-1 OS=Mus musculus OX=10090 GN=Tjp1 PE=1 SV=2	Tjp1	161	57	898.827	3	87.82
Wdr47	sp|Q8CGF6|WDR47_MOUSE	WD repeat-containing protein 47 OS=Mus musculus OX=10090 GN=Wdr47 PE=1 SV=2	Wdr47	161	36	761.371	3	88.97
Add3	sp|Q9QYB5|ADDG_MOUSE	Gamma-adducin OS=Mus musculus OX=10090 GN=Add3 PE=1 SV=2	Add3	160	35	1010.08	2	112.09
Eif3b	sp|Q8JZQ9|EIF3B_MOUSE	Eukaryotic translation initiation factor 3 subunit B OS=Mus musculus OX=10090 GN=Eif3b PE=1 SV=1	Eif3b	160	39	824.712	3	105.52
Eif4g1	sp|Q6NZJ6|IF4G1_MOUSE	Eukaryotic translation initiation factor 4 gamma 1 OS=Mus musculus OX=10090 GN=Eif4g1 PE=1 SV=1	Eif4g1	160	58	1167.13	2	91.25
Flot2	sp|Q60634|FLOT2_MOUSE	Flotillin-2 OS=Mus musculus OX=10090 GN=Flot2 PE=1 SV=2	Flot2	160	31	999.063	2	93.43
Gnb4	sp|P29387|GBB4_MOUSE	Guanine nucleotide-binding protein subunit beta-4 OS=Mus musculus OX=10090 GN=Gnb4 PE=1 SV=4	Gnb4	160	10	981.562	2	74.91
Ndufa6	sp|Q9CQZ5|NDUA6_MOUSE	NADH dehydrogenase [ubiquinone] 1 alpha subcomplex subunit 6 OS=Mus musculus OX=10090 GN=Ndufa6 PE=1 SV=1	Ndufa6	160	15	762.111	3	96.62
Nono	sp|Q99K48|NONO_MOUSE	Non-POU domain-containing octamer-binding protein OS=Mus musculus OX=10090 GN=Nono PE=1 SV=3	Nono	160	44	1284.01	3	110.22
Ppp5c	sp|Q60676|PPP5_MOUSE	Serine/threonine-protein phosphatase 5 OS=Mus musculus OX=10090 GN=Ppp5c PE=1 SV=3	Ppp5c	160	29	584.317	4	80.28
Trim2	sp|Q9ESN6|TRIM2_MOUSE	Tripartite motif-containing protein 2 OS=Mus musculus OX=10090 GN=Trim2 PE=1 SV=1	Trim2	160	24	1087.59	2	102.24
Hnrnpul2	sp|Q00PI9|HNRL2_MOUSE	Heterogeneous nuclear ribonucleoprotein U-like protein 2 OS=Mus musculus OX=10090 GN=Hnrnpul2 PE=1 SV=2	Hnrnpul2	159	42	950.019	2	80.39
Lars	tr|Q6ZPT2|Q6ZPT2_MOUSE	Leucyl-tRNA synthetase (Fragment) OS=Mus musculus OX=10090 GN=Lars PE=2 SV=1	Lars	159	51	1131.1	2	94.59
Ppp1ca	sp|P62137|PP1A_MOUSE	Serine/threonine-protein phosphatase PP1-alpha catalytic subunit OS=Mus musculus OX=10090 GN=Ppp1ca PE=1 SV=1	Ppp1ca	159	18	1124.6	2	105.14
Upf1	sp|Q9EPU0|RENT1_MOUSE	Regulator of nonsense transcripts 1 OS=Mus musculus OX=10090 GN=Upf1 PE=1 SV=2	Upf1	159	44	738.409	3	97.62
Dmtn	sp|Q9WV69-3|DEMA_MOUSE	Isoform 3 of Dematin OS=Mus musculus OX=10090 GN=Dmtn	Dmtn	158	27	1360.11	2	83
Ehd1	sp|Q9WVK4|EHD1_MOUSE	EH domain-containing protein 1 OS=Mus musculus OX=10090 GN=Ehd1 PE=1 SV=1	Ehd1	158	36	839.992	4	83.92
G3bp2	sp|P97379|G3BP2_MOUSE	Ras GTPase-activating protein-binding protein 2 OS=Mus musculus OX=10090 GN=G3bp2 PE=1 SV=2	G3bp2	158	22	846.483	2	78.16
Gm17087	tr|V9GXQ2|V9GXQ2_MOUSE	Predicted gene 17087 OS=Mus musculus OX=10090 GN=Gm17087 PE=1 SV=1	Gm17087	158	3	903.971	2	82.04
Sec31a	sp|Q3UPL0|SC31A_MOUSE	Protein transport protein Sec31A OS=Mus musculus OX=10090 GN=Sec31a PE=1 SV=2	Sec31a	158	35	1381.8	2	87.87
Tom1l2	sp|Q5SRX1-2|TM1L2_MOUSE	Isoform 2 of TOM1-like protein 2 OS=Mus musculus OX=10090 GN=Tom1l2	Tom1l2	158	22	1100.55	3	93
Grin2b	sp|Q01097|NMDE2_MOUSE	Glutamate receptor ionotropic, NMDA 2B OS=Mus musculus OX=10090 GN=Grin2b PE=1 SV=3	Grin2b	157	37	982.077	2	97.33
Me3	sp|Q8BMF3|MAON_MOUSE	NADP-dependent malic enzyme, mitochondrial OS=Mus musculus OX=10090 GN=Me3 PE=1 SV=2	Me3	157	32	811.739	3	96.81
Prep	sp|Q9QUR6|PPCE_MOUSE	Prolyl endopeptidase OS=Mus musculus OX=10090 GN=Prep PE=1 SV=1	Prep	157	39	1269.69	2	78.69
Cpe	sp|Q00493|CBPE_MOUSE	Carboxypeptidase E OS=Mus musculus OX=10090 GN=Cpe PE=1 SV=2	Cpe	156	24	872.417	3	84.63
Csnk2a1	sp|Q60737|CSK21_MOUSE	Casein kinase II subunit alpha OS=Mus musculus OX=10090 GN=Csnk2a1 PE=1 SV=2	Csnk2a1	156	20	1190.14	2	87.99
Gars1	sp|Q9CZD3|GARS_MOUSE	Glycine--tRNA ligase OS=Mus musculus OX=10090 GN=Gars1 PE=1 SV=1	Gars1	156	32	1033.1	2	74.42
Ndufb9	sp|Q9CQJ8|NDUB9_MOUSE	NADH dehydrogenase [ubiquinone] 1 beta subcomplex subunit 9 OS=Mus musculus OX=10090 GN=Ndufb9 PE=1 SV=3	Ndufb9	156	14	1209.56	3	98.39
Ndufv2	sp|Q9D6J6|NDUV2_MOUSE	NADH dehydrogenase [ubiquinone] flavoprotein 2, mitochondrial OS=Mus musculus OX=10090 GN=Ndufv2 PE=1 SV=2	Ndufv2	156	15	822.784	3	95.35
Prkcb	sp|P68404|KPCB_MOUSE	Protein kinase C beta type OS=Mus musculus OX=10090 GN=Prkcb PE=1 SV=4	Prkcb	156	29	1261.65	3	89.46
Psmd3	sp|P14685|PSMD3_MOUSE	26S proteasome non-ATPase regulatory subunit 3 OS=Mus musculus OX=10090 GN=Psmd3 PE=1 SV=3	Psmd3	156	46	967.036	2	79.91
Snap47	sp|Q8R570|SNP47_MOUSE	Synaptosomal-associated protein 47 OS=Mus musculus OX=10090 GN=Snap47 PE=1 SV=1	Snap47	156	25	1120.12	2	98.55
Tom1l2	sp|Q5SRX1|TM1L2_MOUSE	TOM1-like protein 2 OS=Mus musculus OX=10090 GN=Tom1l2 PE=1 SV=1	Tom1l2	156	21	1139.56	2	91
Uso1	sp|Q9Z1Z0|USO1_MOUSE	General vesicular transport factor p115 OS=Mus musculus OX=10090 GN=Uso1 PE=1 SV=2	Uso1	156	36	712.059	3	87.03
Vars	tr|G3UY93|G3UY93_MOUSE	Valyl-tRNA synthetase (Fragment) OS=Mus musculus OX=10090 GN=Vars PE=1 SV=1	Vars	156	48	1009.91	3	86.68
Eps15l1	sp|Q60902-4|EP15R_MOUSE	Isoform 4 of Epidermal growth factor receptor substrate 15-like 1 OS=Mus musculus OX=10090 GN=Eps15l1	Eps15l1	155	38	1081.57	2	93.22
Hnrnpc	sp|Q9Z204|HNRPC_MOUSE	Heterogeneous nuclear ribonucleoproteins C1/C2 OS=Mus musculus OX=10090 GN=Hnrnpc PE=1 SV=1	Hnrnpc	155	25	894.976	2	90.16
Map4k4	tr|A0A0A6YW53|A0A0A6YW53_MOUSE	Mitogen-activated protein kinase kinase kinase kinase 4 OS=Mus musculus OX=10090 GN=Map4k4 PE=1 SV=1	Map4k4	155	38	1012.09	2	100.8
Phactr1	sp|Q2M3X8|PHAR1_MOUSE	Phosphatase and actin regulator 1 OS=Mus musculus OX=10090 GN=Phactr1 PE=1 SV=1	Phactr1	154	33	869.968	2	83.99
App	sp|P12023-2|A4_MOUSE	Isoform APP695 of Amyloid-beta A4 protein OS=Mus musculus OX=10090 GN=App	App	153	28	780.892	4	101.58
Cmpk1	sp|Q9DBP5|KCY_MOUSE	UMP-CMP kinase OS=Mus musculus OX=10090 GN=Cmpk1 PE=1 SV=1	Cmpk1	153	17	1051.55	2	84.17
Etl4	tr|E9QAU4|E9QAU4_MOUSE	Enhancer trap locus 4 OS=Mus musculus OX=10090 GN=Etl4 PE=1 SV=1	Etl4	153	58	1092.66	2	104.93
Hectd4	tr|E9Q2E4|E9Q2E4_MOUSE	HECT domain E3 ubiquitin protein ligase 4 OS=Mus musculus OX=10090 GN=Hectd4 PE=1 SV=2	Hectd4	153	79	931.55	2	90.05
Mprip	tr|Q5SWZ5|Q5SWZ5_MOUSE	Myosin phosphatase Rho-interacting protein OS=Mus musculus OX=10090 GN=Mprip PE=1 SV=1	Mprip	153	81	950.845	3	93.23
Pdxk	sp|Q8K183|PDXK_MOUSE	Pyridoxal kinase OS=Mus musculus OX=10090 GN=Pdxk PE=1 SV=1	Pdxk	153	16	1027.58	2	90.15
Pip4k2a	sp|O70172|PI42A_MOUSE	Phosphatidylinositol 5-phosphate 4-kinase type-2 alpha OS=Mus musculus OX=10090 GN=Pip4k2a PE=1 SV=1	Pip4k2a	153	21	770.427	3	88.38
Rapgef2	sp|Q8CHG7|RPGF2_MOUSE	Rap guanine nucleotide exchange factor 2 OS=Mus musculus OX=10090 GN=Rapgef2 PE=1 SV=2	Rapgef2	153	43	936.803	3	78.29
Rpl10a	sp|P53026|RL10A_MOUSE	60S ribosomal protein L10a OS=Mus musculus OX=10090 GN=Rpl10a PE=1 SV=3	Rpl10a	153	17	1199.21	2	102.59
Rps10	sp|P63325|RS10_MOUSE	40S ribosomal protein S10 OS=Mus musculus OX=10090 GN=Rps10 PE=1 SV=1	Rps10	153	18	1089.59	2	93.16
Snx2	sp|Q9CWK8|SNX2_MOUSE	Sorting nexin-2 OS=Mus musculus OX=10090 GN=Snx2 PE=1 SV=2	Snx2	153	31	865.999	2	86.02
App	sp|P12023|A4_MOUSE	Amyloid-beta A4 protein OS=Mus musculus OX=10090 GN=App PE=1 SV=3	App	152	28	780.892	4	101.58
Arhgap35	sp|Q91YM2|RHG35_MOUSE	Rho GTPase-activating protein 35 OS=Mus musculus OX=10090 GN=Arhgap35 PE=1 SV=3	Arhgap35	152	42	1061.03	2	85.3
Cul3	sp|Q9JLV5|CUL3_MOUSE	Cullin-3 OS=Mus musculus OX=10090 GN=Cul3 PE=1 SV=1	Cul3	152	43	770.433	3	96.46
Gnas	sp|Q6R0H7|GNAS1_MOUSE	Guanine nucleotide-binding protein G(s) subunit alpha isoforms XLas OS=Mus musculus OX=10090 GN=Gnas PE=1 SV=1	Gnas	152	17	833.523	2	82.13
Gsn	sp|P13020|GELS_MOUSE	Gelsolin OS=Mus musculus OX=10090 GN=Gsn PE=1 SV=3	Gsn	152	38	776.137	4	103.09
Lrpap1	sp|P55302|AMRP_MOUSE	Alpha-2-macroglobulin receptor-associated protein OS=Mus musculus OX=10090 GN=Lrpap1 PE=1 SV=1	Lrpap1	152	24	871.452	3	75.97
Pcdh1	tr|F7BJK1|F7BJK1_MOUSE	Protocadherin 1 (Fragment) OS=Mus musculus OX=10090 GN=Pcdh1 PE=1 SV=1	Pcdh1	152	35	1114.93	3	83.79
Rgs7	tr|Q80XD3|Q80XD3_MOUSE	Regulator of G-protein-signaling 7 OS=Mus musculus OX=10090 GN=Rgs7 PE=1 SV=1	Rgs7	152	23	671.034	3	90.4
Adap1	tr|E9PY16|E9PY16_MOUSE	ArfGAP with dual PH domains 1 OS=Mus musculus OX=10090 GN=Adap1 PE=1 SV=1	Adap1	151	23	884.419	3	86.01
Anxa5	sp|P48036|ANXA5_MOUSE	Annexin A5 OS=Mus musculus OX=10090 GN=Anxa5 PE=1 SV=1	Anxa5	151	21	1171.15	2	87.53
Clasp1	tr|A0A087WQ95|A0A087WQ95_MOUSE	CLIP-associating protein 1 OS=Mus musculus OX=10090 GN=Clasp1 PE=1 SV=2	Clasp1	151	56	994.526	2	89.52
Itpka	sp|Q8R071|IP3KA_MOUSE	Inositol-trisphosphate 3-kinase A OS=Mus musculus OX=10090 GN=Itpka PE=1 SV=1	Itpka	151	27	1056.58	2	98.08
Madd	sp|Q80U28-10|MADD_MOUSE	Isoform 10 of MAP kinase-activating death domain protein OS=Mus musculus OX=10090 GN=Madd	Madd	151	51	859.44	3	88.69
Npm1	sp|Q61937|NPM_MOUSE	Nucleophosmin OS=Mus musculus OX=10090 GN=Npm1 PE=1 SV=1	Npm1	151	19	624.983	3	86.43
Psmc2	sp|P46471|PRS7_MOUSE	26S proteasome regulatory subunit 7 OS=Mus musculus OX=10090 GN=Psmc2 PE=1 SV=5	Psmc2	151	28	883.531	2	78.19
Relch	sp|Q148V7-2|RELCH_MOUSE	Isoform 2 of RAB11-binding protein RELCH OS=Mus musculus OX=10090 GN=Relch	Relch	151	44	694.056	3	81.32
Stmn2	sp|P55821|STMN2_MOUSE	Stathmin-2 OS=Mus musculus OX=10090 GN=Stmn2 PE=1 SV=1	Stmn2	151	8	887.485	2	77.21
Xpo1	sp|Q6P5F9|XPO1_MOUSE	Exportin-1 OS=Mus musculus OX=10090 GN=Xpo1 PE=1 SV=1	Xpo1	151	35	878.106	3	92.21
Hpcal4	sp|Q8BGZ1|HPCL4_MOUSE	Hippocalcin-like protein 4 OS=Mus musculus OX=10090 GN=Hpcal4 PE=1 SV=3	Hpcal4	150	22	1037.11	2	90.07
Hras	sp|Q61411|RASH_MOUSE	GTPase HRas OS=Mus musculus OX=10090 GN=Hras PE=1 SV=2	Hras	150	11	926.742	4	88
Map4k4	tr|E9PVG7|E9PVG7_MOUSE	Mitogen-activated protein kinase kinase kinase kinase 4 OS=Mus musculus OX=10090 GN=Map4k4 PE=1 SV=2	Map4k4	150	37	1012.09	2	100.8
Ppp1r12a	sp|Q9DBR7|MYPT1_MOUSE	Protein phosphatase 1 regulatory subunit 12A OS=Mus musculus OX=10090 GN=Ppp1r12a PE=1 SV=2	Ppp1r12a	150	52	982.052	2	107.71
Rpl10a	tr|A0A3B2WDD2|A0A3B2WDD2_MOUSE	Ribosomal protein OS=Mus musculus OX=10090 GN=Rpl10a PE=1 SV=1	Rpl10a	150	16	1199.21	2	102.59
Abi1	sp|Q8CBW3|ABI1_MOUSE	Abl interactor 1 OS=Mus musculus OX=10090 GN=Abi1 PE=1 SV=3	Abi1	149	20	590.006	3	79.88
Anxa7	sp|Q07076|ANXA7_MOUSE	Annexin A7 OS=Mus musculus OX=10090 GN=Anxa7 PE=1 SV=2	Anxa7	149	19	1006.02	2	91.23
Gm49804	tr|A0A3B2W864|A0A3B2W864_MOUSE	Predicted gene, 49804 OS=Mus musculus OX=10090 GN=Gm49804 PE=3 SV=1	Gm49804	149	22	859.541	2	68.33
Kpnb1	sp|P70168|IMB1_MOUSE	Importin subunit beta-1 OS=Mus musculus OX=10090 GN=Kpnb1 PE=1 SV=2	Kpnb1	149	32	983.046	2	93.71
Mag	sp|P20917-2|MAG_MOUSE	Isoform S-MAG of Myelin-associated glycoprotein OS=Mus musculus OX=10090 GN=Mag	Mag	149	14	943.791	3	95.11
Rpl7a	sp|P12970|RL7A_MOUSE	60S ribosomal protein L7a OS=Mus musculus OX=10090 GN=Rpl7a PE=1 SV=2	Rpl7a	149	19	977.579	2	92.28
Vcpip1	sp|Q8CDG3|VCIP1_MOUSE	Deubiquitinating protein VCIP135 OS=Mus musculus OX=10090 GN=Vcpip1 PE=1 SV=1	Vcpip1	149	58	1168.15	2	92.51
Sorbs2	tr|A0A1L7NR37|A0A1L7NR37_MOUSE	Arg/Abl-binding protein 2 OS=Mus musculus OX=10090 GN=Sorbs2 PE=2 SV=1	Sorbs2	148	34	919.807	3	93.36
Dbnl	sp|Q62418|DBNL_MOUSE	Drebrin-like protein OS=Mus musculus OX=10090 GN=Dbnl PE=1 SV=2	Dbnl	147	24	728.04	3	95.23
Dlgap2	tr|Q0VF59|Q0VF59_MOUSE	Disks large-associated protein 2 OS=Mus musculus OX=10090 GN=Dlgap2 PE=1 SV=1	Dlgap2	147	38	964.558	2	97.39
Dlgap3	sp|Q6PFD5|DLGP3_MOUSE	Disks large-associated protein 3 OS=Mus musculus OX=10090 GN=Dlgap3 PE=1 SV=1	Dlgap3	147	38	1063.07	2	99.87
Gdap1l1	sp|Q8VE33|GD1L1_MOUSE	Ganglioside-induced differentiation-associated protein 1-like 1 OS=Mus musculus OX=10090 GN=Gdap1l1 PE=1 SV=1	Gdap1l1	147	18	850.128	3	76.58
Gm20431	tr|E9PY39|E9PY39_MOUSE	Predicted gene 20431 OS=Mus musculus OX=10090 GN=Gm20431 PE=3 SV=1	Gm20431	147	14	1279.1	2	86.26
Map4k4	tr|A0A0A6YWM8|A0A0A6YWM8_MOUSE	Mitogen-activated protein kinase kinase kinase kinase 4 OS=Mus musculus OX=10090 GN=Map4k4 PE=1 SV=1	Map4k4	147	36	1012.09	2	100.8
Mink1	sp|Q9JM52|MINK1_MOUSE	Misshapen-like kinase 1 OS=Mus musculus OX=10090 GN=Mink1 PE=1 SV=3	Mink1	147	45	1087.05	2	91.33
Ndufa13	sp|Q9ERS2|NDUAD_MOUSE	NADH dehydrogenase [ubiquinone] 1 alpha subcomplex subunit 13 OS=Mus musculus OX=10090 GN=Ndufa13 PE=1 SV=3	Ndufa13	147	18	964.039	2	85.83
Psmc5	sp|P62196|PRS8_MOUSE	26S proteasome regulatory subunit 8 OS=Mus musculus OX=10090 GN=Psmc5 PE=1 SV=1	Psmc5	147	31	921.516	3	92.09
Ap2s1	sp|P62743|AP2S1_MOUSE	AP-2 complex subunit sigma OS=Mus musculus OX=10090 GN=Ap2s1 PE=1 SV=1	Ap2s1	146	9	557.003	3	82.69
Cox5a	sp|P12787|COX5A_MOUSE	Cytochrome c oxidase subunit 5A, mitochondrial OS=Mus musculus OX=10090 GN=Cox5a PE=1 SV=2	Cox5a	146	8	1346.41	3	80.44
Cttnbp2	sp|B9EJA2|CTTB2_MOUSE	Cortactin-binding protein 2 OS=Mus musculus OX=10090 GN=Cttnbp2 PE=1 SV=2	Cttnbp2	146	44	986.539	2	84.47
Dlgap2	sp|Q8BJ42|DLGP2_MOUSE	Disks large-associated protein 2 OS=Mus musculus OX=10090 GN=Dlgap2 PE=1 SV=2	Dlgap2	146	37	964.558	2	97.39
Fabp5	sp|Q05816|FABP5_MOUSE	Fatty acid-binding protein 5 OS=Mus musculus OX=10090 GN=Fabp5 PE=1 SV=3	Fabp5	146	10	1019.52	3	93.03
Farsb	sp|Q9WUA2|SYFB_MOUSE	Phenylalanine--tRNA ligase beta subunit OS=Mus musculus OX=10090 GN=Farsb PE=1 SV=2	Farsb	146	27	880.015	2	86.26
Hadhb	sp|Q99JY0|ECHB_MOUSE	Trifunctional enzyme subunit beta, mitochondrial OS=Mus musculus OX=10090 GN=Hadhb PE=1 SV=1	Hadhb	146	27	837.47	2	75.97
Hmgb1	sp|P63158|HMGB1_MOUSE	High mobility group protein B1 OS=Mus musculus OX=10090 GN=Hmgb1 PE=1 SV=2	Hmgb1	146	21	864.474	4	74.04
Icam5	sp|Q60625|ICAM5_MOUSE	Intercellular adhesion molecule 5 OS=Mus musculus OX=10090 GN=Icam5 PE=1 SV=2	Icam5	146	28	646.417	2	64.62
Rabep1	sp|O35551|RABE1_MOUSE	Rab GTPase-binding effector protein 1 OS=Mus musculus OX=10090 GN=Rabep1 PE=1 SV=2	Rabep1	146	52	682.37	3	101.01
Rpl6	sp|P47911|RL6_MOUSE	60S ribosomal protein L6 OS=Mus musculus OX=10090 GN=Rpl6 PE=1 SV=3	Rpl6	146	24	971.012	2	64.2
Vat1l	sp|Q80TB8|VAT1L_MOUSE	Synaptic vesicle membrane protein VAT-1 homolog-like OS=Mus musculus OX=10090 GN=Vat1l PE=1 SV=2	Vat1l	146	22	1022.15	2	87.48
Acaa2	sp|Q8BWT1|THIM_MOUSE	3-ketoacyl-CoA thiolase, mitochondrial OS=Mus musculus OX=10090 GN=Acaa2 PE=1 SV=3	Acaa2	145	24	1191.99	3	93.24
Cd47	tr|A0A2R8W6P0|A0A2R8W6P0_MOUSE	Integrin-associated protein OS=Mus musculus OX=10090 GN=Cd47 PE=1 SV=1	Cd47	145	7	1060.06	2	106.96
Chchd3	sp|Q9CRB9|MIC19_MOUSE	MICOS complex subunit Mic19 OS=Mus musculus OX=10090 GN=Chchd3 PE=1 SV=1	Chchd3	145	14	1114.58	2	106.22
Clasp1	sp|Q80TV8|CLAP1_MOUSE	CLIP-associating protein 1 OS=Mus musculus OX=10090 GN=Clasp1 PE=1 SV=2	Clasp1	145	54	994.526	2	89.52
Cndp2	sp|Q9D1A2|CNDP2_MOUSE	Cytosolic non-specific dipeptidase OS=Mus musculus OX=10090 GN=Cndp2 PE=1 SV=1	Cndp2	145	25	898.043	2	83.76
Exoc4	sp|O35382|EXOC4_MOUSE	Exocyst complex component 4 OS=Mus musculus OX=10090 GN=Exoc4 PE=1 SV=2	Exoc4	145	42	834.19	3	94.6
Ipo5	sp|Q8BKC5|IPO5_MOUSE	Importin-5 OS=Mus musculus OX=10090 GN=Ipo5 PE=1 SV=3	Ipo5	145	42	1018.56	2	88.32
Nsfl1c	tr|A2AT02|A2AT02_MOUSE	NSFL1 cofactor p47 OS=Mus musculus OX=10090 GN=Nsfl1c PE=1 SV=1	Nsfl1c	145	25	1181.15	2	94.32
Pcmt1	sp|P23506|PIMT_MOUSE	Protein-L-isoaspartate(D-aspartate) O-methyltransferase OS=Mus musculus OX=10090 GN=Pcmt1 PE=1 SV=3	Pcmt1	145	20	738.424	3	87.7
Slc9a3r1	sp|P70441|NHRF1_MOUSE	Na(+)/H(+) exchange regulatory cofactor NHE-RF1 OS=Mus musculus OX=10090 GN=Slc9a3r1 PE=1 SV=3	Slc9a3r1	145	28	1001.82	3	79.16
Ppp1cc	sp|P63087|PP1G_MOUSE	Serine/threonine-protein phosphatase PP1-gamma catalytic subunit OS=Mus musculus OX=10090 GN=Ppp1cc PE=1 SV=1	Ppp1cc	144	17	1124.6	2	105.14
Rala	sp|P63321|RALA_MOUSE	Ras-related protein Ral-A OS=Mus musculus OX=10090 GN=Rala PE=1 SV=1	Rala	144	16	1307.27	2	89.56
Rgs7	sp|O54829|RGS7_MOUSE	Regulator of G-protein signaling 7 OS=Mus musculus OX=10090 GN=Rgs7 PE=1 SV=2	Rgs7	144	23	671.034	3	90.4
Rgs7	tr|A0A0A6YW36|A0A0A6YW36_MOUSE	Regulator of G-protein-signaling 7 OS=Mus musculus OX=10090 GN=Rgs7 PE=1 SV=1	Rgs7	144	23	671.034	3	90.4
Rps8	sp|P62242|RS8_MOUSE	40S ribosomal protein S8 OS=Mus musculus OX=10090 GN=Rps8 PE=1 SV=2	Rps8	144	10	1058.1	2	91.7
H2az1	sp|P0C0S6|H2AZ_MOUSE	Histone H2A.Z OS=Mus musculus OX=10090 GN=H2az1 PE=1 SV=2	H2az1	143	5	853.498	3	84.92
Idh2	sp|P54071|IDHP_MOUSE	Isocitrate dehydrogenase [NADP], mitochondrial OS=Mus musculus OX=10090 GN=Idh2 PE=1 SV=3	Idh2	143	28	1228.65	2	98.09
Ndufa12	sp|Q7TMF3|NDUAC_MOUSE	NADH dehydrogenase [ubiquinone] 1 alpha subcomplex subunit 12 OS=Mus musculus OX=10090 GN=Ndufa12 PE=1 SV=2	Ndufa12	143	15	834.981	2	88.68
Picalm	sp|Q7M6Y3|PICAL_MOUSE	Phosphatidylinositol-binding clathrin assembly protein OS=Mus musculus OX=10090 GN=Picalm PE=1 SV=1	Picalm	143	21	1017.58	2	85.45
Rab6a	sp|P35279-2|RAB6A_MOUSE	Isoform 2 of Ras-related protein Rab-6A OS=Mus musculus OX=10090 GN=Rab6a	Rab6a	143	23	995.062	2	88.09
Tln2	tr|Q9CS79|Q9CS79_MOUSE	I/LWEQ domain-containing protein (Fragment) OS=Mus musculus OX=10090 GN=Tln2 PE=2 SV=1	Tln2	143	31	1034.61	2	98.47
Eif3c	sp|Q8R1B4|EIF3C_MOUSE	Eukaryotic translation initiation factor 3 subunit C OS=Mus musculus OX=10090 GN=Eif3c PE=1 SV=1	Eif3c	142	34	1221.05	2	102.84
Mapk10	tr|E9QN59|E9QN59_MOUSE	Mitogen-activated protein kinase OS=Mus musculus OX=10090 GN=Mapk10 PE=1 SV=1	Mapk10	142	27	1092.6	3	88.35
Nudc	sp|O35685|NUDC_MOUSE	Nuclear migration protein nudC OS=Mus musculus OX=10090 GN=Nudc PE=1 SV=1	Nudc	142	30	1069.55	2	97.8
Rab6a	sp|P35279|RAB6A_MOUSE	Ras-related protein Rab-6A OS=Mus musculus OX=10090 GN=Rab6a PE=1 SV=4	Rab6a	142	22	995.062	2	88.09
Rhob	sp|P62746|RHOB_MOUSE	Rho-related GTP-binding protein RhoB OS=Mus musculus OX=10090 GN=Rhob PE=1 SV=1	Rhob	142	14	566.643	3	84.29
Slk	sp|O54988-2|SLK_MOUSE	Isoform 2 of STE20-like serine/threonine-protein kinase OS=Mus musculus OX=10090 GN=Slk	Slk	142	44	1102.06	2	100.88
Ank1	sp|Q02357|ANK1_MOUSE	Ankyrin-1 OS=Mus musculus OX=10090 GN=Ank1 PE=1 SV=2	Ank1	141	47	815.743	3	93.57
Cul1	sp|Q9WTX6|CUL1_MOUSE	Cullin-1 OS=Mus musculus OX=10090 GN=Cul1 PE=1 SV=1	Cul1	141	43	799.136	3	93.46
Dync1i1	sp|O88485|DC1I1_MOUSE	Cytoplasmic dynein 1 intermediate chain 1 OS=Mus musculus OX=10090 GN=Dync1i1 PE=1 SV=2	Dync1i1	141	21	1137.21	3	91.62
Gna11	sp|P21278|GNA11_MOUSE	Guanine nucleotide-binding protein subunit alpha-11 OS=Mus musculus OX=10090 GN=Gna11 PE=1 SV=1	Gna11	141	20	1079.61	2	101.71
Gpd1l	sp|Q3ULJ0|GPD1L_MOUSE	Glycerol-3-phosphate dehydrogenase 1-like protein OS=Mus musculus OX=10090 GN=Gpd1l PE=1 SV=2	Gpd1l	141	21	916.537	2	78.08
Gstm5	sp|P48774|GSTM5_MOUSE	Glutathione S-transferase Mu 5 OS=Mus musculus OX=10090 GN=Gstm5 PE=1 SV=1	Gstm5	141	22	1107.58	2	73.7
Kctd16	sp|Q5DTY9|KCD16_MOUSE	BTB/POZ domain-containing protein KCTD16 OS=Mus musculus OX=10090 GN=Kctd16 PE=1 SV=2	Kctd16	141	33	488.272	4	75.26
Ppa2	sp|Q91VM9|IPYR2_MOUSE	Inorganic pyrophosphatase 2, mitochondrial OS=Mus musculus OX=10090 GN=Ppa2 PE=1 SV=1	Ppa2	141	27	1047.09	2	86.77
Psmc3	sp|O88685|PRS6A_MOUSE	26S proteasome regulatory subunit 6A OS=Mus musculus OX=10090 GN=Psmc3 PE=1 SV=2	Psmc3	141	32	947.83	3	93
Pura	sp|P42669|PURA_MOUSE	Transcriptional activator protein Pur-alpha OS=Mus musculus OX=10090 GN=Pura PE=1 SV=1	Pura	141	18	933.464	4	99.51
Tpt1	sp|P63028|TCTP_MOUSE	Translationally-controlled tumor protein OS=Mus musculus OX=10090 GN=Tpt1 PE=1 SV=1	Tpt1	141	9	1152.12	2	88.72
Auh	sp|Q9JLZ3|AUHM_MOUSE	Methylglutaconyl-CoA hydratase, mitochondrial OS=Mus musculus OX=10090 GN=Auh PE=1 SV=1	Auh	140	19	969.203	3	91.78
Dync1i2	sp|O88487|DC1I2_MOUSE	Cytoplasmic dynein 1 intermediate chain 2 OS=Mus musculus OX=10090 GN=Dync1i2 PE=1 SV=1	Dync1i2	140	21	1128.04	2	104.81
Gpm6b	sp|P35803|GPM6B_MOUSE	Neuronal membrane glycoprotein M6-b OS=Mus musculus OX=10090 GN=Gpm6b PE=1 SV=2	Gpm6b	140	10	1091.6	2	93.9
Rtcb	sp|Q99LF4|RTCB_MOUSE	RNA-splicing ligase RtcB homolog OS=Mus musculus OX=10090 GN=Rtcb PE=1 SV=1	Rtcb	140	30	1124.64	2	101.97
Sars	tr|Q8C483|Q8C483_MOUSE	Seryl-tRNA synthetase OS=Mus musculus OX=10090 GN=Sars PE=1 SV=1	Sars	140	31	1068.13	2	84.11
Scamp1	sp|Q8K021|SCAM1_MOUSE	Secretory carrier-associated membrane protein 1 OS=Mus musculus OX=10090 GN=Scamp1 PE=1 SV=1	Scamp1	140	17	916.049	2	89.9
Vgf	sp|Q0VGU4|VGF_MOUSE	Neurosecretory protein VGF OS=Mus musculus OX=10090 GN=Vgf PE=1 SV=1	Vgf	140	37	897.966	2	101.89
Ctbp1	sp|O88712|CTBP1_MOUSE	C-terminal-binding protein 1 OS=Mus musculus OX=10090 GN=Ctbp1 PE=1 SV=2	Ctbp1	139	17	769.1	3	95.88
Dock3	tr|F8VPQ1|F8VPQ1_MOUSE	Dedicator of cytokinesis protein 3 OS=Mus musculus OX=10090 GN=Dock3 PE=1 SV=1	Dock3	139	65	681.889	4	93.48
Etfb	sp|Q9DCW4|ETFB_MOUSE	Electron transfer flavoprotein subunit beta OS=Mus musculus OX=10090 GN=Etfb PE=1 SV=3	Etfb	139	18	820.489	3	90.89
Farp1	sp|F8VPU2|FARP1_MOUSE	FERM, ARHGEF and pleckstrin domain-containing protein 1 OS=Mus musculus OX=10090 GN=Farp1 PE=1 SV=1	Farp1	139	38	1112.57	2	93.68
Pcbp1	sp|P60335|PCBP1_MOUSE	Poly(rC)-binding protein 1 OS=Mus musculus OX=10090 GN=Pcbp1 PE=1 SV=1	Pcbp1	139	19	1197.6	2	100.68
Ppp2ca	sp|P63330|PP2AA_MOUSE	Serine/threonine-protein phosphatase 2A catalytic subunit alpha isoform OS=Mus musculus OX=10090 GN=Ppp2ca PE=1 SV=1	Ppp2ca	139	16	1156.6	2	84.58
Pygl	sp|Q9ET01|PYGL_MOUSE	Glycogen phosphorylase, liver form OS=Mus musculus OX=10090 GN=Pygl PE=1 SV=4	Pygl	139	29	756.479	3	73.41
Trim28	sp|Q62318|TIF1B_MOUSE	Transcription intermediary factor 1-beta OS=Mus musculus OX=10090 GN=Trim28 PE=1 SV=3	Trim28	139	39	1435.41	3	81.61
Chchd6	sp|Q91VN4|MIC25_MOUSE	MICOS complex subunit Mic25 OS=Mus musculus OX=10090 GN=Chchd6 PE=1 SV=2	Chchd6	138	24	1013.02	2	96.08
Klc2	tr|Q91YS4|Q91YS4_MOUSE	Kinesin light chain OS=Mus musculus OX=10090 GN=Klc2 PE=1 SV=1	Klc2	138	35	812.757	3	102.77
Pcbp2	sp|Q61990|PCBP2_MOUSE	Poly(rC)-binding protein 2 OS=Mus musculus OX=10090 GN=Pcbp2 PE=1 SV=1	Pcbp2	138	18	1197.6	2	100.68
Slc12a2	tr|E9QM38|E9QM38_MOUSE	Solute carrier family 12 member 2 OS=Mus musculus OX=10090 GN=Slc12a2 PE=1 SV=1	Slc12a2	138	42	1039.1	2	114.48
Aco1	sp|P28271|ACOC_MOUSE	Cytoplasmic aconitate hydratase OS=Mus musculus OX=10090 GN=Aco1 PE=1 SV=3	Aco1	137	43	795.446	3	82.35
Ak3	sp|Q9WTP7|KAD3_MOUSE	GTP:AMP phosphotransferase AK3, mitochondrial OS=Mus musculus OX=10090 GN=Ak3 PE=1 SV=3	Ak3	137	21	1055.61	2	97.61
Cep170	sp|Q6A065|CE170_MOUSE	Centrosomal protein of 170 kDa OS=Mus musculus OX=10090 GN=Cep170 PE=1 SV=2	Cep170	137	57	1015.03	2	83.67
Cops2	sp|P61202|CSN2_MOUSE	COP9 signalosome complex subunit 2 OS=Mus musculus OX=10090 GN=Cops2 PE=1 SV=1	Cops2	137	21	844.818	3	88.57
Dock3	sp|Q8CIQ7|DOCK3_MOUSE	Dedicator of cytokinesis protein 3 OS=Mus musculus OX=10090 GN=Dock3 PE=1 SV=1	Dock3	137	63	681.889	4	93.48
Mthfd1l	sp|Q3V3R1|C1TM_MOUSE	Monofunctional C1-tetrahydrofolate synthase, mitochondrial OS=Mus musculus OX=10090 GN=Mthfd1l PE=1 SV=2	Mthfd1l	137	41	1086.12	2	89.35
Myef2	sp|Q8C854|MYEF2_MOUSE	Myelin expression factor 2 OS=Mus musculus OX=10090 GN=Myef2 PE=1 SV=1	Myef2	137	34	1059.51	2	87.61
Ppp2cb	sp|P62715|PP2AB_MOUSE	Serine/threonine-protein phosphatase 2A catalytic subunit beta isoform OS=Mus musculus OX=10090 GN=Ppp2cb PE=1 SV=1	Ppp2cb	137	17	843.122	3	69.97
Ppp2r5d	tr|Q7TNL5|Q7TNL5_MOUSE	Serine/threonine-protein phosphatase 2A 56 kDa regulatory subunit OS=Mus musculus OX=10090 GN=Ppp2r5d PE=1 SV=1	Ppp2r5d	137	26	1164.64	2	79.6
Qdpr	sp|Q8BVI4|DHPR_MOUSE	Dihydropteridine reductase OS=Mus musculus OX=10090 GN=Qdpr PE=1 SV=2	Qdpr	137	15	762.752	3	91.67
Rab5c	sp|P35278|RAB5C_MOUSE	Ras-related protein Rab-5C OS=Mus musculus OX=10090 GN=Rab5c PE=1 SV=2	Rab5c	137	13	1148.25	3	100.95
Rapgef4	sp|Q9EQZ6-3|RPGF4_MOUSE	Isoform 3 of Rap guanine nucleotide exchange factor 4 OS=Mus musculus OX=10090 GN=Rapgef4	Rapgef4	137	43	727.099	3	85.03
Uqcrq	sp|Q9CQ69|QCR8_MOUSE	Cytochrome b-c1 complex subunit 8 OS=Mus musculus OX=10090 GN=Uqcrq PE=1 SV=3	Uqcrq	137	12	712.734	3	91.84
Acot9	sp|Q9R0X4|ACOT9_MOUSE	Acyl-coenzyme A thioesterase 9, mitochondrial OS=Mus musculus OX=10090 GN=Acot9 PE=1 SV=1	Acot9	136	31	838.017	2	79.21
Appl1	sp|Q8K3H0|DP13A_MOUSE	DCC-interacting protein 13-alpha OS=Mus musculus OX=10090 GN=Appl1 PE=1 SV=1	Appl1	136	28	824.119	3	92.83
Arfgef2	sp|A2A5R2|BIG2_MOUSE	Brefeldin A-inhibited guanine nucleotide-exchange protein 2 OS=Mus musculus OX=10090 GN=Arfgef2 PE=1 SV=1	Arfgef2	136	54	701.657	4	81.99
Mapre1	sp|Q61166|MARE1_MOUSE	Microtubule-associated protein RP/EB family member 1 OS=Mus musculus OX=10090 GN=Mapre1 PE=1 SV=3	Mapre1	136	13	965.04	2	69.54
Ndufs6	sp|P52503|NDUS6_MOUSE	NADH dehydrogenase [ubiquinone] iron-sulfur protein 6, mitochondrial OS=Mus musculus OX=10090 GN=Ndufs6 PE=1 SV=2	Ndufs6	136	4	677.714	3	83.07
Pak2	sp|Q8CIN4|PAK2_MOUSE	Serine/threonine-protein kinase PAK 2 OS=Mus musculus OX=10090 GN=Pak2 PE=1 SV=1	Pak2	136	30	979.047	2	93.06
Sec31a	tr|S4R2A9|S4R2A9_MOUSE	Protein transport protein Sec31A (Fragment) OS=Mus musculus OX=10090 GN=Sec31a PE=1 SV=1	Sec31a	136	28	1381.8	2	87.87
Slc12a2	sp|P55012|S12A2_MOUSE	Solute carrier family 12 member 2 OS=Mus musculus OX=10090 GN=Slc12a2 PE=1 SV=2	Slc12a2	136	41	1039.1	2	114.48
Ugp2	sp|Q91ZJ5|UGPA_MOUSE	UTP--glucose-1-phosphate uridylyltransferase OS=Mus musculus OX=10090 GN=Ugp2 PE=1 SV=3	Ugp2	136	26	818.954	2	84.41
Vapb	sp|Q9QY76|VAPB_MOUSE	Vesicle-associated membrane protein-associated protein B OS=Mus musculus OX=10090 GN=Vapb PE=1 SV=3	Vapb	136	16	957.039	2	78
Map4	tr|A0A0G2JG35|A0A0G2JG35_MOUSE	Microtubule-associated protein (Fragment) OS=Mus musculus OX=10090 GN=Map4 PE=1 SV=1	Map4	135	20	697.701	3	89.97
Mecp2	sp|Q9Z2D6|MECP2_MOUSE	Methyl-CpG-binding protein 2 OS=Mus musculus OX=10090 GN=Mecp2 PE=1 SV=1	Mecp2	135	37	1057.59	2	114.53
Ndufa10	sp|Q99LC3|NDUAA_MOUSE	NADH dehydrogenase [ubiquinone] 1 alpha subcomplex subunit 10, mitochondrial OS=Mus musculus OX=10090 GN=Ndufa10 PE=1 SV=1	Ndufa10	135	17	910.51	3	95.15
Pcca	sp|Q91ZA3|PCCA_MOUSE	Propionyl-CoA carboxylase alpha chain, mitochondrial OS=Mus musculus OX=10090 GN=Pcca PE=1 SV=2	Pcca	135	39	1120.11	2	104.43
Pls3	tr|B1AX58|B1AX58_MOUSE	Plastin-3 OS=Mus musculus OX=10090 GN=Pls3 PE=1 SV=1	Pls3	135	39	1093.61	2	93.68
Rapgef4	sp|Q9EQZ6|RPGF4_MOUSE	Rap guanine nucleotide exchange factor 4 OS=Mus musculus OX=10090 GN=Rapgef4 PE=1 SV=1	Rapgef4	135	42	727.099	3	85.03
Rps4x	sp|P62702|RS4X_MOUSE	40S ribosomal protein S4, X isoform OS=Mus musculus OX=10090 GN=Rps4x PE=1 SV=2	Rps4x	135	20	1027.59	2	87.97
Slk	sp|O54988|SLK_MOUSE	STE20-like serine/threonine-protein kinase OS=Mus musculus OX=10090 GN=Slk PE=1 SV=2	Slk	135	41	1102.06	2	100.88
Acadl	sp|P51174|ACADL_MOUSE	Long-chain specific acyl-CoA dehydrogenase, mitochondrial OS=Mus musculus OX=10090 GN=Acadl PE=1 SV=2	Acadl	134	21	882.547	2	86.77
Asap1	sp|Q9QWY8|ASAP1_MOUSE	Arf-GAP with SH3 domain, ANK repeat and PH domain-containing protein 1 OS=Mus musculus OX=10090 GN=Asap1 PE=1 SV=2	Asap1	134	36	1048.53	3	103.14
Asrgl1	sp|Q8C0M9|ASGL1_MOUSE	Isoaspartyl peptidase/L-asparaginase OS=Mus musculus OX=10090 GN=Asrgl1 PE=1 SV=1	Asrgl1	134	18	1037.59	2	104.74
Cnksr2	sp|Q80YA9-2|CNKR2_MOUSE	Isoform 2 of Connector enhancer of kinase suppressor of ras 2 OS=Mus musculus OX=10090 GN=Cnksr2	Cnksr2	134	34	905.037	2	80.65
Cntnap2	sp|Q9CPW0|CNTP2_MOUSE	Contactin-associated protein-like 2 OS=Mus musculus OX=10090 GN=Cntnap2 PE=1 SV=2	Cntnap2	134	31	911.506	4	91.14
Nras	sp|P08556|RASN_MOUSE	GTPase NRas OS=Mus musculus OX=10090 GN=Nras PE=1 SV=1	Nras	134	9	926.742	4	88
Anks1b	sp|Q8BIZ1|ANS1B_MOUSE	Ankyrin repeat and sterile alpha motif domain-containing protein 1B OS=Mus musculus OX=10090 GN=Anks1b PE=1 SV=3	Anks1b	133	28	989.112	2	73.28
Ap1g1	sp|P22892|AP1G1_MOUSE	AP-1 complex subunit gamma-1 OS=Mus musculus OX=10090 GN=Ap1g1 PE=1 SV=3	Ap1g1	133	30	1049.08	2	86.09
Chchd6	tr|E9Q4M4|E9Q4M4_MOUSE	MICOS complex subunit Mic25 OS=Mus musculus OX=10090 GN=Chchd6 PE=1 SV=1	Chchd6	133	23	1013.02	2	96.08
Hspg2	tr|E9PZ16|E9PZ16_MOUSE	Basement membrane-specific heparan sulfate proteoglycan core protein OS=Mus musculus OX=10090 GN=Hspg2 PE=1 SV=1	Hspg2	133	64	1142.62	2	100.02
Nomo1	sp|Q6GQT9|NOMO1_MOUSE	Nodal modulator 1 OS=Mus musculus OX=10090 GN=Nomo1 PE=1 SV=1	Nomo1	133	38	925.492	3	97.96
Pdhx	sp|Q8BKZ9|ODPX_MOUSE	Pyruvate dehydrogenase protein X component, mitochondrial OS=Mus musculus OX=10090 GN=Pdhx PE=1 SV=1	Pdhx	133	22	1076.13	2	90.58
Psma3	sp|O70435|PSA3_MOUSE	Proteasome subunit alpha type-3 OS=Mus musculus OX=10090 GN=Psma3 PE=1 SV=3	Psma3	133	15	842.975	2	82.29
Rab3gap1	tr|A0A1D5RLG3|A0A1D5RLG3_MOUSE	Rab3 GTPase-activating protein catalytic subunit OS=Mus musculus OX=10090 GN=Rab3gap1 PE=1 SV=1	Rab3gap1	133	37	859.816	3	93.63
Slc25a18	sp|Q9DB41|GHC2_MOUSE	Mitochondrial glutamate carrier 2 OS=Mus musculus OX=10090 GN=Slc25a18 PE=1 SV=4	Slc25a18	133	13	961.083	2	88.39
Tceal3	sp|Q8R0A5|TCAL3_MOUSE	Transcription elongation factor A protein-like 3 OS=Mus musculus OX=10090 GN=Tceal3 PE=1 SV=2	Tceal3	133	17	705.345	2	76.09
Twf2	sp|Q9Z0P5|TWF2_MOUSE	Twinfilin-2 OS=Mus musculus OX=10090 GN=Twf2 PE=1 SV=1	Twf2	133	20	746.748	3	86.97
Atp6v1f	sp|Q9D1K2|VATF_MOUSE	V-type proton ATPase subunit F OS=Mus musculus OX=10090 GN=Atp6v1f PE=1 SV=2	Atp6v1f	132	10	1526.88	2	90.75
Bcan	sp|Q61361|PGCB_MOUSE	Brevican core protein OS=Mus musculus OX=10090 GN=Bcan PE=1 SV=2	Bcan	132	35	727.401	3	82.58
Cacna2d3	sp|Q9Z1L5|CA2D3_MOUSE	Voltage-dependent calcium channel subunit alpha-2/delta-3 OS=Mus musculus OX=10090 GN=Cacna2d3 PE=1 SV=1	Cacna2d3	132	37	606.692	3	84.52
Cdc42bpa	sp|Q3UU96|MRCKA_MOUSE	Serine/threonine-protein kinase MRCK alpha OS=Mus musculus OX=10090 GN=Cdc42bpa PE=1 SV=2	Cdc42bpa	132	63	981.546	2	85.88
Cnksr2	sp|Q80YA9|CNKR2_MOUSE	Connector enhancer of kinase suppressor of ras 2 OS=Mus musculus OX=10090 GN=Cnksr2 PE=1 SV=1	Cnksr2	132	37	745.422	4	90.9
Dbi	tr|Q4VWZ5|Q4VWZ5_MOUSE	Acyl-CoA-binding protein OS=Mus musculus OX=10090 GN=Dbi PE=1 SV=1	Dbi	132	6	840.48	3	84.1
Eif3l	sp|Q8QZY1|EIF3L_MOUSE	Eukaryotic translation initiation factor 3 subunit L OS=Mus musculus OX=10090 GN=Eif3l PE=1 SV=1	Eif3l	132	28	1209.59	2	79.34
Gria1	sp|P23818|GRIA1_MOUSE	Glutamate receptor 1 OS=Mus musculus OX=10090 GN=Gria1 PE=1 SV=1	Gria1	132	26	1089.1	2	92.56
Mapk8ip3	sp|Q9ESN9|JIP3_MOUSE	C-Jun-amino-terminal kinase-interacting protein 3 OS=Mus musculus OX=10090 GN=Mapk8ip3 PE=1 SV=1	Mapk8ip3	132	43	985.898	3	94.79
Pitpnm1	sp|O35954|PITM1_MOUSE	Membrane-associated phosphatidylinositol transfer protein 1 OS=Mus musculus OX=10090 GN=Pitpnm1 PE=1 SV=1	Pitpnm1	132	34	1021.05	2	83.34
Psip1	sp|Q99JF8|PSIP1_MOUSE	PC4 and SFRS1-interacting protein OS=Mus musculus OX=10090 GN=Psip1 PE=1 SV=1	Psip1	132	31	1265.67	2	90.41
Psmd7	sp|P26516|PSMD7_MOUSE	26S proteasome non-ATPase regulatory subunit 7 OS=Mus musculus OX=10090 GN=Psmd7 PE=1 SV=2	Psmd7	132	11	995.846	3	102.14
Slc2a3	sp|P32037|GTR3_MOUSE	Solute carrier family 2, facilitated glucose transporter member 3 OS=Mus musculus OX=10090 GN=Slc2a3 PE=1 SV=1	Slc2a3	132	14	1034.58	2	93.74
Sorbs2	tr|A0A0R4J1W0|A0A0R4J1W0_MOUSE	Sorbin and SH3 domain-containing protein 2 OS=Mus musculus OX=10090 GN=Sorbs2 PE=1 SV=1	Sorbs2	132	34	630.594	4	93.78
Srgap2	sp|Q91Z67|SRGP2_MOUSE	SLIT-ROBO Rho GTPase-activating protein 2 OS=Mus musculus OX=10090 GN=Srgap2 PE=1 SV=2	Srgap2	132	42	1044.1	2	94.07
Taok1	sp|Q5F2E8|TAOK1_MOUSE	Serine/threonine-protein kinase TAO1 OS=Mus musculus OX=10090 GN=Taok1 PE=1 SV=1	Taok1	132	48	605.653	3	85.54
Alcam	sp|Q61490|CD166_MOUSE	CD166 antigen OS=Mus musculus OX=10090 GN=Alcam PE=1 SV=3	Alcam	131	23	822.847	3	91.43
Cend1	sp|Q9JKC6|CEND_MOUSE	Cell cycle exit and neuronal differentiation protein 1 OS=Mus musculus OX=10090 GN=Cend1 PE=1 SV=1	Cend1	131	11	924.524	2	82.33
Dbi	sp|P31786|ACBP_MOUSE	Acyl-CoA-binding protein OS=Mus musculus OX=10090 GN=Dbi PE=1 SV=2	Dbi	131	5	840.48	3	84.1
NA	tr|Q6XVF5|Q6XVF5_MOUSE	PSD-95 alpha 2b (Fragment) OS=Mus musculus OX=10090 PE=4 SV=1	NA	131	11	967.877	3	106.71
Gak	sp|Q99KY4|GAK_MOUSE	Cyclin-G-associated kinase OS=Mus musculus OX=10090 GN=Gak PE=1 SV=2	Gak	131	41	1018.61	2	90.93
Hnrnpr	tr|Q3U8W9|Q3U8W9_MOUSE	Uncharacterized protein OS=Mus musculus OX=10090 GN=Hnrnpr PE=2 SV=1	Hnrnpr	131	28	1035.1	2	96.13
Nptn	sp|P97300-3|NPTN_MOUSE	Isoform 3 of Neuroplastin OS=Mus musculus OX=10090 GN=Nptn	Nptn	131	17	610.992	3	82.29
Picalm	sp|Q7M6Y3-2|PICAL_MOUSE	Isoform 2 of Phosphatidylinositol-binding clathrin assembly protein OS=Mus musculus OX=10090 GN=Picalm	Picalm	131	21	1017.58	2	85.45
Pls3	sp|Q99K51|PLST_MOUSE	Plastin-3 OS=Mus musculus OX=10090 GN=Pls3 PE=1 SV=3	Pls3	131	38	1093.61	2	93.68
Psmd12	sp|Q9D8W5|PSD12_MOUSE	26S proteasome non-ATPase regulatory subunit 12 OS=Mus musculus OX=10090 GN=Psmd12 PE=1 SV=4	Psmd12	131	31	1062.14	2	95.51
Strn	sp|O55106|STRN_MOUSE	Striatin OS=Mus musculus OX=10090 GN=Strn PE=1 SV=2	Strn	131	34	1057.07	2	105.91
Vps29	sp|Q9QZ88|VPS29_MOUSE	Vacuolar protein sorting-associated protein 29 OS=Mus musculus OX=10090 GN=Vps29 PE=1 SV=1	Vps29	131	7	1089.05	2	80.67
Cacna1e	sp|Q61290|CAC1E_MOUSE	Voltage-dependent R-type calcium channel subunit alpha-1E OS=Mus musculus OX=10090 GN=Cacna1e PE=1 SV=1	Cacna1e	130	49	929.008	2	83.93
Cars1	sp|Q9ER72|SYCC_MOUSE	Cysteine--tRNA ligase, cytoplasmic OS=Mus musculus OX=10090 GN=Cars1 PE=1 SV=2	Cars1	130	43	1126.59	2	93.92
Cul2	sp|Q9D4H8|CUL2_MOUSE	Cullin-2 OS=Mus musculus OX=10090 GN=Cul2 PE=1 SV=2	Cul2	130	36	819.695	4	92.99
Cul5	sp|Q9D5V5|CUL5_MOUSE	Cullin-5 OS=Mus musculus OX=10090 GN=Cul5 PE=1 SV=3	Cul5	130	43	1146.93	3	84.15
Kras	sp|P32883-2|RASK_MOUSE	Isoform 2B of GTPase KRas OS=Mus musculus OX=10090 GN=Kras	Kras	130	9	926.742	4	88
Lancl2	sp|Q9JJK2|LANC2_MOUSE	LanC-like protein 2 OS=Mus musculus OX=10090 GN=Lancl2 PE=1 SV=1	Lancl2	130	16	910.827	3	90.6
Macroh2a1	sp|Q9QZQ8|H2AY_MOUSE	Core histone macro-H2A.1 OS=Mus musculus OX=10090 GN=Macroh2a1 PE=1 SV=3	Macroh2a1	130	19	865.523	3	98.55
Rpl7	sp|P14148|RL7_MOUSE	60S ribosomal protein L7 OS=Mus musculus OX=10090 GN=Rpl7 PE=1 SV=2	Rpl7	130	24	549.667	3	77.55
SRGAP2	tr|A0A2X0SZ45|A0A2X0SZ45_MOUSE	SRGAP2 (Fragment) OS=Mus musculus OX=10090 GN=SRGAP2 PE=4 SV=1	SRGAP2	130	40	1044.1	2	94.07
Asap1	sp|Q9QWY8-2|ASAP1_MOUSE	Isoform 2 of Arf-GAP with SH3 domain, ANK repeat and PH domain-containing protein 1 OS=Mus musculus OX=10090 GN=Asap1	Asap1	129	35	1048.53	3	103.14
Bcas1	sp|Q80YN3|BCAS1_MOUSE	Breast carcinoma-amplified sequence 1 homolog OS=Mus musculus OX=10090 GN=Bcas1 PE=1 SV=3	Bcas1	129	23	993.535	2	81.15
Ola1	sp|Q9CZ30|OLA1_MOUSE	Obg-like ATPase 1 OS=Mus musculus OX=10090 GN=Ola1 PE=1 SV=1	Ola1	129	25	1037.58	2	88.22
Ptpn23	sp|Q6PB44|PTN23_MOUSE	Tyrosine-protein phosphatase non-receptor type 23 OS=Mus musculus OX=10090 GN=Ptpn23 PE=1 SV=2	Ptpn23	129	56	731.031	3	94.21
Rab3gap1	sp|Q80UJ7|RB3GP_MOUSE	Rab3 GTPase-activating protein catalytic subunit OS=Mus musculus OX=10090 GN=Rab3gap1 PE=1 SV=4	Rab3gap1	129	36	859.816	3	93.63
Wdr37	sp|Q8CBE3|WDR37_MOUSE	WD repeat-containing protein 37 OS=Mus musculus OX=10090 GN=Wdr37 PE=1 SV=1	Wdr37	129	22	1034.08	2	98.6
Aldh1b1	sp|Q9CZS1|AL1B1_MOUSE	Aldehyde dehydrogenase X, mitochondrial OS=Mus musculus OX=10090 GN=Aldh1b1 PE=1 SV=1	Aldh1b1	128	26	732.427	3	98.33
Anks1b	tr|S4R2Q2|S4R2Q2_MOUSE	Ankyrin repeat and sterile alpha motif domain-containing protein 1B OS=Mus musculus OX=10090 GN=Anks1b PE=1 SV=1	Anks1b	128	20	989.112	2	73.28
Cracdl	tr|F7B0R9|F7B0R9_MOUSE	Capping protein-inhibiting regulator of actin-like (Fragment) OS=Mus musculus OX=10090 GN=Cracdl PE=1 SV=1	Cracdl	128	39	840.474	3	89.63
Kalrn	sp|A2CG49-10|KALRN_MOUSE	Isoform 10 of Kalirin OS=Mus musculus OX=10090 GN=Kalrn	Kalrn	128	35	673.022	3	85.81
Prdx3	sp|P20108|PRDX3_MOUSE	Thioredoxin-dependent peroxide reductase, mitochondrial OS=Mus musculus OX=10090 GN=Prdx3 PE=1 SV=1	Prdx3	128	9	1082.32	4	100.61
Prrc2a	sp|Q7TSC1|PRC2A_MOUSE	Protein PRRC2A OS=Mus musculus OX=10090 GN=Prrc2a PE=1 SV=1	Prrc2a	128	57	1183.54	3	86.03
Rab6b	sp|P61294|RAB6B_MOUSE	Ras-related protein Rab-6B OS=Mus musculus OX=10090 GN=Rab6b PE=1 SV=1	Rab6b	128	20	982.056	2	86.91
Tanc2	sp|A2A690|TANC2_MOUSE	Protein TANC2 OS=Mus musculus OX=10090 GN=Tanc2 PE=1 SV=1	Tanc2	128	54	825.435	3	83.3
Wars1	sp|P32921-2|SYWC_MOUSE	Isoform 2 of Tryptophan--tRNA ligase, cytoplasmic OS=Mus musculus OX=10090 GN=Wars1	Wars1	128	27	809.464	3	92.18
Xpnpep1	tr|Q3UE92|Q3UE92_MOUSE	Xaa-Pro aminopeptidase 1 OS=Mus musculus OX=10090 GN=Xpnpep1 PE=1 SV=1	Xpnpep1	128	29	1034.5	3	90.23
Brsk1	sp|Q5RJI5|BRSK1_MOUSE	Serine/threonine-protein kinase BRSK1 OS=Mus musculus OX=10090 GN=Brsk1 PE=1 SV=1	Brsk1	127	37	991.03	2	89.21
Ccdc88a	sp|Q5SNZ0|GRDN_MOUSE	Girdin OS=Mus musculus OX=10090 GN=Ccdc88a PE=1 SV=2	Ccdc88a	127	61	931.518	2	81.91
Gad1	sp|P48318|DCE1_MOUSE	Glutamate decarboxylase 1 OS=Mus musculus OX=10090 GN=Gad1 PE=1 SV=2	Gad1	127	16	892.161	3	82.11
Gas7	sp|Q60780|GAS7_MOUSE	Growth arrest-specific protein 7 OS=Mus musculus OX=10090 GN=Gas7 PE=1 SV=1	Gas7	127	21	877.435	2	80.85
Hprt1	sp|P00493|HPRT_MOUSE	Hypoxanthine-guanine phosphoribosyltransferase OS=Mus musculus OX=10090 GN=Hprt1 PE=1 SV=3	Hprt1	127	13	1019.11	2	95.73
Macroh2a2	sp|Q8CCK0|H2AW_MOUSE	Core histone macro-H2A.2 OS=Mus musculus OX=10090 GN=Macroh2a2 PE=1 SV=3	Macroh2a2	127	18	1304.72	2	98.65
Rpl13	sp|P47963|RL13_MOUSE	60S ribosomal protein L13 OS=Mus musculus OX=10090 GN=Rpl13 PE=1 SV=3	Rpl13	127	15	768.917	2	81.29
Ahsa1	sp|Q8BK64|AHSA1_MOUSE	Activator of 90 kDa heat shock protein ATPase homolog 1 OS=Mus musculus OX=10090 GN=Ahsa1 PE=1 SV=2	Ahsa1	126	20	673.331	3	83.02
Ank1	sp|Q02357-5|ANK1_MOUSE	Isoform 5 of Ankyrin-1 OS=Mus musculus OX=10090 GN=Ank1	Ank1	126	46	815.743	3	93.57
Cntnap1	sp|O54991|CNTP1_MOUSE	Contactin-associated protein 1 OS=Mus musculus OX=10090 GN=Cntnap1 PE=1 SV=2	Cntnap1	126	36	949.501	2	87.77
Cse1l	sp|Q9ERK4|XPO2_MOUSE	Exportin-2 OS=Mus musculus OX=10090 GN=Cse1l PE=1 SV=1	Cse1l	126	37	1096.5	2	95.69
Gk	sp|Q64516|GLPK_MOUSE	Glycerol kinase OS=Mus musculus OX=10090 GN=Gk PE=1 SV=2	Gk	126	29	996.586	2	87.77
Blmh	sp|Q8R016|BLMH_MOUSE	Bleomycin hydrolase OS=Mus musculus OX=10090 GN=Blmh PE=1 SV=1	Blmh	125	27	1074.52	2	105.46
Golgb1	tr|E9PVZ8|E9PVZ8_MOUSE	Golgi autoantigen, golgin subfamily b, macrogolgin 1 OS=Mus musculus OX=10090 GN=Golgb1 PE=1 SV=1	Golgb1	125	85	1021.07	2	91.71
Grb2	sp|Q60631|GRB2_MOUSE	Growth factor receptor-bound protein 2 OS=Mus musculus OX=10090 GN=Grb2 PE=1 SV=1	Grb2	125	16	1031.05	2	80.97
Map4k4	sp|P97820|M4K4_MOUSE	Mitogen-activated protein kinase kinase kinase kinase 4 OS=Mus musculus OX=10090 GN=Map4k4 PE=1 SV=1	Map4k4	125	32	1012.09	2	100.8
Mapk10	sp|Q61831|MK10_MOUSE	Mitogen-activated protein kinase 10 OS=Mus musculus OX=10090 GN=Mapk10 PE=1 SV=2	Mapk10	125	23	1092.6	3	88.35
Nucb1	sp|Q02819|NUCB1_MOUSE	Nucleobindin-1 OS=Mus musculus OX=10090 GN=Nucb1 PE=1 SV=2	Nucb1	125	32	1118.09	2	93.03
Prrc2c	sp|Q3TLH4|PRC2C_MOUSE	Protein PRRC2C OS=Mus musculus OX=10090 GN=Prrc2c PE=1 SV=3	Prrc2c	125	58	1052.88	3	89.22
Slc25a31	sp|Q3V132|ADT4_MOUSE	ADP/ATP translocase 4 OS=Mus musculus OX=10090 GN=Slc25a31 PE=1 SV=1	Slc25a31	125	7	1028.08	2	74.94
Wars1	sp|P32921|SYWC_MOUSE	Tryptophan--tRNA ligase, cytoplasmic OS=Mus musculus OX=10090 GN=Wars1 PE=1 SV=2	Wars1	125	26	809.464	3	92.18
Arfgef3	sp|Q3UGY8|BIG3_MOUSE	Brefeldin A-inhibited guanine nucleotide-exchange protein 3 OS=Mus musculus OX=10090 GN=Arfgef3 PE=1 SV=1	Arfgef3	124	53	1017.07	2	87.83
Dnajc5	sp|P60904|DNJC5_MOUSE	DnaJ homolog subfamily C member 5 OS=Mus musculus OX=10090 GN=Dnajc5 PE=1 SV=1	Dnajc5	124	9	1060.1	2	93.46
Klc2	sp|O88448|KLC2_MOUSE	Kinesin light chain 2 OS=Mus musculus OX=10090 GN=Klc2 PE=1 SV=1	Klc2	124	28	812.757	3	102.77
Ncan	sp|P55066|NCAN_MOUSE	Neurocan core protein OS=Mus musculus OX=10090 GN=Ncan PE=1 SV=1	Ncan	124	31	702.351	3	85.59
Pde1a	sp|Q61481|PDE1A_MOUSE	Calcium/calmodulin-dependent 3',5'-cyclic nucleotide phosphodiesterase 1A OS=Mus musculus OX=10090 GN=Pde1a PE=1 SV=3	Pde1a	124	21	929.49	2	84.1
Psmc4	sp|P54775|PRS6B_MOUSE	26S proteasome regulatory subunit 6B OS=Mus musculus OX=10090 GN=Psmc4 PE=1 SV=2	Psmc4	124	24	911.141	3	88.71
Psmd6	sp|Q99JI4|PSMD6_MOUSE	26S proteasome non-ATPase regulatory subunit 6 OS=Mus musculus OX=10090 GN=Psmd6 PE=1 SV=1	Psmd6	124	29	597.995	3	91.41
Skp1	sp|Q9WTX5|SKP1_MOUSE	S-phase kinase-associated protein 1 OS=Mus musculus OX=10090 GN=Skp1 PE=1 SV=3	Skp1	124	15	1372.79	2	92.81
Uchl3	sp|Q9JKB1|UCHL3_MOUSE	Ubiquitin carboxyl-terminal hydrolase isozyme L3 OS=Mus musculus OX=10090 GN=Uchl3 PE=1 SV=2	Uchl3	124	20	1093.07	2	98.26
Usp7	sp|Q6A4J8|UBP7_MOUSE	Ubiquitin carboxyl-terminal hydrolase 7 OS=Mus musculus OX=10090 GN=Usp7 PE=1 SV=1	Usp7	124	44	590.532	4	85.44
Xpnpep1	sp|Q6P1B1|XPP1_MOUSE	Xaa-Pro aminopeptidase 1 OS=Mus musculus OX=10090 GN=Xpnpep1 PE=1 SV=1	Xpnpep1	124	28	1034.5	3	90.23
Ahcy	sp|P50247|SAHH_MOUSE	Adenosylhomocysteinase OS=Mus musculus OX=10090 GN=Ahcy PE=1 SV=3	Ahcy	123	27	764.791	3	85.57
Cox6b1	sp|P56391|CX6B1_MOUSE	Cytochrome c oxidase subunit 6B1 OS=Mus musculus OX=10090 GN=Cox6b1 PE=1 SV=2	Cox6b1	123	9	816.393	2	73.94
Gad2	sp|P48320|DCE2_MOUSE	Glutamate decarboxylase 2 OS=Mus musculus OX=10090 GN=Gad2 PE=1 SV=1	Gad2	123	18	742.422	3	80.62
Gnb5	sp|P62881|GNB5_MOUSE	Guanine nucleotide-binding protein subunit beta-5 OS=Mus musculus OX=10090 GN=Gnb5 PE=1 SV=1	Gnb5	123	16	583.989	3	79.69
Mapk8	sp|Q91Y86|MK08_MOUSE	Mitogen-activated protein kinase 8 OS=Mus musculus OX=10090 GN=Mapk8 PE=1 SV=1	Mapk8	123	27	983.506	2	82.35
Myo6	sp|Q64331|MYO6_MOUSE	Unconventional myosin-VI OS=Mus musculus OX=10090 GN=Myo6 PE=1 SV=1	Myo6	123	44	1247.62	2	86.74
Pcbp3	sp|P57722|PCBP3_MOUSE	Poly(rC)-binding protein 3 OS=Mus musculus OX=10090 GN=Pcbp3 PE=1 SV=3	Pcbp3	123	17	1197.6	2	100.68
Phactr1	sp|Q2M3X8-3|PHAR1_MOUSE	Isoform 3 of Phosphatase and actin regulator 1 OS=Mus musculus OX=10090 GN=Phactr1	Phactr1	123	32	869.968	2	83.99
Rab5a	sp|Q9CQD1|RAB5A_MOUSE	Ras-related protein Rab-5A OS=Mus musculus OX=10090 GN=Rab5a PE=1 SV=1	Rab5a	123	13	1148.58	3	96.6
Rtn4	sp|Q99P72-1|RTN4_MOUSE	Isoform C of Reticulon-4 OS=Mus musculus OX=10090 GN=Rtn4	Rtn4	123	8	1208.67	2	99.24
Sf3b3	sp|Q921M3|SF3B3_MOUSE	Splicing factor 3B subunit 3 OS=Mus musculus OX=10090 GN=Sf3b3 PE=1 SV=1	Sf3b3	123	35	757.067	3	84.82
Slc8a1	sp|P70414|NAC1_MOUSE	Sodium/calcium exchanger 1 OS=Mus musculus OX=10090 GN=Slc8a1 PE=1 SV=1	Slc8a1	123	24	723.099	3	76.48
Slc8a1	tr|Q8BXB3|Q8BXB3_MOUSE	J domain-containing protein (Fragment) OS=Mus musculus OX=10090 GN=Slc8a1 PE=2 SV=1	Slc8a1	123	24	844.23	4	79.02
Camk1d	sp|Q8BW96|KCC1D_MOUSE	Calcium/calmodulin-dependent protein kinase type 1D OS=Mus musculus OX=10090 GN=Camk1d PE=1 SV=2	Camk1d	122	18	1194.66	2	109.54
Cd47	sp|Q61735|CD47_MOUSE	Leukocyte surface antigen CD47 OS=Mus musculus OX=10090 GN=Cd47 PE=1 SV=2	Cd47	122	5	1060.06	2	106.96
Dnajc11	sp|Q5U458|DJC11_MOUSE	DnaJ homolog subfamily C member 11 OS=Mus musculus OX=10090 GN=Dnajc11 PE=1 SV=2	Dnajc11	122	29	809.825	3	77.35
Myl12b	sp|Q3THE2|ML12B_MOUSE	Myosin regulatory light chain 12B OS=Mus musculus OX=10090 GN=Myl12b PE=1 SV=2	Myl12b	122	21	912.784	3	95.97
Ndufs4	sp|Q9CXZ1|NDUS4_MOUSE	NADH dehydrogenase [ubiquinone] iron-sulfur protein 4, mitochondrial OS=Mus musculus OX=10090 GN=Ndufs4 PE=1 SV=3	Ndufs4	122	9	930.783	4	83.11
Ube2v2	sp|Q9D2M8|UB2V2_MOUSE	Ubiquitin-conjugating enzyme E2 variant 2 OS=Mus musculus OX=10090 GN=Ube2v2 PE=1 SV=4	Ube2v2	122	11	1279.1	2	86.26
Ykt6	sp|Q9CQW1|YKT6_MOUSE	Synaptobrevin homolog YKT6 OS=Mus musculus OX=10090 GN=Ykt6 PE=1 SV=1	Ykt6	122	16	1035.54	2	97.79
Agk	sp|Q9ESW4|AGK_MOUSE	Acylglycerol kinase, mitochondrial OS=Mus musculus OX=10090 GN=Agk PE=1 SV=1	Agk	121	27	791.463	3	91.2
Aifm1	sp|Q9Z0X1|AIFM1_MOUSE	Apoptosis-inducing factor 1, mitochondrial OS=Mus musculus OX=10090 GN=Aifm1 PE=1 SV=1	Aifm1	121	24	880.995	2	83.09
Ap1m1	sp|P35585|AP1M1_MOUSE	AP-1 complex subunit mu-1 OS=Mus musculus OX=10090 GN=Ap1m1 PE=1 SV=3	Ap1m1	121	22	1034.09	2	85.03
Camk1d	sp|Q8BW96-2|KCC1D_MOUSE	Isoform 2 of Calcium/calmodulin-dependent protein kinase type 1D OS=Mus musculus OX=10090 GN=Camk1d	Camk1d	121	18	1194.66	2	109.54
Dclk2	sp|Q6PGN3-3|DCLK2_MOUSE	Isoform 3 of Serine/threonine-protein kinase DCLK2 OS=Mus musculus OX=10090 GN=Dclk2	Dclk2	121	28	680.715	3	85.14
Inpp4a	tr|D3Z230|D3Z230_MOUSE	Phosphatidylinositol-3,4-bisphosphate 4-phosphatase OS=Mus musculus OX=10090 GN=Inpp4a PE=1 SV=1	Inpp4a	121	38	709.403	3	86.86
Pa2g4	sp|P50580|PA2G4_MOUSE	Proliferation-associated protein 2G4 OS=Mus musculus OX=10090 GN=Pa2g4 PE=1 SV=3	Pa2g4	121	25	958.179	3	89.45
Sfxn5	sp|Q925N0|SFXN5_MOUSE	Sideroflexin-5 OS=Mus musculus OX=10090 GN=Sfxn5 PE=1 SV=2	Sfxn5	121	16	877.829	3	74.45
Acad9	sp|Q8JZN5|ACAD9_MOUSE	Complex I assembly factor ACAD9, mitochondrial OS=Mus musculus OX=10090 GN=Acad9 PE=1 SV=2	Acad9	120	34	904.007	2	89.32
Dip2b	sp|Q3UH60|DIP2B_MOUSE	Disco-interacting protein 2 homolog B OS=Mus musculus OX=10090 GN=Dip2b PE=1 SV=1	Dip2b	120	52	989.567	2	83.06
Esd	sp|Q9R0P3|ESTD_MOUSE	S-formylglutathione hydrolase OS=Mus musculus OX=10090 GN=Esd PE=1 SV=1	Esd	120	8	863.118	3	107.52
Hepacam	sp|Q640R3|HECAM_MOUSE	Hepatocyte cell adhesion molecule OS=Mus musculus OX=10090 GN=Hepacam PE=1 SV=2	Hepacam	120	15	970.231	3	91.57
Mfn2	sp|Q80U63|MFN2_MOUSE	Mitofusin-2 OS=Mus musculus OX=10090 GN=Mfn2 PE=1 SV=3	Mfn2	120	31	992.536	2	83.67
Naxd	sp|Q9CZ42|NNRD_MOUSE	ATP-dependent (S)-NAD(P)H-hydrate dehydratase OS=Mus musculus OX=10090 GN=Naxd PE=1 SV=1	Naxd	120	14	990.11	2	93.53
Oat	sp|P29758|OAT_MOUSE	Ornithine aminotransferase, mitochondrial OS=Mus musculus OX=10090 GN=Oat PE=1 SV=1	Oat	120	22	792.76	3	87.62
Rpl5	sp|P47962|RL5_MOUSE	60S ribosomal protein L5 OS=Mus musculus OX=10090 GN=Rpl5 PE=1 SV=3	Rpl5	120	26	1223.15	2	94.51
Smarcc2	tr|Q3UID0|Q3UID0_MOUSE	SWI/SNF complex subunit SMARCC2 OS=Mus musculus OX=10090 GN=Smarcc2 PE=1 SV=1	Smarcc2	120	51	842.453	2	77.98
Tnks1bp1	sp|P58871|TB182_MOUSE	182 kDa tankyrase-1-binding protein OS=Mus musculus OX=10090 GN=Tnks1bp1 PE=1 SV=2	Tnks1bp1	120	50	1045.57	3	91.5
Acadvl	sp|P50544|ACADV_MOUSE	Very long-chain specific acyl-CoA dehydrogenase, mitochondrial OS=Mus musculus OX=10090 GN=Acadvl PE=1 SV=3	Acadvl	119	30	728.747	3	95.38
Cnot1	sp|Q6ZQ08|CNOT1_MOUSE	CCR4-NOT transcription complex subunit 1 OS=Mus musculus OX=10090 GN=Cnot1 PE=1 SV=2	Cnot1	119	57	936.032	2	81.26
Grm2	sp|Q14BI2|GRM2_MOUSE	Metabotropic glutamate receptor 2 OS=Mus musculus OX=10090 GN=Grm2 PE=1 SV=2	Grm2	119	26	909.986	2	72.61
Lamb2	sp|Q61292|LAMB2_MOUSE	Laminin subunit beta-2 OS=Mus musculus OX=10090 GN=Lamb2 PE=1 SV=2	Lamb2	119	48	726.413	3	84.2
Necap1	sp|Q9CR95|NECP1_MOUSE	Adaptin ear-binding coat-associated protein 1 OS=Mus musculus OX=10090 GN=Necap1 PE=1 SV=2	Necap1	119	13	1057.63	2	81.92
Scai	sp|Q8C8N2|SCAI_MOUSE	Protein SCAI OS=Mus musculus OX=10090 GN=Scai PE=1 SV=2	Scai	119	27	604.297	3	74.42
Wdfy3	sp|Q6VNB8|WDFY3_MOUSE	WD repeat and FYVE domain-containing protein 3 OS=Mus musculus OX=10090 GN=Wdfy3 PE=1 SV=1	Wdfy3	119	62	628.128	4	86.1
Akr1b1	sp|P45376|ALDR_MOUSE	Aldo-keto reductase family 1 member B1 OS=Mus musculus OX=10090 GN=Akr1b1 PE=1 SV=3	Akr1b1	118	17	946.532	2	78.49
Arfgef1	sp|G3X9K3|BIG1_MOUSE	Brefeldin A-inhibited guanine nucleotide-exchange protein 1 OS=Mus musculus OX=10090 GN=Arfgef1 PE=1 SV=1	Arfgef1	118	44	902.708	4	87.74
Copb2	sp|O55029|COPB2_MOUSE	Coatomer subunit beta' OS=Mus musculus OX=10090 GN=Copb2 PE=1 SV=2	Copb2	118	41	1172.15	2	90.36
Des	sp|P31001|DESM_MOUSE	Desmin OS=Mus musculus OX=10090 GN=Des PE=1 SV=3	Des	118	19	786.898	2	74.23
Ngef	sp|Q8CHT1|NGEF_MOUSE	Ephexin-1 OS=Mus musculus OX=10090 GN=Ngef PE=1 SV=1	Ngef	118	30	797.098	3	86.95
Vps26b	sp|Q8C0E2|VP26B_MOUSE	Vacuolar protein sorting-associated protein 26B OS=Mus musculus OX=10090 GN=Vps26b PE=1 SV=1	Vps26b	118	22	795.92	2	91.29
Akap12	sp|Q9WTQ5|AKA12_MOUSE	A-kinase anchor protein 12 OS=Mus musculus OX=10090 GN=Akap12 PE=1 SV=1	Akap12	117	50	940.558	2	98
Arhgap1	tr|Q8BQW4|Q8BQW4_MOUSE	Uncharacterized protein OS=Mus musculus OX=10090 GN=Arhgap1 PE=2 SV=1	Arhgap1	117	21	775.422	3	90.07
Arhgap5	sp|P97393|RHG05_MOUSE	Rho GTPase-activating protein 5 OS=Mus musculus OX=10090 GN=Arhgap5 PE=1 SV=2	Arhgap5	117	48	1026.02	2	81.39
Atp5me	sp|Q06185|ATP5I_MOUSE	ATP synthase subunit e, mitochondrial OS=Mus musculus OX=10090 GN=Atp5me PE=1 SV=2	Atp5me	117	12	970.545	2	90.06
Csrp1	sp|P97315|CSRP1_MOUSE	Cysteine and glycine-rich protein 1 OS=Mus musculus OX=10090 GN=Csrp1 PE=1 SV=3	Csrp1	117	11	1042.05	2	103.65
H1-0	sp|P10922|H10_MOUSE	Histone H1.0 OS=Mus musculus OX=10090 GN=H1-0 PE=2 SV=4	H1-0	117	10	1023.57	2	97.3
Omg	sp|Q63912|OMGP_MOUSE	Oligodendrocyte-myelin glycoprotein OS=Mus musculus OX=10090 GN=Omg PE=1 SV=1	Omg	117	12	781.11	3	87.05
Ppp2r2d	sp|Q925E7|2ABD_MOUSE	Serine/threonine-protein phosphatase 2A 55 kDa regulatory subunit B delta isoform OS=Mus musculus OX=10090 GN=Ppp2r2d PE=1 SV=1	Ppp2r2d	117	17	995.533	2	88.65
Rpsa	sp|P14206|RSSA_MOUSE	40S ribosomal protein SA OS=Mus musculus OX=10090 GN=Rpsa PE=1 SV=4	Rpsa	117	14	1023.08	2	88.75
Sacm1l	sp|Q9EP69|SAC1_MOUSE	Phosphatidylinositol-3-phosphatase SAC1 OS=Mus musculus OX=10090 GN=Sacm1l PE=1 SV=1	Sacm1l	117	27	753.431	4	90.47
Scrn1	sp|Q9CZC8|SCRN1_MOUSE	Secernin-1 OS=Mus musculus OX=10090 GN=Scrn1 PE=1 SV=1	Scrn1	117	18	1040.07	2	82.22
Top2b	sp|Q64511|TOP2B_MOUSE	DNA topoisomerase 2-beta OS=Mus musculus OX=10090 GN=Top2b PE=1 SV=2	Top2b	117	59	1051.14	2	85.14
Arhgap1	sp|Q5FWK3|RHG01_MOUSE	Rho GTPase-activating protein 1 OS=Mus musculus OX=10090 GN=Arhgap1 PE=1 SV=1	Arhgap1	116	20	775.422	3	90.07
Bcr	sp|Q6PAJ1|BCR_MOUSE	Breakpoint cluster region protein OS=Mus musculus OX=10090 GN=Bcr PE=1 SV=3	Bcr	116	35	1127.09	2	92.4
Cacng8	sp|Q8VHW2|CCG8_MOUSE	Voltage-dependent calcium channel gamma-8 subunit OS=Mus musculus OX=10090 GN=Cacng8 PE=1 SV=1	Cacng8	116	9	866.966	2	104.83
Nos1	sp|Q9Z0J4|NOS1_MOUSE	Nitric oxide synthase, brain OS=Mus musculus OX=10090 GN=Nos1 PE=1 SV=1	Nos1	116	49	1084.59	2	95.69
Rgs6	sp|Q9Z2H2|RGS6_MOUSE	Regulator of G-protein signaling 6 OS=Mus musculus OX=10090 GN=Rgs6 PE=1 SV=2	Rgs6	116	19	680.034	3	86.78
Akr1a1	sp|Q9JII6|AK1A1_MOUSE	Aldo-keto reductase family 1 member A1 OS=Mus musculus OX=10090 GN=Akr1a1 PE=1 SV=3	Akr1a1	115	18	928.488	2	77.75
Arhgef7	sp|Q9ES28|ARHG7_MOUSE	Rho guanine nucleotide exchange factor 7 OS=Mus musculus OX=10090 GN=Arhgef7 PE=1 SV=2	Arhgef7	115	31	999.073	2	96.34
Capn2	sp|O08529|CAN2_MOUSE	Calpain-2 catalytic subunit OS=Mus musculus OX=10090 GN=Capn2 PE=1 SV=4	Capn2	115	25	882.128	3	90.54
Cdkl5	tr|A0A0G2JGW6|A0A0G2JGW6_MOUSE	Cyclin-dependent kinase-like 5 OS=Mus musculus OX=10090 GN=Cdkl5 PE=1 SV=1	Cdkl5	115	39	1067.07	2	86.01
Exoc2	sp|Q9D4H1|EXOC2_MOUSE	Exocyst complex component 2 OS=Mus musculus OX=10090 GN=Exoc2 PE=1 SV=1	Exoc2	115	33	876.48	3	101.17
Farsa	sp|Q8C0C7|SYFA_MOUSE	Phenylalanine--tRNA ligase alpha subunit OS=Mus musculus OX=10090 GN=Farsa PE=1 SV=1	Farsa	115	20	910.757	4	92.02
Hagh	sp|Q99KB8|GLO2_MOUSE	Hydroxyacylglutathione hydrolase, mitochondrial OS=Mus musculus OX=10090 GN=Hagh PE=1 SV=2	Hagh	115	14	981.494	2	82.48
Ide	sp|Q9JHR7|IDE_MOUSE	Insulin-degrading enzyme OS=Mus musculus OX=10090 GN=Ide PE=1 SV=1	Ide	115	32	1010.53	2	89.25
Kars	tr|Q8R2P8|Q8R2P8_MOUSE	Lysine--tRNA ligase OS=Mus musculus OX=10090 GN=Kars PE=1 SV=1	Kars	115	32	947.462	3	82.67
Kcnab2	sp|P62482|KCAB2_MOUSE	Voltage-gated potassium channel subunit beta-2 OS=Mus musculus OX=10090 GN=Kcnab2 PE=1 SV=1	Kcnab2	115	21	832.532	2	80.88
Pfn2	sp|Q9JJV2|PROF2_MOUSE	Profilin-2 OS=Mus musculus OX=10090 GN=Pfn2 PE=1 SV=3	Pfn2	115	10	1004.11	2	76.51
Plxna2	sp|P70207|PLXA2_MOUSE	Plexin-A2 OS=Mus musculus OX=10090 GN=Plxna2 PE=1 SV=2	Plxna2	115	45	1078.05	2	83.78
Psma6	sp|Q9QUM9|PSA6_MOUSE	Proteasome subunit alpha type-6 OS=Mus musculus OX=10090 GN=Psma6 PE=1 SV=1	Psma6	115	12	985.085	2	84.01
Rcn2	sp|Q8BP92|RCN2_MOUSE	Reticulocalbin-2 OS=Mus musculus OX=10090 GN=Rcn2 PE=1 SV=1	Rcn2	115	17	978.842	3	93.42
Rhoc	sp|Q62159|RHOC_MOUSE	Rho-related GTP-binding protein RhoC OS=Mus musculus OX=10090 GN=Rhoc PE=1 SV=2	Rhoc	115	13	1157.07	2	80.12
Sec22b	sp|O08547|SC22B_MOUSE	Vesicle-trafficking protein SEC22b OS=Mus musculus OX=10090 GN=Sec22b PE=1 SV=3	Sec22b	115	15	946.013	2	92.41
Spag9	sp|Q58A65|JIP4_MOUSE	C-Jun-amino-terminal kinase-interacting protein 4 OS=Mus musculus OX=10090 GN=Spag9 PE=1 SV=2	Spag9	115	46	965.994	2	87.47
Adam22	sp|Q9R1V6-11|ADA22_MOUSE	Isoform 9 of Disintegrin and metalloproteinase domain-containing protein 22 OS=Mus musculus OX=10090 GN=Adam22	Adam22	114	29	934.044	2	84.19
Gria3	sp|Q9Z2W9|GRIA3_MOUSE	Glutamate receptor 3 OS=Mus musculus OX=10090 GN=Gria3 PE=1 SV=2	Gria3	114	30	1034.07	2	95.41
Kif3a	sp|P28741|KIF3A_MOUSE	Kinesin-like protein KIF3A OS=Mus musculus OX=10090 GN=Kif3a PE=1 SV=2	Kif3a	114	39	1261.76	2	91.42
NARS1	sp|Q8BP47|SYNC_MOUSE	Asparagine--tRNA ligase, cytoplasmic OS=Mus musculus OX=10090 GN=NARS1 PE=1 SV=2	NARS1	114	30	1032.54	2	90.43
Adam22	sp|Q9R1V6|ADA22_MOUSE	Disintegrin and metalloproteinase domain-containing protein 22 OS=Mus musculus OX=10090 GN=Adam22 PE=1 SV=2	Adam22	113	28	934.044	2	84.19
Cmas	sp|Q99KK2|NEUA_MOUSE	N-acylneuraminate cytidylyltransferase OS=Mus musculus OX=10090 GN=Cmas PE=1 SV=2	Cmas	113	23	1232.13	2	95.09
Dock4	sp|P59764|DOCK4_MOUSE	Dedicator of cytokinesis protein 4 OS=Mus musculus OX=10090 GN=Dock4 PE=1 SV=1	Dock4	113	46	624.996	3	84.69
Ivd	sp|Q9JHI5|IVD_MOUSE	Isovaleryl-CoA dehydrogenase, mitochondrial OS=Mus musculus OX=10090 GN=Ivd PE=1 SV=1	Ivd	113	21	747.687	4	91.48
Krt10	sp|P02535|K1C10_MOUSE	Keratin, type I cytoskeletal 10 OS=Mus musculus OX=10090 GN=Krt10 PE=1 SV=3	Krt10	113	14	995.534	2	92.81
Magi2	sp|Q9WVQ1|MAGI2_MOUSE	Membrane-associated guanylate kinase, WW and PDZ domain-containing protein 2 OS=Mus musculus OX=10090 GN=Magi2 PE=1 SV=2	Magi2	113	40	942.539	2	79.58
Mog	sp|Q61885|MOG_MOUSE	Myelin-oligodendrocyte glycoprotein OS=Mus musculus OX=10090 GN=Mog PE=1 SV=1	Mog	113	15	1080.05	2	96.92
Pea15	sp|Q62048-2|PEA15_MOUSE	Isoform 2 of Astrocytic phosphoprotein PEA-15 OS=Mus musculus OX=10090 GN=Pea15	Pea15	113	7	726.422	3	74.68
Pkp4	sp|Q68FH0|PKP4_MOUSE	Plakophilin-4 OS=Mus musculus OX=10090 GN=Pkp4 PE=1 SV=1	Pkp4	113	41	665.676	3	79.96
Psma5	sp|Q9Z2U1|PSA5_MOUSE	Proteasome subunit alpha type-5 OS=Mus musculus OX=10090 GN=Psma5 PE=1 SV=1	Psma5	113	10	857.462	3	96.24
Psmb1	sp|O09061|PSB1_MOUSE	Proteasome subunit beta type-1 OS=Mus musculus OX=10090 GN=Psmb1 PE=1 SV=1	Psmb1	113	13	768.071	3	75.34
Sorbs1	sp|Q62417|SRBS1_MOUSE	Sorbin and SH3 domain-containing protein 1 OS=Mus musculus OX=10090 GN=Sorbs1 PE=1 SV=2	Sorbs1	113	48	698.024	3	93.61
Vps51	sp|Q3UVL4|VPS51_MOUSE	Vacuolar protein sorting-associated protein 51 homolog OS=Mus musculus OX=10090 GN=Vps51 PE=1 SV=2	Vps51	113	31	867.162	3	112.45
Calb2	sp|Q08331|CALB2_MOUSE	Calretinin OS=Mus musculus OX=10090 GN=Calb2 PE=1 SV=3	Calb2	112	25	1017.56	2	85.64
Calu	sp|O35887|CALU_MOUSE	Calumenin OS=Mus musculus OX=10090 GN=Calu PE=1 SV=1	Calu	112	19	779.381	4	93.67
Cnrip1	sp|Q5M8N0|CNRP1_MOUSE	CB1 cannabinoid receptor-interacting protein 1 OS=Mus musculus OX=10090 GN=Cnrip1 PE=1 SV=1	Cnrip1	112	10	1161.15	2	94.91
Copb1	sp|Q9JIF7|COPB_MOUSE	Coatomer subunit beta OS=Mus musculus OX=10090 GN=Copb1 PE=1 SV=1	Copb1	112	32	1201.19	2	93.57
Epn1	sp|Q80VP1|EPN1_MOUSE	Epsin-1 OS=Mus musculus OX=10090 GN=Epn1 PE=1 SV=3	Epn1	112	20	1280.7	2	110.93
Gspt1	sp|Q8R050|ERF3A_MOUSE	Eukaryotic peptide chain release factor GTP-binding subunit ERF3A OS=Mus musculus OX=10090 GN=Gspt1 PE=1 SV=2	Gspt1	112	29	1086.92	3	85.3
Hars1	sp|Q61035|HARS1_MOUSE	Histidine--tRNA ligase, cytoplasmic OS=Mus musculus OX=10090 GN=Hars1 PE=1 SV=2	Hars1	112	27	971.534	2	95.84
Ilf2	sp|Q9CXY6|ILF2_MOUSE	Interleukin enhancer-binding factor 2 OS=Mus musculus OX=10090 GN=Ilf2 PE=1 SV=1	Ilf2	112	20	1009.63	2	88.75
Mtpn	sp|P62774|MTPN_MOUSE	Myotrophin OS=Mus musculus OX=10090 GN=Mtpn PE=1 SV=2	Mtpn	112	6	1161.64	2	91.49
Pspc1	sp|Q8R326|PSPC1_MOUSE	Paraspeckle component 1 OS=Mus musculus OX=10090 GN=Pspc1 PE=1 SV=1	Pspc1	112	25	949.558	2	80.96
Rab12	sp|P35283|RAB12_MOUSE	Ras-related protein Rab-12 OS=Mus musculus OX=10090 GN=Rab12 PE=1 SV=3	Rab12	112	18	810.936	2	75.31
Rps13	sp|P62301|RS13_MOUSE	40S ribosomal protein S13 OS=Mus musculus OX=10090 GN=Rps13 PE=1 SV=2	Rps13	112	14	424.904	3	69.89
Sec23a	sp|Q01405|SC23A_MOUSE	Protein transport protein Sec23A OS=Mus musculus OX=10090 GN=Sec23a PE=1 SV=2	Sec23a	112	24	562.062	4	81.58
Sf3b1	sp|Q99NB9|SF3B1_MOUSE	Splicing factor 3B subunit 1 OS=Mus musculus OX=10090 GN=Sf3b1 PE=1 SV=1	Sf3b1	112	47	1205.67	2	88.7
Srsf1	sp|Q6PDM2|SRSF1_MOUSE	Serine/arginine-rich splicing factor 1 OS=Mus musculus OX=10090 GN=Srsf1 PE=1 SV=3	Srsf1	112	19	934.978	2	71
Syt5	sp|Q9R0N5|SYT5_MOUSE	Synaptotagmin-5 OS=Mus musculus OX=10090 GN=Syt5 PE=1 SV=1	Syt5	112	19	945.019	2	82.96
ARHGAP1	tr|A0A2X0SSA9|A0A2X0SSA9_MOUSE	ARHGAP1 (Fragment) OS=Mus musculus OX=10090 GN=ARHGAP1 PE=4 SV=1	ARHGAP1	111	19	775.422	3	90.07
Dclk2	sp|Q6PGN3|DCLK2_MOUSE	Serine/threonine-protein kinase DCLK2 OS=Mus musculus OX=10090 GN=Dclk2 PE=1 SV=1	Dclk2	111	26	680.715	3	85.14
Dip2c	tr|B2RQ71|B2RQ71_MOUSE	Dip2c protein OS=Mus musculus OX=10090 GN=Dip2c PE=1 SV=1	Dip2c	111	43	1024.58	2	97.29
Eef1d	sp|P57776-3|EF1D_MOUSE	Isoform 3 of Elongation factor 1-delta OS=Mus musculus OX=10090 GN=Eef1d	Eef1d	111	29	833.761	3	102.89
Grm5	sp|Q3UVX5|GRM5_MOUSE	Metabotropic glutamate receptor 5 OS=Mus musculus OX=10090 GN=Grm5 PE=1 SV=2	Grm5	111	40	933.983	2	96.15
Mcu	sp|Q3UMR5|MCU_MOUSE	Calcium uniporter protein, mitochondrial OS=Mus musculus OX=10090 GN=Mcu PE=1 SV=2	Mcu	111	22	1125.11	2	86.9
Pitrm1	sp|Q8K411|PREP_MOUSE	Presequence protease, mitochondrial OS=Mus musculus OX=10090 GN=Pitrm1 PE=1 SV=1	Pitrm1	111	37	1060.6	2	97.66
Ppm1a	sp|P49443|PPM1A_MOUSE	Protein phosphatase 1A OS=Mus musculus OX=10090 GN=Ppm1a PE=1 SV=1	Ppm1a	111	21	862.494	2	84.13
Ppp1r21	sp|Q3TDD9|PPR21_MOUSE	Protein phosphatase 1 regulatory subunit 21 OS=Mus musculus OX=10090 GN=Ppp1r21 PE=1 SV=2	Ppp1r21	111	41	814.45	3	100.58
Rpl10	sp|Q6ZWV3|RL10_MOUSE	60S ribosomal protein L10 OS=Mus musculus OX=10090 GN=Rpl10 PE=1 SV=3	Rpl10	111	13	1077.04	2	87.86
Smarcc2	sp|Q6PDG5|SMRC2_MOUSE	SWI/SNF complex subunit SMARCC2 OS=Mus musculus OX=10090 GN=Smarcc2 PE=1 SV=2	Smarcc2	111	49	842.453	2	77.98
Trim3	sp|Q9R1R2|TRIM3_MOUSE	Tripartite motif-containing protein 3 OS=Mus musculus OX=10090 GN=Trim3 PE=1 SV=1	Trim3	111	24	942.988	2	90.31
Ubqln2	sp|Q9QZM0|UBQL2_MOUSE	Ubiquilin-2 OS=Mus musculus OX=10090 GN=Ubqln2 PE=1 SV=2	Ubqln2	111	19	689.704	3	89.3
Usp14	sp|Q9JMA1|UBP14_MOUSE	Ubiquitin carboxyl-terminal hydrolase 14 OS=Mus musculus OX=10090 GN=Usp14 PE=1 SV=3	Usp14	111	26	972.51	2	100.5
Abi2	sp|P62484|ABI2_MOUSE	Abl interactor 2 OS=Mus musculus OX=10090 GN=Abi2 PE=1 SV=1	Abi2	110	17	615.628	3	98.91
Dlgap1	sp|Q9D415|DLGP1_MOUSE	Disks large-associated protein 1 OS=Mus musculus OX=10090 GN=Dlgap1 PE=1 SV=3	Dlgap1	110	35	963.569	2	91.44
Eif5a	sp|P63242|IF5A1_MOUSE	Eukaryotic translation initiation factor 5A-1 OS=Mus musculus OX=10090 GN=Eif5a PE=1 SV=2	Eif5a	110	9	954.082	2	69.9
Exoc7	sp|O35250|EXOC7_MOUSE	Exocyst complex component 7 OS=Mus musculus OX=10090 GN=Exoc7 PE=1 SV=2	Exoc7	110	36	701.076	3	79.12
Fabp7	sp|P51880|FABP7_MOUSE	Fatty acid-binding protein, brain OS=Mus musculus OX=10090 GN=Fabp7 PE=1 SV=2	Fabp7	110	6	1345.64	2	109.18
Gdap1l1	tr|A2A5H8|A2A5H8_MOUSE	Ganglioside-induced differentiation-associated protein 1-like 1 (Fragment) OS=Mus musculus OX=10090 GN=Gdap1l1 PE=1 SV=8	Gdap1l1	110	13	850.128	3	76.58
Gnas	sp|P63094-3|GNAS2_MOUSE	Isoform Gnas-3 of Guanine nucleotide-binding protein G(s) subunit alpha isoforms short OS=Mus musculus OX=10090 GN=Gnas	Gnas	110	15	852.013	2	74.51
Homer1	sp|Q9Z2Y3-5|HOME1_MOUSE	Isoform 5 of Homer protein homolog 1 OS=Mus musculus OX=10090 GN=Homer1	Homer1	110	10	1130.64	2	83.52
Kras	sp|P32883|RASK_MOUSE	GTPase KRas OS=Mus musculus OX=10090 GN=Kras PE=1 SV=1	Kras	110	8	926.742	4	88
Mia3	sp|Q8BI84|TGO1_MOUSE	Transport and Golgi organization protein 1 homolog OS=Mus musculus OX=10090 GN=Mia3 PE=1 SV=2	Mia3	110	59	979.983	2	95.78
Psma7	sp|Q9Z2U0|PSA7_MOUSE	Proteasome subunit alpha type-7 OS=Mus musculus OX=10090 GN=Psma7 PE=1 SV=1	Psma7	110	12	1168.11	2	91.97
Sacs	sp|Q9JLC8|SACS_MOUSE	Sacsin OS=Mus musculus OX=10090 GN=Sacs PE=1 SV=2	Sacs	110	70	1073.63	2	87.67
Scn1a	sp|A2APX8|SCN1A_MOUSE	Sodium channel protein type 1 subunit alpha OS=Mus musculus OX=10090 GN=Scn1a PE=1 SV=1	Scn1a	110	44	1051.57	2	85.22
Vwa8	sp|Q8CC88|VWA8_MOUSE	von Willebrand factor A domain-containing protein 8 OS=Mus musculus OX=10090 GN=Vwa8 PE=1 SV=2	Vwa8	110	58	999.592	2	85.69
Anks1b	sp|Q8BIZ1-3|ANS1B_MOUSE	Isoform 3 of Ankyrin repeat and sterile alpha motif domain-containing protein 1B OS=Mus musculus OX=10090 GN=Anks1b	Anks1b	109	17	989.112	2	73.28
Atp5if1	sp|O35143|ATIF1_MOUSE	ATPase inhibitor, mitochondrial OS=Mus musculus OX=10090 GN=Atp5if1 PE=1 SV=2	Atp5if1	109	8	750.941	2	72.26
Clu	sp|Q06890|CLUS_MOUSE	Clusterin OS=Mus musculus OX=10090 GN=Clu PE=1 SV=1	Clu	109	20	820.451	2	82.29
Coro1c	sp|Q9WUM4|COR1C_MOUSE	Coronin-1C OS=Mus musculus OX=10090 GN=Coro1c PE=1 SV=2	Coro1c	109	28	1016.85	3	82.05
Etfdh	sp|Q921G7|ETFD_MOUSE	Electron transfer flavoprotein-ubiquinone oxidoreductase, mitochondrial OS=Mus musculus OX=10090 GN=Etfdh PE=1 SV=1	Etfdh	109	24	859.502	2	86.05
Lin7a	sp|Q8JZS0|LIN7A_MOUSE	Protein lin-7 homolog A OS=Mus musculus OX=10090 GN=Lin7a PE=1 SV=2	Lin7a	109	13	967.021	2	87.63
Nipsnap1	sp|O55125|NIPS1_MOUSE	Protein NipSnap homolog 1 OS=Mus musculus OX=10090 GN=Nipsnap1 PE=1 SV=1	Nipsnap1	109	13	724.391	3	85.01
Pabpc4	tr|Q6PHQ9|Q6PHQ9_MOUSE	Polyadenylate-binding protein OS=Mus musculus OX=10090 GN=Pabpc4 PE=1 SV=1	Pabpc4	109	26	1015.54	3	98.8
Pdia6	tr|Q3TJL8|Q3TJL8_MOUSE	Uncharacterized protein OS=Mus musculus OX=10090 GN=Pdia6 PE=2 SV=1	Pdia6	109	18	932.517	2	86.55
Ptk2	sp|P34152|FAK1_MOUSE	Focal adhesion kinase 1 OS=Mus musculus OX=10090 GN=Ptk2 PE=1 SV=4	Ptk2	109	44	568.543	4	87.05
Ruvbl2	sp|Q9WTM5|RUVB2_MOUSE	RuvB-like 2 OS=Mus musculus OX=10090 GN=Ruvbl2 PE=1 SV=3	Ruvbl2	109	27	1103.93	3	96.78
Slc12a6	sp|Q924N4|S12A6_MOUSE	Solute carrier family 12 member 6 OS=Mus musculus OX=10090 GN=Slc12a6 PE=1 SV=2	Slc12a6	109	25	767.752	3	75.18
Tnc	sp|Q80YX1|TENA_MOUSE	Tenascin OS=Mus musculus OX=10090 GN=Tnc PE=1 SV=1	Tnc	109	49	714.685	3	92.65
Abi2	tr|A0A087WRS3|A0A087WRS3_MOUSE	Abl interactor 2 OS=Mus musculus OX=10090 GN=Abi2 PE=1 SV=1	Abi2	108	15	607.971	3	86.22
Anks1b	tr|S4R2H8|S4R2H8_MOUSE	Ankyrin repeat and sterile alpha motif domain-containing protein 1B OS=Mus musculus OX=10090 GN=Anks1b PE=1 SV=1	Anks1b	108	16	989.112	2	73.28
Eif4a3	sp|Q91VC3|IF4A3_MOUSE	Eukaryotic initiation factor 4A-III OS=Mus musculus OX=10090 GN=Eif4a3 PE=1 SV=3	Eif4a3	108	21	812.79	3	91.44
Erp29	sp|P57759|ERP29_MOUSE	Endoplasmic reticulum resident protein 29 OS=Mus musculus OX=10090 GN=Erp29 PE=1 SV=2	Erp29	108	17	1087.58	3	110.5
Hp1bp3	sp|Q3TEA8|HP1B3_MOUSE	Heterochromatin protein 1-binding protein 3 OS=Mus musculus OX=10090 GN=Hp1bp3 PE=1 SV=1	Hp1bp3	108	30	844.004	2	80.33
Hspg2	sp|Q05793|PGBM_MOUSE	Basement membrane-specific heparan sulfate proteoglycan core protein OS=Mus musculus OX=10090 GN=Hspg2 PE=1 SV=1	Hspg2	108	52	1073.58	2	84.28
Kiaa0513	sp|Q8R0A7|K0513_MOUSE	Uncharacterized protein KIAA0513 OS=Mus musculus OX=10090 GN=Kiaa0513 PE=1 SV=1	Kiaa0513	108	22	1058.08	2	91.28
Krt5	sp|Q922U2|K2C5_MOUSE	Keratin, type II cytoskeletal 5 OS=Mus musculus OX=10090 GN=Krt5 PE=1 SV=1	Krt5	108	28	956.07	2	85.14
Mycbp2	sp|Q7TPH6|MYCB2_MOUSE	E3 ubiquitin-protein ligase MYCBP2 OS=Mus musculus OX=10090 GN=Mycbp2 PE=1 SV=3	Mycbp2	108	71	928.502	2	79
Nap1l4	sp|Q78ZA7|NP1L4_MOUSE	Nucleosome assembly protein 1-like 4 OS=Mus musculus OX=10090 GN=Nap1l4 PE=1 SV=1	Nap1l4	108	8	1179.64	2	76.91
Nebl	sp|Q9DC07|LNEBL_MOUSE	LIM zinc-binding domain-containing Nebulette OS=Mus musculus OX=10090 GN=Nebl PE=1 SV=1	Nebl	108	19	1115.5	2	88.45
Nt5dc3	sp|Q3UHB1|NT5D3_MOUSE	5'-nucleotidase domain-containing protein 3 OS=Mus musculus OX=10090 GN=Nt5dc3 PE=1 SV=1	Nt5dc3	108	23	829.485	3	78.91
Ntrk2	sp|P15209|NTRK2_MOUSE	BDNF/NT-3 growth factors receptor OS=Mus musculus OX=10090 GN=Ntrk2 PE=1 SV=1	Ntrk2	108	13	770.087	3	84.68
Ranbp2	sp|Q9ERU9|RBP2_MOUSE	E3 SUMO-protein ligase RanBP2 OS=Mus musculus OX=10090 GN=Ranbp2 PE=1 SV=2	Ranbp2	108	65	945.504	2	77.57
Tpm4	sp|Q6IRU2|TPM4_MOUSE	Tropomyosin alpha-4 chain OS=Mus musculus OX=10090 GN=Tpm4 PE=1 SV=3	Tpm4	108	23	1048.09	2	77.42
Cldn11	sp|Q60771|CLD11_MOUSE	Claudin-11 OS=Mus musculus OX=10090 GN=Cldn11 PE=1 SV=1	Cldn11	107	7	709.704	3	99.93
Eif4h	sp|Q9WUK2|IF4H_MOUSE	Eukaryotic translation initiation factor 4H OS=Mus musculus OX=10090 GN=Eif4h PE=1 SV=3	Eif4h	107	19	1000.97	2	73.6
FAM120A	sp|Q6A0A9|F120A_MOUSE	Constitutive coactivator of PPAR-gamma-like protein 1 OS=Mus musculus OX=10090 GN=FAM120A PE=1 SV=2	FAM120A	107	33	1102.09	2	114.45
Gabbr2	sp|Q80T41|GABR2_MOUSE	Gamma-aminobutyric acid type B receptor subunit 2 OS=Mus musculus OX=10090 GN=Gabbr2 PE=1 SV=2	Gabbr2	107	29	915.48	2	91.94
Inpp4a	sp|Q9EPW0|INP4A_MOUSE	Inositol polyphosphate-4-phosphatase type I A OS=Mus musculus OX=10090 GN=Inpp4a PE=1 SV=1	Inpp4a	107	34	709.403	3	86.86
Ppib	sp|P24369|PPIB_MOUSE	Peptidyl-prolyl cis-trans isomerase B OS=Mus musculus OX=10090 GN=Ppib PE=1 SV=2	Ppib	107	18	986.56	2	89.6
Rps9	sp|Q6ZWN5|RS9_MOUSE	40S ribosomal protein S9 OS=Mus musculus OX=10090 GN=Rps9 PE=1 SV=3	Rps9	107	22	969.061	2	63.41
Scg2	sp|Q03517|SCG2_MOUSE	Secretogranin-2 OS=Mus musculus OX=10090 GN=Scg2 PE=1 SV=1	Scg2	107	37	1213.6	2	78.81
Slc6a11	sp|P31650|S6A11_MOUSE	Sodium- and chloride-dependent GABA transporter 3 OS=Mus musculus OX=10090 GN=Slc6a11 PE=1 SV=2	Slc6a11	107	9	1116.17	2	102.25
Acsf2	sp|Q8VCW8|ACSF2_MOUSE	Medium-chain acyl-CoA ligase ACSF2, mitochondrial OS=Mus musculus OX=10090 GN=Acsf2 PE=1 SV=1	Acsf2	106	19	809.79	3	78.19
Btbd8	tr|A0A1D5RL96|A0A1D5RL96_MOUSE	BTB/POZ domain-containing protein 8 OS=Mus musculus OX=10090 GN=Btbd8 PE=1 SV=1	Btbd8	106	30	896.786	3	103.49
Cab39	sp|Q06138|CAB39_MOUSE	Calcium-binding protein 39 OS=Mus musculus OX=10090 GN=Cab39 PE=1 SV=2	Cab39	106	19	994.571	2	90.67
Cdkl5	sp|Q3UTQ8|CDKL5_MOUSE	Cyclin-dependent kinase-like 5 OS=Mus musculus OX=10090 GN=Cdkl5 PE=1 SV=1	Cdkl5	106	36	758.445	2	76.44
Dgkb	sp|Q6NS52-2|DGKB_MOUSE	Isoform 2 of Diacylglycerol kinase beta OS=Mus musculus OX=10090 GN=Dgkb	Dgkb	106	26	975.006	2	83.07
Eif5a2	sp|Q8BGY2|IF5A2_MOUSE	Eukaryotic translation initiation factor 5A-2 OS=Mus musculus OX=10090 GN=Eif5a2 PE=1 SV=3	Eif5a2	106	9	954.082	2	69.9
Gucy1a2	tr|F8VQK3|F8VQK3_MOUSE	Guanylate cyclase OS=Mus musculus OX=10090 GN=Gucy1a2 PE=1 SV=1	Gucy1a2	106	27	1265.19	2	103.09
Mark1	sp|Q8VHJ5|MARK1_MOUSE	Serine/threonine-protein kinase MARK1 OS=Mus musculus OX=10090 GN=Mark1 PE=1 SV=2	Mark1	106	39	1034.58	2	88.25
Pgam5	sp|Q8BX10-2|PGAM5_MOUSE	Isoform 2 of Serine/threonine-protein phosphatase PGAM5, mitochondrial OS=Mus musculus OX=10090 GN=Pgam5	Pgam5	106	21	599.308	3	80.36
Ppfia4	tr|B8QI36|B8QI36_MOUSE	Liprin-alpha 4 OS=Mus musculus OX=10090 GN=Ppfia4 PE=1 SV=1	Ppfia4	106	46	784.774	3	97.45
Ptpn11	sp|P35235|PTN11_MOUSE	Tyrosine-protein phosphatase non-receptor type 11 OS=Mus musculus OX=10090 GN=Ptpn11 PE=1 SV=3	Ptpn11	106	31	1172.6	2	95.26
Ptpn11	sp|P35235-1|PTN11_MOUSE	Isoform 2 of Tyrosine-protein phosphatase non-receptor type 11 OS=Mus musculus OX=10090 GN=Ptpn11	Ptpn11	106	31	1172.6	2	95.26
Rap1gap2	tr|A0A571BED8|A0A571BED8_MOUSE	Rap1 GTPase-activating protein 2 OS=Mus musculus OX=10090 GN=Rap1gap2 PE=1 SV=1	Rap1gap2	106	28	629.329	2	87.79
Rnpep	sp|Q8VCT3|AMPB_MOUSE	Aminopeptidase B OS=Mus musculus OX=10090 GN=Rnpep PE=1 SV=2	Rnpep	106	25	711.419	2	79.5
Sparcl1	sp|P70663|SPRL1_MOUSE	SPARC-like protein 1 OS=Mus musculus OX=10090 GN=Sparcl1 PE=1 SV=3	Sparcl1	106	21	850.689	4	82.1
Agap3	sp|Q8VHH5|AGAP3_MOUSE	Arf-GAP with GTPase, ANK repeat and PH domain-containing protein 3 OS=Mus musculus OX=10090 GN=Agap3 PE=1 SV=1	Agap3	105	23	880.01	2	83.47
Astn1	sp|Q61137|ASTN1_MOUSE	Astrotactin-1 OS=Mus musculus OX=10090 GN=Astn1 PE=1 SV=4	Astn1	105	30	1265.71	2	97.06
Coro1b	sp|Q9WUM3|COR1B_MOUSE	Coronin-1B OS=Mus musculus OX=10090 GN=Coro1b PE=1 SV=1	Coro1b	105	23	1314.36	3	82.49
Cyria	sp|Q8BHZ0|CYRIA_MOUSE	CYFIP-related Rac1 interactor A OS=Mus musculus OX=10090 GN=Cyria PE=1 SV=1	Cyria	105	18	996.145	3	88.64
Dab2ip	sp|Q3UHC7|DAB2P_MOUSE	Disabled homolog 2-interacting protein OS=Mus musculus OX=10090 GN=Dab2ip PE=1 SV=1	Dab2ip	105	46	828.449	2	85.64
Dgkb	sp|Q6NS52|DGKB_MOUSE	Diacylglycerol kinase beta OS=Mus musculus OX=10090 GN=Dgkb PE=1 SV=2	Dgkb	105	25	975.006	2	83.07
Dst	sp|Q91ZU6-5|DYST_MOUSE	Isoform 5 of Dystonin OS=Mus musculus OX=10090 GN=Dst	Dst	105	44	912.454	3	88.12
Hexb	sp|P20060|HEXB_MOUSE	Beta-hexosaminidase subunit beta OS=Mus musculus OX=10090 GN=Hexb PE=1 SV=2	Hexb	105	22	881.497	2	76.58
Nckipsd	sp|Q9ESJ4|SPN90_MOUSE	NCK-interacting protein with SH3 domain OS=Mus musculus OX=10090 GN=Nckipsd PE=1 SV=2	Nckipsd	105	36	584.987	3	82
Pacsin2	sp|Q9WVE8|PACN2_MOUSE	Protein kinase C and casein kinase substrate in neurons protein 2 OS=Mus musculus OX=10090 GN=Pacsin2 PE=1 SV=1	Pacsin2	105	24	851.091	3	85.39
Pgam5	sp|Q8BX10|PGAM5_MOUSE	Serine/threonine-protein phosphatase PGAM5, mitochondrial OS=Mus musculus OX=10090 GN=Pgam5 PE=1 SV=1	Pgam5	105	21	599.308	3	80.36
Psmc1	sp|P62192|PRS4_MOUSE	26S proteasome regulatory subunit 4 OS=Mus musculus OX=10090 GN=Psmc1 PE=1 SV=1	Psmc1	105	34	875.23	4	89.47
Pvalb	sp|P32848|PRVA_MOUSE	Parvalbumin alpha OS=Mus musculus OX=10090 GN=Pvalb PE=1 SV=3	Pvalb	105	15	1073.1	2	86.2
Rap1gap2	sp|Q5SVL6|RPGP2_MOUSE	Rap1 GTPase-activating protein 2 OS=Mus musculus OX=10090 GN=Rap1gap2 PE=1 SV=1	Rap1gap2	105	27	629.329	2	87.79
Rars1	sp|Q9D0I9|SYRC_MOUSE	Arginine--tRNA ligase, cytoplasmic OS=Mus musculus OX=10090 GN=Rars1 PE=1 SV=2	Rars1	105	34	663.14	4	83.07
Rps14	sp|P62264|RS14_MOUSE	40S ribosomal protein S14 OS=Mus musculus OX=10090 GN=Rps14 PE=1 SV=3	Rps14	105	10	856.757	3	102.13
Rps19	sp|Q9CZX8|RS19_MOUSE	40S ribosomal protein S19 OS=Mus musculus OX=10090 GN=Rps19 PE=1 SV=3	Rps19	105	11	775.978	2	76.64
Tjp2	sp|Q9Z0U1|ZO2_MOUSE	Tight junction protein ZO-2 OS=Mus musculus OX=10090 GN=Tjp2 PE=1 SV=2	Tjp2	105	43	627.33	3	83.7
Wnk2	sp|Q3UH66-3|WNK2_MOUSE	Isoform 3 of Serine/threonine-protein kinase WNK2 OS=Mus musculus OX=10090 GN=Wnk2	Wnk2	105	44	960.173	3	78.56
Ylpm1	tr|D3YWX2|D3YWX2_MOUSE	YLP motif-containing protein 1 OS=Mus musculus OX=10090 GN=Ylpm1 PE=1 SV=2	Ylpm1	105	61	693.733	3	89.5
Dip2c	tr|E9PWR4|E9PWR4_MOUSE	Disco-interacting protein 2 homolog C OS=Mus musculus OX=10090 GN=Dip2c PE=1 SV=1	Dip2c	104	42	1024.58	2	97.29
Dip2c	tr|B7ZMZ7|B7ZMZ7_MOUSE	Dip2c protein OS=Mus musculus OX=10090 GN=Dip2c PE=1 SV=1	Dip2c	104	40	1024.58	2	97.29
Dnaja1	sp|P63037|DNJA1_MOUSE	DnaJ homolog subfamily A member 1 OS=Mus musculus OX=10090 GN=Dnaja1 PE=1 SV=1	Dnaja1	104	19	1030.58	2	91.89
Ensa	sp|P60840|ENSA_MOUSE	Alpha-endosulfine OS=Mus musculus OX=10090 GN=Ensa PE=1 SV=1	Ensa	104	13	1114.04	2	97.06
Golga3	sp|P55937|GOGA3_MOUSE	Golgin subfamily A member 3 OS=Mus musculus OX=10090 GN=Golga3 PE=1 SV=3	Golga3	104	52	774.741	3	98.93
Maoa	sp|Q64133|AOFA_MOUSE	Amine oxidase [flavin-containing] A OS=Mus musculus OX=10090 GN=Maoa PE=1 SV=3	Maoa	104	19	649.028	3	83.46
Map7d2	sp|A2AG50|MA7D2_MOUSE	MAP7 domain-containing protein 2 OS=Mus musculus OX=10090 GN=Map7d2 PE=1 SV=1	Map7d2	104	39	666.011	3	83.25
Mapk3	sp|Q63844|MK03_MOUSE	Mitogen-activated protein kinase 3 OS=Mus musculus OX=10090 GN=Mapk3 PE=1 SV=5	Mapk3	104	22	619.816	4	78.13
Mark1	tr|C9K101|C9K101_MOUSE	Non-specific serine/threonine protein kinase OS=Mus musculus OX=10090 GN=Mark1 PE=2 SV=1	Mark1	104	39	1034.58	2	88.25
Nfs1	sp|Q9Z1J3|NFS1_MOUSE	Cysteine desulfurase, mitochondrial OS=Mus musculus OX=10090 GN=Nfs1 PE=1 SV=3	Nfs1	104	22	1208.68	2	108.47
Plppr4	sp|Q7TME0|PLPR4_MOUSE	2-lysophosphatidate phosphatase PLPPR4 OS=Mus musculus OX=10090 GN=Plppr4 PE=1 SV=2	Plppr4	104	25	1163.11	2	85.25
Rps15a	sp|P62245|RS15A_MOUSE	40S ribosomal protein S15a OS=Mus musculus OX=10090 GN=Rps15a PE=1 SV=2	Rps15a	104	12	669.007	3	73.67
Rps18	sp|P62270|RS18_MOUSE	40S ribosomal protein S18 OS=Mus musculus OX=10090 GN=Rps18 PE=1 SV=3	Rps18	104	15	854.444	2	91.35
Rps6	sp|P62754|RS6_MOUSE	40S ribosomal protein S6 OS=Mus musculus OX=10090 GN=Rps6 PE=1 SV=1	Rps6	104	18	1033.09	2	94.17
Septin2	sp|P42208|SEPT2_MOUSE	Septin-2 OS=Mus musculus OX=10090 GN=Septin2 PE=1 SV=2	Septin2	104	23	796.395	4	96.38
Syn3	sp|Q8JZP2|SYN3_MOUSE	Synapsin-3 OS=Mus musculus OX=10090 GN=Syn3 PE=1 SV=2	Syn3	104	29	978.034	2	86.67
Syt7	tr|A0A494B9N4|A0A494B9N4_MOUSE	Synaptotagmin-7 OS=Mus musculus OX=10090 GN=Syt7 PE=1 SV=1	Syt7	104	23	898.985	2	72.96
Abhd12	sp|Q99LR1|ABD12_MOUSE	Lysophosphatidylserine lipase ABHD12 OS=Mus musculus OX=10090 GN=Abhd12 PE=1 SV=2	Abhd12	103	15	557.643	3	91.17
Cacybp	sp|Q9CXW3|CYBP_MOUSE	Calcyclin-binding protein OS=Mus musculus OX=10090 GN=Cacybp PE=1 SV=1	Cacybp	103	17	747.158	4	94.63
Camsap3	sp|Q80VC9|CAMP3_MOUSE	Calmodulin-regulated spectrin-associated protein 3 OS=Mus musculus OX=10090 GN=Camsap3 PE=1 SV=1	Camsap3	103	36	1157.23	3	104.14
Cplx2	sp|P84086|CPLX2_MOUSE	Complexin-2 OS=Mus musculus OX=10090 GN=Cplx2 PE=1 SV=1	Cplx2	103	18	732.393	2	82.25
Flnb	sp|Q80X90|FLNB_MOUSE	Filamin-B OS=Mus musculus OX=10090 GN=Flnb PE=1 SV=3	Flnb	103	57	1026.08	2	106.97
Gapdhs	sp|Q64467|G3PT_MOUSE	Glyceraldehyde-3-phosphate dehydrogenase, testis-specific OS=Mus musculus OX=10090 GN=Gapdhs PE=1 SV=1	Gapdhs	103	4	931.012	2	64.79
Magi1	sp|Q6RHR9|MAGI1_MOUSE	Membrane-associated guanylate kinase, WW and PDZ domain-containing protein 1 OS=Mus musculus OX=10090 GN=Magi1 PE=1 SV=1	Magi1	103	34	950.537	2	84.97
Magi2	tr|A0A0G2JE00|A0A0G2JE00_MOUSE	Membrane-associated guanylate kinase, WW and PDZ domain-containing protein 2 OS=Mus musculus OX=10090 GN=Magi2 PE=1 SV=1	Magi2	103	42	942.539	2	79.58
Me1	sp|P06801|MAOX_MOUSE	NADP-dependent malic enzyme OS=Mus musculus OX=10090 GN=Me1 PE=1 SV=2	Me1	103	22	1187.18	2	90.84
Plcl2	sp|Q8K394|PLCL2_MOUSE	Inactive phospholipase C-like protein 2 OS=Mus musculus OX=10090 GN=Plcl2 PE=1 SV=2	Plcl2	103	34	1066.12	2	87.89
Prepl	sp|Q8C167|PPCEL_MOUSE	Prolyl endopeptidase-like OS=Mus musculus OX=10090 GN=Prepl PE=1 SV=1	Prepl	103	21	1008.57	2	85.75
Rplp2	sp|P99027|RLA2_MOUSE	60S acidic ribosomal protein P2 OS=Mus musculus OX=10090 GN=Rplp2 PE=1 SV=3	Rplp2	103	7	1123.64	4	93.14
Scamp5	sp|Q9JKD3|SCAM5_MOUSE	Secretory carrier-associated membrane protein 5 OS=Mus musculus OX=10090 GN=Scamp5 PE=1 SV=1	Scamp5	103	3	958.013	2	85.56
Snx1	sp|Q9WV80|SNX1_MOUSE	Sorting nexin-1 OS=Mus musculus OX=10090 GN=Snx1 PE=1 SV=1	Snx1	103	26	947.584	2	107.02
Syt7	sp|Q9R0N7-3|SYT7_MOUSE	Isoform 3 of Synaptotagmin-7 OS=Mus musculus OX=10090 GN=Syt7	Syt7	103	21	981.027	2	68.94
Tfrc	sp|Q62351|TFR1_MOUSE	Transferrin receptor protein 1 OS=Mus musculus OX=10090 GN=Tfrc PE=1 SV=1	Tfrc	103	33	1065.19	3	93.1
Ube3a	sp|O08759|UBE3A_MOUSE	Ubiquitin-protein ligase E3A OS=Mus musculus OX=10090 GN=Ube3a PE=1 SV=2	Ube3a	103	36	1027.08	2	86.98
Wnk2	sp|Q3UH66|WNK2_MOUSE	Serine/threonine-protein kinase WNK2 OS=Mus musculus OX=10090 GN=Wnk2 PE=1 SV=2	Wnk2	103	42	960.173	3	78.56
Actn3	sp|O88990|ACTN3_MOUSE	Alpha-actinin-3 OS=Mus musculus OX=10090 GN=Actn3 PE=2 SV=1	Actn3	102	13	1073.6	2	85.64
Camsap3	sp|Q80VC9-14|CAMP3_MOUSE	Isoform 14 of Calmodulin-regulated spectrin-associated protein 3 OS=Mus musculus OX=10090 GN=Camsap3	Camsap3	102	39	1157.23	3	104.14
Ctsb	sp|P10605|CATB_MOUSE	Cathepsin B OS=Mus musculus OX=10090 GN=Ctsb PE=1 SV=2	Ctsb	102	12	992.045	2	79.43
Eftud2	sp|O08810|U5S1_MOUSE	116 kDa U5 small nuclear ribonucleoprotein component OS=Mus musculus OX=10090 GN=Eftud2 PE=1 SV=1	Eftud2	102	33	877.024	2	74.57
Eif4h	sp|Q9WUK2-2|IF4H_MOUSE	Isoform Short of Eukaryotic translation initiation factor 4H OS=Mus musculus OX=10090 GN=Eif4h	Eif4h	102	17	1000.97	2	73.6
Fus	sp|P56959|FUS_MOUSE	RNA-binding protein FUS OS=Mus musculus OX=10090 GN=Fus PE=1 SV=1	Fus	102	14	1015.04	2	78.48
Mtdh	sp|Q80WJ7|LYRIC_MOUSE	Protein LYRIC OS=Mus musculus OX=10090 GN=Mtdh PE=1 SV=1	Mtdh	102	29	1055.01	2	88.7
Pde1b	sp|Q01065|PDE1B_MOUSE	Calcium/calmodulin-dependent 3',5'-cyclic nucleotide phosphodiesterase 1B OS=Mus musculus OX=10090 GN=Pde1b PE=1 SV=2	Pde1b	102	23	765.792	3	92.62
Prkar1a	sp|Q9DBC7|KAP0_MOUSE	cAMP-dependent protein kinase type I-alpha regulatory subunit OS=Mus musculus OX=10090 GN=Prkar1a PE=1 SV=3	Prkar1a	102	26	1118.06	2	100.63
Rab5b	sp|P61021|RAB5B_MOUSE	Ras-related protein Rab-5B OS=Mus musculus OX=10090 GN=Rab5b PE=1 SV=1	Rab5b	102	13	1173.58	3	91.67
Rap1gap2	tr|A0A171EBK8|A0A171EBK8_MOUSE	Rap1 GTPase-activating protein 2 OS=Mus musculus OX=10090 GN=Rap1gap2 PE=1 SV=1	Rap1gap2	102	28	809.75	3	81.8
Twf1	sp|Q91YR1|TWF1_MOUSE	Twinfilin-1 OS=Mus musculus OX=10090 GN=Twf1 PE=1 SV=2	Twf1	102	24	937.865	3	95.52
Adgrl3	sp|Q80TS3|AGRL3_MOUSE	Adhesion G protein-coupled receptor L3 OS=Mus musculus OX=10090 GN=Adgrl3 PE=1 SV=3	Adgrl3	101	34	764.079	3	84.05
Atg2b	sp|Q80XK6|ATG2B_MOUSE	Autophagy-related protein 2 homolog B OS=Mus musculus OX=10090 GN=Atg2b PE=1 SV=3	Atg2b	101	50	881.479	2	74.71
Cpne6	sp|Q9Z140|CPNE6_MOUSE	Copine-6 OS=Mus musculus OX=10090 GN=Cpne6 PE=1 SV=1	Cpne6	101	19	998.567	2	80.26
Ctnna1	sp|P26231|CTNA1_MOUSE	Catenin alpha-1 OS=Mus musculus OX=10090 GN=Ctnna1 PE=1 SV=1	Ctnna1	101	35	1062.05	2	90.5
Epha4	sp|Q03137|EPHA4_MOUSE	Ephrin type-A receptor 4 OS=Mus musculus OX=10090 GN=Epha4 PE=1 SV=2	Epha4	101	31	1308.66	2	95.96
Fsd1	sp|Q7TPM6|FSD1_MOUSE	Fibronectin type III and SPRY domain-containing protein 1 OS=Mus musculus OX=10090 GN=Fsd1 PE=1 SV=1	Fsd1	101	25	1457.79	2	88.74
Hk2	sp|O08528|HXK2_MOUSE	Hexokinase-2 OS=Mus musculus OX=10090 GN=Hk2 PE=1 SV=1	Hk2	101	16	707.395	2	75.12
Ndufs5	sp|Q99LY9|NDUS5_MOUSE	NADH dehydrogenase [ubiquinone] iron-sulfur protein 5 OS=Mus musculus OX=10090 GN=Ndufs5 PE=1 SV=3	Ndufs5	101	8	1053.57	2	84.21
Numa1	sp|E9Q7G0|NUMA1_MOUSE	Nuclear mitotic apparatus protein 1 OS=Mus musculus OX=10090 GN=Numa1 PE=1 SV=1	Numa1	101	62	879.815	3	104.62
Plaa	sp|P27612|PLAP_MOUSE	Phospholipase A-2-activating protein OS=Mus musculus OX=10090 GN=Plaa PE=1 SV=4	Plaa	101	33	930.496	2	86.37
Plxnd1	sp|Q3UH93|PLXD1_MOUSE	Plexin-D1 OS=Mus musculus OX=10090 GN=Plxnd1 PE=1 SV=1	Plxnd1	101	38	1133.56	2	95.84
Rab11fip5	tr|Q6ZQ33|Q6ZQ33_MOUSE	MKIAA0857 protein (Fragment) OS=Mus musculus OX=10090 GN=Rab11fip5 PE=2 SV=1	Rab11fip5	101	23	1068.07	2	90.5
Rpl17	sp|Q9CPR4|RL17_MOUSE	60S ribosomal protein L17 OS=Mus musculus OX=10090 GN=Rpl17 PE=1 SV=3	Rpl17	101	9	796.128	3	82.8
Safb	sp|D3YXK2|SAFB1_MOUSE	Scaffold attachment factor B1 OS=Mus musculus OX=10090 GN=Safb PE=1 SV=2	Safb	101	37	954.512	4	97.68
Atp2b1	tr|A0A1W2P772|A0A1W2P772_MOUSE	Plasma membrane calcium-transporting ATPase 1 (Fragment) OS=Mus musculus OX=10090 GN=Atp2b1 PE=1 SV=1	Atp2b1	100	15	950.219	4	110.53
C1qbp	tr|Q8R5L1|Q8R5L1_MOUSE	Complement component 1 Q subcomponent-binding protein, mitochondrial OS=Mus musculus OX=10090 GN=C1qbp PE=1 SV=1	C1qbp	100	8	1305.24	2	87.53
Cacnb3	sp|P54285|CACB3_MOUSE	Voltage-dependent L-type calcium channel subunit beta-3 OS=Mus musculus OX=10090 GN=Cacnb3 PE=1 SV=2	Cacnb3	100	24	918.872	3	88.03
Camsap3	sp|Q80VC9-11|CAMP3_MOUSE	Isoform 11 of Calmodulin-regulated spectrin-associated protein 3 OS=Mus musculus OX=10090 GN=Camsap3	Camsap3	100	37	1157.23	3	104.14
Camsap3	sp|Q80VC9-12|CAMP3_MOUSE	Isoform 12 of Calmodulin-regulated spectrin-associated protein 3 OS=Mus musculus OX=10090 GN=Camsap3	Camsap3	100	37	1157.23	3	104.14
Capn5	sp|O08688|CAN5_MOUSE	Calpain-5 OS=Mus musculus OX=10090 GN=Capn5 PE=1 SV=1	Capn5	100	28	764.735	3	83.67
Eif2s1	sp|Q6ZWX6|IF2A_MOUSE	Eukaryotic translation initiation factor 2 subunit 1 OS=Mus musculus OX=10090 GN=Eif2s1 PE=1 SV=3	Eif2s1	100	25	1014.89	3	95.2
Gart	sp|Q64737|PUR2_MOUSE	Trifunctional purine biosynthetic protein adenosine-3 OS=Mus musculus OX=10090 GN=Gart PE=1 SV=3	Gart	100	36	999.56	2	96.54
Hgs	sp|Q99LI8|HGS_MOUSE	Hepatocyte growth factor-regulated tyrosine kinase substrate OS=Mus musculus OX=10090 GN=Hgs PE=1 SV=2	Hgs	100	26	1189.95	3	102.84
Hook3	sp|Q8BUK6|HOOK3_MOUSE	Protein Hook homolog 3 OS=Mus musculus OX=10090 GN=Hook3 PE=1 SV=2	Hook3	100	38	679.006	3	89.48
Ndufb4	sp|Q9CQC7|NDUB4_MOUSE	NADH dehydrogenase [ubiquinone] 1 beta subcomplex subunit 4 OS=Mus musculus OX=10090 GN=Ndufb4 PE=1 SV=3	Ndufb4	100	10	1113.94	3	80.48
Nedd4	sp|P46935|NEDD4_MOUSE	E3 ubiquitin-protein ligase NEDD4 OS=Mus musculus OX=10090 GN=Nedd4 PE=1 SV=3	Nedd4	100	39	960.106	3	91.7
Nrxn2	sp|E9Q7X7|NRX2A_MOUSE	Neurexin-2 OS=Mus musculus OX=10090 GN=Nrxn2 PE=1 SV=1	Nrxn2	100	40	971.583	2	88.69
Nwd2	sp|Q6P5U7|NWD2_MOUSE	NACHT and WD repeat domain-containing protein 2 OS=Mus musculus OX=10090 GN=Nwd2 PE=1 SV=2	Nwd2	100	45	999.598	2	98.24
Psmb4	sp|P99026|PSB4_MOUSE	Proteasome subunit beta type-4 OS=Mus musculus OX=10090 GN=Psmb4 PE=1 SV=1	Psmb4	100	9	1070.62	2	95.2
Qars	tr|D3Z158|D3Z158_MOUSE	Glutaminyl-tRNA synthetase OS=Mus musculus OX=10090 GN=Qars PE=1 SV=2	Qars	100	35	728.118	3	76.29
Rps11	sp|P62281|RS11_MOUSE	40S ribosomal protein S11 OS=Mus musculus OX=10090 GN=Rps11 PE=1 SV=3	Rps11	100	13	873.99	2	74.6
Rps2	sp|P25444|RS2_MOUSE	40S ribosomal protein S2 OS=Mus musculus OX=10090 GN=Rps2 PE=1 SV=3	Rps2	100	15	1089.12	2	90.92
Sec24c	tr|Q80U83|Q80U83_MOUSE	MKIAA0079 protein (Fragment) OS=Mus musculus OX=10090 GN=Sec24c PE=2 SV=1	Sec24c	100	22	818.093	3	83.23
Stxbp5l	sp|Q5DQR4|STB5L_MOUSE	Syntaxin-binding protein 5-like OS=Mus musculus OX=10090 GN=Stxbp5l PE=1 SV=1	Stxbp5l	100	30	990.175	3	93.45
Ubxn6	sp|Q99PL6|UBXN6_MOUSE	UBX domain-containing protein 6 OS=Mus musculus OX=10090 GN=Ubxn6 PE=1 SV=1	Ubxn6	100	18	842.139	3	85.19
Adgrl1	tr|E9Q3V9|E9Q3V9_MOUSE	Adhesion G protein-coupled receptor L1 OS=Mus musculus OX=10090 GN=Adgrl1 PE=1 SV=1	Adgrl1	99	25	939.528	2	97.21
Bpnt1	tr|A0A1B0GRV0|A0A1B0GRV0_MOUSE	3'(2'),5'-bisphosphate nucleotidase 1 OS=Mus musculus OX=10090 GN=Bpnt1 PE=1 SV=1	Bpnt1	99	14	722.716	3	97.67
Camsap2	sp|Q8C1B1|CAMP2_MOUSE	Calmodulin-regulated spectrin-associated protein 2 OS=Mus musculus OX=10090 GN=Camsap2 PE=1 SV=3	Camsap2	99	48	906.476	2	78.54
Camsap3	sp|Q80VC9-10|CAMP3_MOUSE	Isoform 10 of Calmodulin-regulated spectrin-associated protein 3 OS=Mus musculus OX=10090 GN=Camsap3	Camsap3	99	36	1157.23	3	104.14
Chmp4b	sp|Q9D8B3|CHM4B_MOUSE	Charged multivesicular body protein 4b OS=Mus musculus OX=10090 GN=Chmp4b PE=1 SV=2	Chmp4b	99	13	1077.6	2	102.07
Dmxl1	sp|Q6PNC0|DMXL1_MOUSE	DmX-like protein 1 OS=Mus musculus OX=10090 GN=Dmxl1 PE=1 SV=1	Dmxl1	99	40	925.012	2	85.65
Glrx3	sp|Q9CQM9|GLRX3_MOUSE	Glutaredoxin-3 OS=Mus musculus OX=10090 GN=Glrx3 PE=1 SV=1	Glrx3	99	18	1121.09	2	94.25
Lin7c	sp|O88952|LIN7C_MOUSE	Protein lin-7 homolog C OS=Mus musculus OX=10090 GN=Lin7c PE=1 SV=2	Lin7c	99	11	981.036	2	89.95
Mark2	sp|Q05512|MARK2_MOUSE	Serine/threonine-protein kinase MARK2 OS=Mus musculus OX=10090 GN=Mark2 PE=1 SV=3	Mark2	99	36	1034.58	2	88.25
Pdxp	sp|P60487|PLPP_MOUSE	Pyridoxal phosphate phosphatase OS=Mus musculus OX=10090 GN=Pdxp PE=1 SV=1	Pdxp	99	13	570.063	4	91.16
Rac3	sp|P60764|RAC3_MOUSE	Ras-related C3 botulinum toxin substrate 3 OS=Mus musculus OX=10090 GN=Rac3 PE=1 SV=1	Rac3	99	12	1119.67	2	76.8
Sfxn1	sp|Q99JR1|SFXN1_MOUSE	Sideroflexin-1 OS=Mus musculus OX=10090 GN=Sfxn1 PE=1 SV=3	Sfxn1	99	13	1143.08	2	101.66
Snx5	sp|Q9D8U8|SNX5_MOUSE	Sorting nexin-5 OS=Mus musculus OX=10090 GN=Snx5 PE=1 SV=1	Snx5	99	24	827.492	3	88.2
Thrap3	sp|Q569Z6|TR150_MOUSE	Thyroid hormone receptor-associated protein 3 OS=Mus musculus OX=10090 GN=Thrap3 PE=1 SV=1	Thrap3	99	36	918.485	2	101.22
Adgrl1	sp|Q80TR1|AGRL1_MOUSE	Adhesion G protein-coupled receptor L1 OS=Mus musculus OX=10090 GN=Adgrl1 PE=1 SV=2	Adgrl1	98	24	939.528	2	97.21
Ccar2	sp|Q8VDP4|CCAR2_MOUSE	Cell cycle and apoptosis regulator protein 2 OS=Mus musculus OX=10090 GN=Ccar2 PE=1 SV=2	Ccar2	98	36	1287.63	3	92.09
Dtna	sp|Q9D2N4-2|DTNA_MOUSE	Isoform 2 of Dystrobrevin alpha OS=Mus musculus OX=10090 GN=Dtna	Dtna	98	28	897.468	2	84.63
Dynll2	sp|Q9D0M5|DYL2_MOUSE	Dynein light chain 2, cytoplasmic OS=Mus musculus OX=10090 GN=Dynll2 PE=1 SV=1	Dynll2	98	5	945.511	2	80.5
Eef1d	tr|F6ZFU0|F6ZFU0_MOUSE	Elongation factor 1-delta (Fragment) OS=Mus musculus OX=10090 GN=Eef1d PE=1 SV=1	Eef1d	98	29	947.565	2	88.87
G6pdx	sp|Q00612|G6PD1_MOUSE	Glucose-6-phosphate 1-dehydrogenase X OS=Mus musculus OX=10090 GN=G6pdx PE=1 SV=3	G6pdx	98	30	1130.57	2	88.71
Map2k2	sp|Q63932|MP2K2_MOUSE	Dual specificity mitogen-activated protein kinase kinase 2 OS=Mus musculus OX=10090 GN=Map2k2 PE=1 SV=2	Map2k2	98	20	857.527	2	75.83
Oga	sp|Q9EQQ9|OGA_MOUSE	Protein O-GlcNAcase OS=Mus musculus OX=10090 GN=Oga PE=1 SV=2	Oga	98	33	1238.16	2	86.28
Pdia6	sp|Q922R8|PDIA6_MOUSE	Protein disulfide-isomerase A6 OS=Mus musculus OX=10090 GN=Pdia6 PE=1 SV=3	Pdia6	98	16	953.52	2	84.88
Sub1	sp|P11031|TCP4_MOUSE	Activated RNA polymerase II transcriptional coactivator p15 OS=Mus musculus OX=10090 GN=Sub1 PE=1 SV=3	Sub1	98	13	1071.6	2	90.59
Timm44	sp|O35857|TIM44_MOUSE	Mitochondrial import inner membrane translocase subunit TIM44 OS=Mus musculus OX=10090 GN=Timm44 PE=1 SV=2	Timm44	98	25	755.103	3	91.15
Utrn	tr|E9Q6R7|E9Q6R7_MOUSE	Utrophin OS=Mus musculus OX=10090 GN=Utrn PE=1 SV=1	Utrn	98	72	1172.13	2	91.21
Vps45	sp|P97390|VPS45_MOUSE	Vacuolar protein sorting-associated protein 45 OS=Mus musculus OX=10090 GN=Vps45 PE=1 SV=1	Vps45	98	32	617.009	3	80.57
Atcay	sp|Q8BHE3|ATCAY_MOUSE	Caytaxin OS=Mus musculus OX=10090 GN=Atcay PE=1 SV=1	Atcay	97	20	1179.21	3	95.06
Capza1	tr|Q3UJV2|Q3UJV2_MOUSE	F-actin-capping protein subunit alpha OS=Mus musculus OX=10090 GN=Capza1 PE=2 SV=1	Capza1	97	8	1186.64	2	98.34
Elavl1	sp|P70372|ELAV1_MOUSE	ELAV-like protein 1 OS=Mus musculus OX=10090 GN=Elavl1 PE=1 SV=2	Elavl1	97	17	761.93	2	78.07
Gm12728	tr|V9GXC1|V9GXC1_MOUSE	Peptidyl-prolyl cis-trans isomerase OS=Mus musculus OX=10090 GN=Gm12728 PE=1 SV=1	Gm12728	97	2	1146.69	2	81.63
Kcnab2	tr|A0A571BEM7|A0A571BEM7_MOUSE	K(+) channel subunit beta-1 OS=Mus musculus OX=10090 GN=Kcnab2 PE=1 SV=1	Kcnab2	97	17	832.532	2	80.88
Mars1	tr|E9QB02|E9QB02_MOUSE	Methionine--tRNA ligase, cytoplasmic OS=Mus musculus OX=10090 GN=Mars1 PE=1 SV=1	Mars1	97	32	1008.07	2	79.41
Nln	sp|Q91YP2|NEUL_MOUSE	Neurolysin, mitochondrial OS=Mus musculus OX=10090 GN=Nln PE=1 SV=1	Nln	97	28	1045.57	2	91.33
Rap1gap	sp|A2ALS5|RPGP1_MOUSE	Rap1 GTPase-activating protein 1 OS=Mus musculus OX=10090 GN=Rap1gap PE=1 SV=2	Rap1gap	97	23	1126.63	2	96.62
Sae1	sp|Q9R1T2|SAE1_MOUSE	SUMO-activating enzyme subunit 1 OS=Mus musculus OX=10090 GN=Sae1 PE=1 SV=1	Sae1	97	30	1171.53	2	116.64
Snx4	sp|Q91YJ2|SNX4_MOUSE	Sorting nexin-4 OS=Mus musculus OX=10090 GN=Snx4 PE=1 SV=1	Snx4	97	24	1133.13	2	91.57
Suclg2	sp|Q9Z2I8|SUCB2_MOUSE	Succinate--CoA ligase [GDP-forming] subunit beta, mitochondrial OS=Mus musculus OX=10090 GN=Suclg2 PE=1 SV=3	Suclg2	97	28	1141.64	2	88.48
Tpd52	tr|F8WHQ1|F8WHQ1_MOUSE	Tumor protein D52 OS=Mus musculus OX=10090 GN=Tpd52 PE=1 SV=1	Tpd52	97	12	967.067	2	103.48
Vps52	sp|Q8C754|VPS52_MOUSE	Vacuolar protein sorting-associated protein 52 homolog OS=Mus musculus OX=10090 GN=Vps52 PE=1 SV=1	Vps52	97	36	1047.11	2	85.96
Atp2b4	tr|Q6Q476|Q6Q476_MOUSE	Plasma membrane Ca++ transporting ATPase 4 splice variant a (Fragment) OS=Mus musculus OX=10090 GN=Atp2b4 PE=2 SV=1	Atp2b4	96	10	890.543	2	71.6
Cotl1	sp|Q9CQI6|COTL1_MOUSE	Coactosin-like protein OS=Mus musculus OX=10090 GN=Cotl1 PE=1 SV=3	Cotl1	96	13	1058.59	2	76.04
Dab2ip	sp|Q3UHC7-3|DAB2P_MOUSE	Isoform 3 of Disabled homolog 2-interacting protein OS=Mus musculus OX=10090 GN=Dab2ip	Dab2ip	96	43	828.449	2	85.64
Gabra1	sp|P62812|GBRA1_MOUSE	Gamma-aminobutyric acid receptor subunit alpha-1 OS=Mus musculus OX=10090 GN=Gabra1 PE=1 SV=1	Gabra1	96	31	745.361	4	66.44
Impact	sp|O55091|IMPCT_MOUSE	Protein IMPACT OS=Mus musculus OX=10090 GN=Impact PE=1 SV=2	Impact	96	18	983.511	3	78.16
Kcnab2	tr|A0A571BF54|A0A571BF54_MOUSE	K(+) channel subunit beta-1 OS=Mus musculus OX=10090 GN=Kcnab2 PE=1 SV=1	Kcnab2	96	17	832.532	2	80.88
Mpst	sp|Q99J99|THTM_MOUSE	3-mercaptopyruvate sulfurtransferase OS=Mus musculus OX=10090 GN=Mpst PE=1 SV=4	Mpst	96	12	865.456	2	77.79
Nipsnap2	sp|O55126|NIPS2_MOUSE	Protein NipSnap homolog 2 OS=Mus musculus OX=10090 GN=Nipsnap2 PE=1 SV=1	Nipsnap2	96	16	1090.08	2	89.13
Prmt1	sp|Q9JIF0|ANM1_MOUSE	Protein arginine N-methyltransferase 1 OS=Mus musculus OX=10090 GN=Prmt1 PE=1 SV=1	Prmt1	96	17	958.474	3	94.91
Psmc6	sp|P62334|PRS10_MOUSE	26S proteasome regulatory subunit 10B OS=Mus musculus OX=10090 GN=Psmc6 PE=1 SV=1	Psmc6	96	24	1213.6	3	90.85
Set	sp|Q9EQU5-2|SET_MOUSE	Isoform 2 of Protein SET OS=Mus musculus OX=10090 GN=Set	Set	96	10	1015.28	4	96.6
Sf3b2	tr|Q3UJB0|Q3UJB0_MOUSE	Splicing factor 3b, subunit 2 OS=Mus musculus OX=10090 GN=Sf3b2 PE=1 SV=1	Sf3b2	96	42	722.087	3	79.59
Slc6a17	sp|Q8BJI1|S6A17_MOUSE	Sodium-dependent neutral amino acid transporter SLC6A17 OS=Mus musculus OX=10090 GN=Slc6a17 PE=1 SV=1	Slc6a17	96	20	934.54	2	86.88
Tst	sp|P52196|THTR_MOUSE	Thiosulfate sulfurtransferase OS=Mus musculus OX=10090 GN=Tst PE=1 SV=3	Tst	96	14	1030.58	2	87.52
Atxn2l	sp|Q7TQH0-2|ATX2L_MOUSE	Isoform 2 of Ataxin-2-like protein OS=Mus musculus OX=10090 GN=Atxn2l	Atxn2l	95	36	545.297	3	84.73
Cacna1b	sp|O55017|CAC1B_MOUSE	Voltage-dependent N-type calcium channel subunit alpha-1B OS=Mus musculus OX=10090 GN=Cacna1b PE=1 SV=1	Cacna1b	95	50	766.079	3	87.79
Ddx39a	sp|Q8VDW0|DX39A_MOUSE	ATP-dependent RNA helicase DDX39A OS=Mus musculus OX=10090 GN=Ddx39a PE=1 SV=1	Ddx39a	95	16	1036.11	2	96.2
Ddx46	sp|Q569Z5|DDX46_MOUSE	Probable ATP-dependent RNA helicase DDX46 OS=Mus musculus OX=10090 GN=Ddx46 PE=1 SV=2	Ddx46	95	46	863.932	2	82.75
Dync1li2	sp|Q6PDL0|DC1L2_MOUSE	Cytoplasmic dynein 1 light intermediate chain 2 OS=Mus musculus OX=10090 GN=Dync1li2 PE=1 SV=2	Dync1li2	95	22	1066.08	2	97.31
Fermt2	sp|Q8CIB5|FERM2_MOUSE	Fermitin family homolog 2 OS=Mus musculus OX=10090 GN=Fermt2 PE=1 SV=1	Fermt2	95	31	1128.55	2	85.97
Gps1	tr|G3UXW9|G3UXW9_MOUSE	COP9 signalosome complex subunit 1 OS=Mus musculus OX=10090 GN=Gps1 PE=1 SV=1	Gps1	95	24	857.005	2	79.62
H1-5	sp|P43276|H15_MOUSE	Histone H1.5 OS=Mus musculus OX=10090 GN=H1-5 PE=1 SV=2	H1-5	95	13	911.052	2	88.6
Maob	sp|Q8BW75|AOFB_MOUSE	Amine oxidase [flavin-containing] B OS=Mus musculus OX=10090 GN=Maob PE=1 SV=4	Maob	95	20	1070.62	2	107.22
Mat2a	sp|Q3THS6|METK2_MOUSE	S-adenosylmethionine synthase isoform type-2 OS=Mus musculus OX=10090 GN=Mat2a PE=1 SV=2	Mat2a	95	20	853.459	3	91.21
Psma2	sp|P49722|PSA2_MOUSE	Proteasome subunit alpha type-2 OS=Mus musculus OX=10090 GN=Psma2 PE=1 SV=3	Psma2	95	12	1318.29	2	96.82
Rabgap1	sp|A2AWA9|RBGP1_MOUSE	Rab GTPase-activating protein 1 OS=Mus musculus OX=10090 GN=Rabgap1 PE=1 SV=1	Rabgap1	95	36	817.107	3	87.31
Rpl23a	sp|P62751|RL23A_MOUSE	60S ribosomal protein L23a OS=Mus musculus OX=10090 GN=Rpl23a PE=1 SV=1	Rpl23a	95	14	1007.06	2	74.92
Srrm2	sp|Q8BTI8|SRRM2_MOUSE	Serine/arginine repetitive matrix protein 2 OS=Mus musculus OX=10090 GN=Srrm2 PE=1 SV=3	Srrm2	95	32	638.37	2	69.96
Sugt1	sp|Q9CX34|SGT1_MOUSE	Protein SGT1 homolog OS=Mus musculus OX=10090 GN=Sugt1 PE=1 SV=3	Sugt1	95	20	1069.56	2	102.95
Ttc7b	sp|E9Q6P5|TTC7B_MOUSE	Tetratricopeptide repeat protein 7B OS=Mus musculus OX=10090 GN=Ttc7b PE=1 SV=1	Ttc7b	95	33	1052.59	2	95.34
Vps11	sp|Q91W86|VPS11_MOUSE	Vacuolar protein sorting-associated protein 11 homolog OS=Mus musculus OX=10090 GN=Vps11 PE=1 SV=3	Vps11	95	35	932.545	2	79.28
Acsl3	sp|Q9CZW4|ACSL3_MOUSE	Long-chain-fatty-acid--CoA ligase 3 OS=Mus musculus OX=10090 GN=Acsl3 PE=1 SV=2	Acsl3	94	25	963.573	2	89.87
Ak4	sp|Q9WUR9|KAD4_MOUSE	Adenylate kinase 4, mitochondrial OS=Mus musculus OX=10090 GN=Ak4 PE=1 SV=1	Ak4	94	13	865.459	2	69.56
Ctnnd1	sp|P30999|CTND1_MOUSE	Catenin delta-1 OS=Mus musculus OX=10090 GN=Ctnnd1 PE=1 SV=2	Ctnnd1	94	36	1109.85	3	76.37
Ddx6	sp|P54823|DDX6_MOUSE	Probable ATP-dependent RNA helicase DDX6 OS=Mus musculus OX=10090 GN=Ddx6 PE=1 SV=1	Ddx6	94	19	877.457	2	82.81
Fech	sp|P22315|HEMH_MOUSE	Ferrochelatase, mitochondrial OS=Mus musculus OX=10090 GN=Fech PE=1 SV=2	Fech	94	20	714.084	3	77.64
Gps1	sp|Q99LD4|CSN1_MOUSE	COP9 signalosome complex subunit 1 OS=Mus musculus OX=10090 GN=Gps1 PE=1 SV=1	Gps1	94	23	857.005	2	79.62
Hapln1	sp|Q9QUP5|HPLN1_MOUSE	Hyaluronan and proteoglycan link protein 1 OS=Mus musculus OX=10090 GN=Hapln1 PE=1 SV=1	Hapln1	94	18	1258.13	2	96.63
Hsd17b4	sp|P51660|DHB4_MOUSE	Peroxisomal multifunctional enzyme type 2 OS=Mus musculus OX=10090 GN=Hsd17b4 PE=1 SV=3	Hsd17b4	94	26	981.028	2	88.24
Magi1	sp|Q6RHR9-2|MAGI1_MOUSE	Isoform 2 of Membrane-associated guanylate kinase, WW and PDZ domain-containing protein 1 OS=Mus musculus OX=10090 GN=Magi1	Magi1	94	31	950.537	2	84.97
Mars1	sp|Q68FL6|SYMC_MOUSE	Methionine--tRNA ligase, cytoplasmic OS=Mus musculus OX=10090 GN=Mars1 PE=1 SV=1	Mars1	94	32	1096.09	2	76.68
Naa15	sp|Q80UM3|NAA15_MOUSE	N-alpha-acetyltransferase 15, NatA auxiliary subunit OS=Mus musculus OX=10090 GN=Naa15 PE=1 SV=1	Naa15	94	46	679.055	3	80.96
Nrxn2	tr|E9PUN0|E9PUN0_MOUSE	Neurexin-2 OS=Mus musculus OX=10090 GN=Nrxn2 PE=1 SV=1	Nrxn2	94	37	971.583	2	88.69
Ppme1	sp|Q8BVQ5|PPME1_MOUSE	Protein phosphatase methylesterase 1 OS=Mus musculus OX=10090 GN=Ppme1 PE=1 SV=5	Ppme1	94	18	767.778	3	89.44
Rab11fip5	sp|Q8R361|RFIP5_MOUSE	Rab11 family-interacting protein 5 OS=Mus musculus OX=10090 GN=Rab11fip5 PE=1 SV=2	Rab11fip5	94	19	1030.53	2	86.64
Rpl28	sp|P41105|RL28_MOUSE	60S ribosomal protein L28 OS=Mus musculus OX=10090 GN=Rpl28 PE=1 SV=2	Rpl28	94	11	826.478	2	70.39
Atp2a3	sp|Q64518|AT2A3_MOUSE	Sarcoplasmic/endoplasmic reticulum calcium ATPase 3 OS=Mus musculus OX=10090 GN=Atp2a3 PE=1 SV=3	Atp2a3	93	17	992.573	2	98.06
Cadm1	sp|Q8R5M8-4|CADM1_MOUSE	Isoform 4 of Cell adhesion molecule 1 OS=Mus musculus OX=10090 GN=Cadm1	Cadm1	93	15	1173.27	3	99.12
Caprin1	sp|Q60865|CAPR1_MOUSE	Caprin-1 OS=Mus musculus OX=10090 GN=Caprin1 PE=1 SV=2	Caprin1	93	20	999.542	2	89.07
Cntn2	sp|Q61330|CNTN2_MOUSE	Contactin-2 OS=Mus musculus OX=10090 GN=Cntn2 PE=1 SV=2	Cntn2	93	28	850.453	3	86.92
D430041D05Rik	tr|A0A2R8VKG2|A0A2R8VKG2_MOUSE	RIKEN cDNA D430041D05 gene OS=Mus musculus OX=10090 GN=D430041D05Rik PE=1 SV=1	D430041D05Rik	93	35	1004.08	2	90.51
Exoc8	sp|Q6PGF7|EXOC8_MOUSE	Exocyst complex component 8 OS=Mus musculus OX=10090 GN=Exoc8 PE=1 SV=1	Exoc8	93	30	1012.09	2	92.32
Fech	tr|Q3UC49|Q3UC49_MOUSE	Ferrochelatase OS=Mus musculus OX=10090 GN=Fech PE=2 SV=1	Fech	93	20	714.084	3	77.64
Fkbp1a	sp|P26883|FKB1A_MOUSE	Peptidyl-prolyl cis-trans isomerase FKBP1A OS=Mus musculus OX=10090 GN=Fkbp1a PE=1 SV=2	Fkbp1a	93	8	919.463	2	85.68
Gpd1	sp|P13707|GPDA_MOUSE	Glycerol-3-phosphate dehydrogenase [NAD(+)], cytoplasmic OS=Mus musculus OX=10090 GN=Gpd1 PE=1 SV=3	Gpd1	93	24	916.537	2	78.08
Hmox2	sp|O70252|HMOX2_MOUSE	Heme oxygenase 2 OS=Mus musculus OX=10090 GN=Hmox2 PE=1 SV=1	Hmox2	93	19	1092.57	2	85.76
Hook3	tr|Q5BKS5|Q5BKS5_MOUSE	Hook homolog 3 (Drosophila) OS=Mus musculus OX=10090 GN=Hook3 PE=2 SV=1	Hook3	93	35	679.006	3	89.48
Kif3b	sp|Q61771|KIF3B_MOUSE	Kinesin-like protein KIF3B OS=Mus musculus OX=10090 GN=Kif3b PE=1 SV=1	Kif3b	93	35	1246.75	2	106.26
Lamc1	sp|P02468|LAMC1_MOUSE	Laminin subunit gamma-1 OS=Mus musculus OX=10090 GN=Lamc1 PE=1 SV=2	Lamc1	93	39	837.132	3	98.11
Lancl1	sp|O89112|LANC1_MOUSE	Glutathione S-transferase LANCL1 OS=Mus musculus OX=10090 GN=Lancl1 PE=1 SV=1	Lancl1	93	11	809.958	2	88.2
Ndufb6	sp|Q3UIU2|NDUB6_MOUSE	NADH dehydrogenase [ubiquinone] 1 beta subcomplex subunit 6 OS=Mus musculus OX=10090 GN=Ndufb6 PE=1 SV=3	Ndufb6	93	12	646.364	3	72.44
Neo1	sp|P97798|NEO1_MOUSE	Neogenin OS=Mus musculus OX=10090 GN=Neo1 PE=1 SV=1	Neo1	93	34	780.774	3	92.45
Pgd	sp|Q9DCD0|6PGD_MOUSE	6-phosphogluconate dehydrogenase, decarboxylating OS=Mus musculus OX=10090 GN=Pgd PE=1 SV=3	Pgd	93	22	948.511	2	85.46
Psma4	sp|Q9R1P0|PSA4_MOUSE	Proteasome subunit alpha type-4 OS=Mus musculus OX=10090 GN=Psma4 PE=1 SV=1	Psma4	93	14	752.091	3	72.05
Rnf214	sp|Q8BFU3|RN214_MOUSE	RING finger protein 214 OS=Mus musculus OX=10090 GN=Rnf214 PE=1 SV=1	Rnf214	93	25	1087.06	2	88.28
Slc6a1	sp|P31648|SC6A1_MOUSE	Sodium- and chloride-dependent GABA transporter 1 OS=Mus musculus OX=10090 GN=Slc6a1 PE=1 SV=2	Slc6a1	93	10	1013.9	3	84.6
Snx27	sp|Q3UHD6|SNX27_MOUSE	Sorting nexin-27 OS=Mus musculus OX=10090 GN=Snx27 PE=1 SV=2	Snx27	93	23	530.29	3	77.21
Tagln2	sp|Q9WVA4|TAGL2_MOUSE	Transgelin-2 OS=Mus musculus OX=10090 GN=Tagln2 PE=1 SV=4	Tagln2	93	20	844.413	2	99.75
Bclaf1	sp|Q8K019|BCLF1_MOUSE	Bcl-2-associated transcription factor 1 OS=Mus musculus OX=10090 GN=Bclaf1 PE=1 SV=2	Bclaf1	92	35	691.732	3	82.08
Etfa	sp|Q99LC5|ETFA_MOUSE	Electron transfer flavoprotein subunit alpha, mitochondrial OS=Mus musculus OX=10090 GN=Etfa PE=1 SV=2	Etfa	92	17	1127.08	2	108.36
Fbxo41	sp|Q6NS60|FBX41_MOUSE	F-box only protein 41 OS=Mus musculus OX=10090 GN=Fbxo41 PE=1 SV=3	Fbxo41	92	30	1005.11	2	86.39
Gdap1	sp|O88741|GDAP1_MOUSE	Ganglioside-induced differentiation-associated protein 1 OS=Mus musculus OX=10090 GN=Gdap1 PE=1 SV=1	Gdap1	92	19	1156.13	2	91.28
Gps1	tr|A0A140LJB7|A0A140LJB7_MOUSE	COP9 signalosome complex subunit 1 OS=Mus musculus OX=10090 GN=Gps1 PE=1 SV=1	Gps1	92	22	857.005	2	79.62
Gsr	sp|P47791|GSHR_MOUSE	Glutathione reductase, mitochondrial OS=Mus musculus OX=10090 GN=Gsr PE=1 SV=3	Gsr	92	16	965.567	2	81.37
Mark3	tr|A0A1Y7VNZ6|A0A1Y7VNZ6_MOUSE	Non-specific serine/threonine protein kinase OS=Mus musculus OX=10090 GN=Mark3 PE=1 SV=1	Mark3	92	30	1034.58	2	88.25
Ndrg3	sp|Q9QYF9|NDRG3_MOUSE	Protein NDRG3 OS=Mus musculus OX=10090 GN=Ndrg3 PE=1 SV=1	Ndrg3	92	14	696.045	3	73.62
Osbp	sp|Q3B7Z2|OSBP1_MOUSE	Oxysterol-binding protein 1 OS=Mus musculus OX=10090 GN=Osbp PE=1 SV=3	Osbp	92	28	1271.69	2	92.99
Prex1	sp|Q69ZK0|PREX1_MOUSE	Phosphatidylinositol 3,4,5-trisphosphate-dependent Rac exchanger 1 protein OS=Mus musculus OX=10090 GN=Prex1 PE=1 SV=2	Prex1	92	45	927.033	2	87.17
Tmem65	sp|Q4VAE3|TMM65_MOUSE	Transmembrane protein 65 OS=Mus musculus OX=10090 GN=Tmem65 PE=1 SV=1	Tmem65	92	11	760.439	3	73.5
Uhrf1bp1l	sp|A2RSJ4|UH1BL_MOUSE	UHRF1-binding protein 1-like OS=Mus musculus OX=10090 GN=Uhrf1bp1l PE=1 SV=2	Uhrf1bp1l	92	34	1110.13	2	88.17
Wdr44	sp|Q6NVE8|WDR44_MOUSE	WD repeat-containing protein 44 OS=Mus musculus OX=10090 GN=Wdr44 PE=1 SV=1	Wdr44	92	36	1183.65	2	89.79
Akr7a2	sp|Q8CG76|ARK72_MOUSE	Aflatoxin B1 aldehyde reductase member 2 OS=Mus musculus OX=10090 GN=Akr7a2 PE=1 SV=3	Akr7a2	91	17	661.599	4	77.77
Ap3b1	sp|Q9Z1T1|AP3B1_MOUSE	AP-3 complex subunit beta-1 OS=Mus musculus OX=10090 GN=Ap3b1 PE=1 SV=2	Ap3b1	91	35	1208.12	2	80.04
Arpc5l	sp|Q9D898|ARP5L_MOUSE	Actin-related protein 2/3 complex subunit 5-like protein OS=Mus musculus OX=10090 GN=Arpc5l PE=1 SV=1	Arpc5l	91	10	883.465	2	81.33
Atp5mpl	sp|P56379|ATP68_MOUSE	ATP synthase subunit ATP5MPL, mitochondrial OS=Mus musculus OX=10090 GN=Atp5mpl PE=1 SV=1	Atp5mpl	91	3	808.987	2	62.38
Chgb	sp|P16014|SCG1_MOUSE	Secretogranin-1 OS=Mus musculus OX=10090 GN=Chgb PE=1 SV=2	Chgb	91	38	708.707	3	88.83
Dhx30	sp|Q99PU8|DHX30_MOUSE	ATP-dependent RNA helicase DHX30 OS=Mus musculus OX=10090 GN=Dhx30 PE=1 SV=1	Dhx30	91	43	1066.22	3	86.68
Dst	tr|A0A1D5RLZ3|A0A1D5RLZ3_MOUSE	Dystonin (Fragment) OS=Mus musculus OX=10090 GN=Dst PE=1 SV=1	Dst	91	56	1112.62	2	99.07
Eef1b	sp|O70251|EF1B_MOUSE	Elongation factor 1-beta OS=Mus musculus OX=10090 GN=Eef1b PE=1 SV=5	Eef1b	91	13	978.556	2	89.45
Eef1d	sp|P57776|EF1D_MOUSE	Elongation factor 1-delta OS=Mus musculus OX=10090 GN=Eef1d PE=1 SV=3	Eef1d	91	23	833.761	3	102.89
Eif3e	sp|P60229|EIF3E_MOUSE	Eukaryotic translation initiation factor 3 subunit E OS=Mus musculus OX=10090 GN=Eif3e PE=1 SV=1	Eif3e	91	23	932.555	2	83.63
Elmo2	sp|Q8BHL5-2|ELMO2_MOUSE	Isoform 2 of Engulfment and cell motility protein 2 OS=Mus musculus OX=10090 GN=Elmo2	Elmo2	91	26	686.393	2	68.88
Gucy1b1	sp|O54865|GCYB1_MOUSE	Guanylate cyclase soluble subunit beta-1 OS=Mus musculus OX=10090 GN=Gucy1b1 PE=1 SV=1	Gucy1b1	91	30	953.595	2	79.62
Kif1b	sp|Q60575|KIF1B_MOUSE	Kinesin-like protein KIF1B OS=Mus musculus OX=10090 GN=Kif1b PE=1 SV=2	Kif1b	91	41	1168.61	2	87.19
Map2k4	sp|P47809|MP2K4_MOUSE	Dual specificity mitogen-activated protein kinase kinase 4 OS=Mus musculus OX=10090 GN=Map2k4 PE=1 SV=2	Map2k4	91	21	585.353	4	66.58
Mark2	sp|Q05512-3|MARK2_MOUSE	Isoform 3 of Serine/threonine-protein kinase MARK2 OS=Mus musculus OX=10090 GN=Mark2	Mark2	91	33	1034.58	2	88.25
Mpp3	tr|Q6XE40|Q6XE40_MOUSE	MAGUK p55 subfamily member 3 OS=Mus musculus OX=10090 GN=Mpp3 PE=1 SV=1	Mpp3	91	30	898.185	3	91.48
Oplah	sp|Q8K010|OPLA_MOUSE	5-oxoprolinase OS=Mus musculus OX=10090 GN=Oplah PE=1 SV=1	Oplah	91	42	840.967	2	75.5
Psme1	sp|P97371|PSME1_MOUSE	Proteasome activator complex subunit 1 OS=Mus musculus OX=10090 GN=Psme1 PE=1 SV=2	Psme1	91	13	1088.56	2	82.21
Sec24c	tr|G3X972|G3X972_MOUSE	Sec24-related gene family, member C (S. cerevisiae) OS=Mus musculus OX=10090 GN=Sec24c PE=1 SV=1	Sec24c	91	21	818.093	3	83.23
Sorbs1	tr|A0A5F8MPJ2|A0A5F8MPJ2_MOUSE	Sorbin and SH3 domain-containing protein 1 OS=Mus musculus OX=10090 GN=Sorbs1 PE=1 SV=1	Sorbs1	91	34	1118.58	2	98.15
Tars1	sp|Q9D0R2|SYTC_MOUSE	Threonine--tRNA ligase 1, cytoplasmic OS=Mus musculus OX=10090 GN=Tars1 PE=1 SV=2	Tars1	91	32	1008.55	2	86.19
Tars3	sp|Q8BLY2|SYTC2_MOUSE	Threonine--tRNA ligase 2, cytoplasmic OS=Mus musculus OX=10090 GN=Tars3 PE=1 SV=1	Tars3	91	27	952.037	2	77.25
Acot10	sp|Q32MW3|ACO10_MOUSE	Acyl-coenzyme A thioesterase 10, mitochondrial OS=Mus musculus OX=10090 GN=Acot10 PE=2 SV=1	Acot10	90	18	838.017	2	79.21
Adcy9	sp|P51830|ADCY9_MOUSE	Adenylate cyclase type 9 OS=Mus musculus OX=10090 GN=Adcy9 PE=1 SV=1	Adcy9	90	34	894.484	2	87.07
Ap3m2	sp|Q8R2R9|AP3M2_MOUSE	AP-3 complex subunit mu-2 OS=Mus musculus OX=10090 GN=Ap3m2 PE=1 SV=1	Ap3m2	90	19	1006.09	2	89.89
Arhgap44	sp|Q5SSM3|RHG44_MOUSE	Rho GTPase-activating protein 44 OS=Mus musculus OX=10090 GN=Arhgap44 PE=1 SV=1	Arhgap44	90	24	949.546	2	96.93
Bphl	sp|Q8R164|BPHL_MOUSE	Valacyclovir hydrolase OS=Mus musculus OX=10090 GN=Bphl PE=1 SV=1	Bphl	90	19	1073.03	2	75.39
Brsk2	tr|G3UWV4|G3UWV4_MOUSE	Serine/threonine-protein kinase BRSK2 OS=Mus musculus OX=10090 GN=Brsk2 PE=1 SV=1	Brsk2	90	31	1003.53	2	81.38
Dtna	sp|Q9D2N4|DTNA_MOUSE	Dystrobrevin alpha OS=Mus musculus OX=10090 GN=Dtna PE=1 SV=2	Dtna	90	25	897.468	2	84.63
Gstm7	sp|Q80W21|GSTM7_MOUSE	Glutathione S-transferase Mu 7 OS=Mus musculus OX=10090 GN=Gstm7 PE=1 SV=1	Gstm7	90	14	1116.58	2	86.1
Nap1l1	sp|P28656|NP1L1_MOUSE	Nucleosome assembly protein 1-like 1 OS=Mus musculus OX=10090 GN=Nap1l1 PE=1 SV=2	Nap1l1	90	10	901.489	3	82.86
Prkcd	sp|P28867|KPCD_MOUSE	Protein kinase C delta type OS=Mus musculus OX=10090 GN=Prkcd PE=1 SV=3	Prkcd	90	25	1116.6	2	83.62
Rpl26	sp|P61255|RL26_MOUSE	60S ribosomal protein L26 OS=Mus musculus OX=10090 GN=Rpl26 PE=1 SV=1	Rpl26	90	14	976.076	2	71.02
Sh3kbp1	sp|Q8R550|SH3K1_MOUSE	SH3 domain-containing kinase-binding protein 1 OS=Mus musculus OX=10090 GN=Sh3kbp1 PE=1 SV=1	Sh3kbp1	90	34	1106.11	2	107.05
Syt7	sp|Q9R0N7-4|SYT7_MOUSE	Isoform 4 of Synaptotagmin-7 OS=Mus musculus OX=10090 GN=Syt7	Syt7	90	19	619.329	3	72.95
Vps50	sp|Q8CI71|VPS50_MOUSE	Syndetin OS=Mus musculus OX=10090 GN=Vps50 PE=1 SV=2	Vps50	90	34	955.025	2	93.93
Agap3	sp|Q8VHH5-2|AGAP3_MOUSE	Isoform 2 of Arf-GAP with GTPase, ANK repeat and PH domain-containing protein 3 OS=Mus musculus OX=10090 GN=Agap3	Agap3	89	13	819.502	2	77.39
Ank2	tr|S4R1M4|S4R1M4_MOUSE	Ankyrin-2 (Fragment) OS=Mus musculus OX=10090 GN=Ank2 PE=1 SV=1	Ank2	89	8	927.979	2	92.83
Bag6	sp|Q9Z1R2|BAG6_MOUSE	Large proline-rich protein BAG6 OS=Mus musculus OX=10090 GN=Bag6 PE=1 SV=1	Bag6	89	34	1040.87	3	92.71
Brsk2	sp|Q69Z98|BRSK2_MOUSE	Serine/threonine-protein kinase BRSK2 OS=Mus musculus OX=10090 GN=Brsk2 PE=1 SV=2	Brsk2	89	32	1003.53	2	81.38
Chl1	sp|P70232|NCHL1_MOUSE	Neural cell adhesion molecule L1-like protein OS=Mus musculus OX=10090 GN=Chl1 PE=1 SV=2	Chl1	89	28	482.001	4	77.19
Cox6c	sp|Q9CPQ1|COX6C_MOUSE	Cytochrome c oxidase subunit 6C OS=Mus musculus OX=10090 GN=Cox6c PE=1 SV=3	Cox6c	89	7	621.394	3	65.27
Hectd1	sp|Q69ZR2|HECD1_MOUSE	E3 ubiquitin-protein ligase HECTD1 OS=Mus musculus OX=10090 GN=Hectd1 PE=1 SV=2	Hectd1	89	48	844.8	3	87.52
Ndufs8	sp|Q8K3J1|NDUS8_MOUSE	NADH dehydrogenase [ubiquinone] iron-sulfur protein 8, mitochondrial OS=Mus musculus OX=10090 GN=Ndufs8 PE=1 SV=1	Ndufs8	89	18	781.446	2	74.2
Nmt1	sp|O70310|NMT1_MOUSE	Glycylpeptide N-tetradecanoyltransferase 1 OS=Mus musculus OX=10090 GN=Nmt1 PE=1 SV=1	Nmt1	89	20	1163.63	3	94.45
Prps1	sp|Q9D7G0|PRPS1_MOUSE	Ribose-phosphate pyrophosphokinase 1 OS=Mus musculus OX=10090 GN=Prps1 PE=1 SV=4	Prps1	89	19	889.543	2	76.85
Ran	sp|P62827|RAN_MOUSE	GTP-binding nuclear protein Ran OS=Mus musculus OX=10090 GN=Ran PE=1 SV=3	Ran	89	10	952.013	2	78.49
Rasgrf2	sp|P70392|RGRF2_MOUSE	Ras-specific guanine nucleotide-releasing factor 2 OS=Mus musculus OX=10090 GN=Rasgrf2 PE=1 SV=2	Rasgrf2	89	35	1040.62	2	75.69
Syt7	sp|Q9R0N7|SYT7_MOUSE	Synaptotagmin-7 OS=Mus musculus OX=10090 GN=Syt7 PE=1 SV=1	Syt7	89	18	981.027	2	68.94
Aldh4a1	sp|Q8CHT0|AL4A1_MOUSE	Delta-1-pyrroline-5-carboxylate dehydrogenase, mitochondrial OS=Mus musculus OX=10090 GN=Aldh4a1 PE=1 SV=3	Aldh4a1	88	21	1163.63	2	85.31
Camsap1	tr|A0A0A0MQE5|A0A0A0MQE5_MOUSE	Calmodulin-regulated spectrin-associated protein 1 OS=Mus musculus OX=10090 GN=Camsap1 PE=1 SV=1	Camsap1	88	51	628.693	3	83.96
Daam1	sp|Q8BPM0|DAAM1_MOUSE	Disheveled-associated activator of morphogenesis 1 OS=Mus musculus OX=10090 GN=Daam1 PE=1 SV=4	Daam1	88	47	1087.52	2	105.56
Elavl3	sp|Q60900|ELAV3_MOUSE	ELAV-like protein 3 OS=Mus musculus OX=10090 GN=Elavl3 PE=1 SV=1	Elavl3	88	20	650.695	3	86.41
Elmo2	sp|Q8BHL5|ELMO2_MOUSE	Engulfment and cell motility protein 2 OS=Mus musculus OX=10090 GN=Elmo2 PE=1 SV=1	Elmo2	88	24	686.393	2	68.88
Lmo7	tr|E9PYF4|E9PYF4_MOUSE	LIM domain only 7 OS=Mus musculus OX=10090 GN=Lmo7 PE=1 SV=1	Lmo7	88	50	789.748	3	99.43
Mrps36	sp|Q9CQX8|RT36_MOUSE	28S ribosomal protein S36, mitochondrial OS=Mus musculus OX=10090 GN=Mrps36 PE=1 SV=1	Mrps36	88	8	736.653	4	77.5
Mtch1	sp|Q791T5|MTCH1_MOUSE	Mitochondrial carrier homolog 1 OS=Mus musculus OX=10090 GN=Mtch1 PE=1 SV=1	Mtch1	88	20	809.986	2	71.32
Pcyox1	sp|Q9CQF9|PCYOX_MOUSE	Prenylcysteine oxidase OS=Mus musculus OX=10090 GN=Pcyox1 PE=1 SV=1	Pcyox1	88	20	1037.09	2	86.49
Pex5l	tr|F8SLQ1|F8SLQ1_MOUSE	PEX5-related protein OS=Mus musculus OX=10090 GN=Pex5l PE=1 SV=1	Pex5l	88	26	1174.13	2	118.12
Plch2	sp|A2AP18-2|PLCH2_MOUSE	Isoform 2 of 1-phosphatidylinositol 4,5-bisphosphate phosphodiesterase eta-2 OS=Mus musculus OX=10090 GN=Plch2	Plch2	88	32	922.972	2	84.68
Prkcsh	sp|O08795-2|GLU2B_MOUSE	Isoform 2 of Glucosidase 2 subunit beta OS=Mus musculus OX=10090 GN=Prkcsh	Prkcsh	88	18	747.41	2	76.67
Rab35	sp|Q6PHN9|RAB35_MOUSE	Ras-related protein Rab-35 OS=Mus musculus OX=10090 GN=Rab35 PE=1 SV=1	Rab35	88	12	976.046	2	80.14
Serpina1a	sp|P07758|A1AT1_MOUSE	Alpha-1-antitrypsin 1-1 OS=Mus musculus OX=10090 GN=Serpina1a PE=1 SV=4	Serpina1a	88	16	903.796	3	85.07
Set	sp|Q9EQU5|SET_MOUSE	Protein SET OS=Mus musculus OX=10090 GN=Set PE=1 SV=1	Set	88	11	1015.28	4	96.6
Snx12	tr|Q3V2H3|Q3V2H3_MOUSE	Sorting nexin-12 OS=Mus musculus OX=10090 GN=Snx12 PE=1 SV=1	Snx12	88	13	690.11	4	100.99
Tbc1d10b	sp|Q8BHL3|TB10B_MOUSE	TBC1 domain family member 10B OS=Mus musculus OX=10090 GN=Tbc1d10b PE=1 SV=2	Tbc1d10b	88	20	478.918	3	74.85
Wdr48	sp|Q8BH57|WDR48_MOUSE	WD repeat-containing protein 48 OS=Mus musculus OX=10090 GN=Wdr48 PE=1 SV=1	Wdr48	88	24	916.036	2	86.79
Acot13	sp|Q9CQR4|ACO13_MOUSE	Acyl-coenzyme A thioesterase 13 OS=Mus musculus OX=10090 GN=Acot13 PE=1 SV=1	Acot13	87	8	1223.65	2	84.11
Api5	sp|O35841|API5_MOUSE	Apoptosis inhibitor 5 OS=Mus musculus OX=10090 GN=Api5 PE=1 SV=2	Api5	87	16	888.484	2	80.32
Atp5o	tr|F7D3P8|F7D3P8_MOUSE	ATP synthase subunit O, mitochondrial (Fragment) OS=Mus musculus OX=10090 GN=Atp5o PE=1 SV=8	Atp5o	87	8	913.074	2	83.31
C2cd2l	sp|Q80X80|C2C2L_MOUSE	Phospholipid transfer protein C2CD2L OS=Mus musculus OX=10090 GN=C2cd2l PE=1 SV=3	C2cd2l	87	23	884.812	3	88.3
Camsap1	sp|A2AHC3|CAMP1_MOUSE	Calmodulin-regulated spectrin-associated protein 1 OS=Mus musculus OX=10090 GN=Camsap1 PE=1 SV=1	Camsap1	87	51	628.693	3	83.96
Cdh13	sp|Q9WTR5|CAD13_MOUSE	Cadherin-13 OS=Mus musculus OX=10090 GN=Cdh13 PE=1 SV=2	Cdh13	87	19	1028.55	3	89.31
Crip2	sp|Q9DCT8|CRIP2_MOUSE	Cysteine-rich protein 2 OS=Mus musculus OX=10090 GN=Crip2 PE=1 SV=1	Crip2	87	8	1312.05	3	106.45
Cul4b	sp|A2A432|CUL4B_MOUSE	Cullin-4B OS=Mus musculus OX=10090 GN=Cul4b PE=1 SV=1	Cul4b	87	34	999.57	2	87.87
Gspt2	sp|Q149F3|ERF3B_MOUSE	Eukaryotic peptide chain release factor GTP-binding subunit ERF3B OS=Mus musculus OX=10090 GN=Gspt2 PE=1 SV=1	Gspt2	87	27	1046.57	3	84.17
Hint1	sp|P70349|HINT1_MOUSE	Histidine triad nucleotide-binding protein 1 OS=Mus musculus OX=10090 GN=Hint1 PE=1 SV=3	Hint1	87	10	908.758	4	95.47
Mgll	sp|O35678|MGLL_MOUSE	Monoglyceride lipase OS=Mus musculus OX=10090 GN=Mgll PE=1 SV=1	Mgll	87	19	952.055	2	80.67
Myo1d	sp|Q5SYD0|MYO1D_MOUSE	Unconventional myosin-Id OS=Mus musculus OX=10090 GN=Myo1d PE=1 SV=1	Myo1d	87	37	934.094	2	91.51
Ntm	tr|F6RQ26|F6RQ26_MOUSE	Neurotrimin (Fragment) OS=Mus musculus OX=10090 GN=Ntm PE=1 SV=1	Ntm	87	5	1045.09	2	67.59
Sec24c	tr|Q8CGF4|Q8CGF4_MOUSE	Sec24 related gene family, member C (S. cerevisiae) OS=Mus musculus OX=10090 GN=Sec24c PE=2 SV=1	Sec24c	87	20	818.093	3	83.23
Sez6l2	sp|Q4V9Z5-2|SE6L2_MOUSE	Isoform 2 of Seizure 6-like protein 2 OS=Mus musculus OX=10090 GN=Sez6l2	Sez6l2	87	21	1270.61	2	83.53
Snx6	sp|Q6P8X1|SNX6_MOUSE	Sorting nexin-6 OS=Mus musculus OX=10090 GN=Snx6 PE=1 SV=2	Snx6	87	22	940.072	2	80.24
Srr	sp|Q9QZX7|SRR_MOUSE	Serine racemase OS=Mus musculus OX=10090 GN=Srr PE=1 SV=1	Srr	87	11	779.691	4	84.23
Tenm4	sp|Q3UHK6-3|TEN4_MOUSE	Isoform 3 of Teneurin-4 OS=Mus musculus OX=10090 GN=Tenm4	Tenm4	87	49	867.455	3	92.94
Txn	sp|P10639|THIO_MOUSE	Thioredoxin OS=Mus musculus OX=10090 GN=Txn PE=1 SV=3	Txn	87	6	965.032	2	92.25
Uba2	sp|Q9Z1F9|SAE2_MOUSE	SUMO-activating enzyme subunit 2 OS=Mus musculus OX=10090 GN=Uba2 PE=1 SV=1	Uba2	87	23	1029.55	2	80.63
Ablim1	sp|Q8K4G5|ABLM1_MOUSE	Actin-binding LIM protein 1 OS=Mus musculus OX=10090 GN=Ablim1 PE=1 SV=1	Ablim1	86	32	882.564	2	87.61
Ablim1	tr|E9Q9C4|E9Q9C4_MOUSE	Actin-binding LIM protein 1 OS=Mus musculus OX=10090 GN=Ablim1 PE=1 SV=1	Ablim1	86	31	882.564	2	87.61
Arpc4	sp|P59999|ARPC4_MOUSE	Actin-related protein 2/3 complex subunit 4 OS=Mus musculus OX=10090 GN=Arpc4 PE=1 SV=3	Arpc4	86	11	1172.15	2	93.82
Bpnt1	sp|Q9Z0S1|BPNT1_MOUSE	3'(2'),5'-bisphosphate nucleotidase 1 OS=Mus musculus OX=10090 GN=Bpnt1 PE=1 SV=2	Bpnt1	86	12	1005.58	2	89.95
Cacna1a	sp|P97445|CAC1A_MOUSE	Voltage-dependent P/Q-type calcium channel subunit alpha-1A OS=Mus musculus OX=10090 GN=Cacna1a PE=1 SV=2	Cacna1a	86	46	1025.04	2	113.04
Cst3	sp|P21460|CYTC_MOUSE	Cystatin-C OS=Mus musculus OX=10090 GN=Cst3 PE=1 SV=2	Cst3	86	9	933.018	2	81.62
Cul4a	sp|Q3TCH7|CUL4A_MOUSE	Cullin-4A OS=Mus musculus OX=10090 GN=Cul4a PE=1 SV=1	Cul4a	86	33	594.585	4	80.53
Dmd	sp|P11531|DMD_MOUSE	Dystrophin OS=Mus musculus OX=10090 GN=Dmd PE=1 SV=3	Dmd	86	50	895.483	2	75.84
Lactb	sp|Q9EP89|LACTB_MOUSE	Serine beta-lactamase-like protein LACTB, mitochondrial OS=Mus musculus OX=10090 GN=Lactb PE=1 SV=1	Lactb	86	23	1103.63	2	101.86
Lmo7	tr|A0T1J8|A0T1J8_MOUSE	LIM domain only 7 OS=Mus musculus OX=10090 GN=Lmo7 PE=2 SV=1	Lmo7	86	49	789.748	3	99.43
Ndufb10	sp|Q9DCS9|NDUBA_MOUSE	NADH dehydrogenase [ubiquinone] 1 beta subcomplex subunit 10 OS=Mus musculus OX=10090 GN=Ndufb10 PE=1 SV=3	Ndufb10	86	13	661.369	4	75.06
Ndufb8	sp|Q9D6J5|NDUB8_MOUSE	NADH dehydrogenase [ubiquinone] 1 beta subcomplex subunit 8, mitochondrial OS=Mus musculus OX=10090 GN=Ndufb8 PE=1 SV=1	Ndufb8	86	13	644.061	4	82.59
Osbpl1a	sp|Q91XL9|OSBL1_MOUSE	Oxysterol-binding protein-related protein 1 OS=Mus musculus OX=10090 GN=Osbpl1a PE=1 SV=2	Osbpl1a	86	21	822.132	3	79.73
Pcsk1n	sp|Q9QXV0|PCS1N_MOUSE	ProSAAS OS=Mus musculus OX=10090 GN=Pcsk1n PE=1 SV=2	Pcsk1n	86	11	938.974	2	91.88
Ppfia1	tr|B8QI33|B8QI33_MOUSE	Liprin-alpha 1 OS=Mus musculus OX=10090 GN=Ppfia1 PE=2 SV=1	Ppfia1	86	30	1169.16	2	106.13
Ptms	sp|Q9D0J8|PTMS_MOUSE	Parathymosin OS=Mus musculus OX=10090 GN=Ptms PE=1 SV=3	Ptms	86	6	842.492	2	91.71
Ptprn2	sp|P80560|PTPR2_MOUSE	Receptor-type tyrosine-protein phosphatase N2 OS=Mus musculus OX=10090 GN=Ptprn2 PE=1 SV=2	Ptprn2	86	31	902.561	2	82.48
Purb	sp|O35295|PURB_MOUSE	Transcriptional activator protein Pur-beta OS=Mus musculus OX=10090 GN=Purb PE=1 SV=3	Purb	86	16	1219.62	2	103.23
Rogdi	sp|Q3TDK6|ROGDI_MOUSE	Protein rogdi homolog OS=Mus musculus OX=10090 GN=Rogdi PE=1 SV=2	Rogdi	86	18	1226.7	2	96.79
Rplp0	sp|P14869|RLA0_MOUSE	60S acidic ribosomal protein P0 OS=Mus musculus OX=10090 GN=Rplp0 PE=1 SV=3	Rplp0	86	16	915.522	2	87.49
Ruvbl1	sp|P60122|RUVB1_MOUSE	RuvB-like 1 OS=Mus musculus OX=10090 GN=Ruvbl1 PE=1 SV=1	Ruvbl1	86	21	1159.11	2	96.55
Ssb	sp|P32067|LA_MOUSE	Lupus La protein homolog OS=Mus musculus OX=10090 GN=Ssb PE=1 SV=1	Ssb	86	28	1079.14	2	92.59
Wasf3	sp|Q8VHI6|WASF3_MOUSE	Wiskott-Aldrich syndrome protein family member 3 OS=Mus musculus OX=10090 GN=Wasf3 PE=1 SV=1	Wasf3	86	10	964.55	2	86.81
Akap9	sp|Q70FJ1|AKAP9_MOUSE	A-kinase anchor protein 9 OS=Mus musculus OX=10090 GN=Akap9 PE=1 SV=2	Akap9	85	63	1206.64	2	91.19
Aldh18a1	sp|Q9Z110|P5CS_MOUSE	Delta-1-pyrroline-5-carboxylate synthase OS=Mus musculus OX=10090 GN=Aldh18a1 PE=1 SV=2	Aldh18a1	85	34	1025.21	3	88.62
Blvra	sp|Q9CY64|BIEA_MOUSE	Biliverdin reductase A OS=Mus musculus OX=10090 GN=Blvra PE=1 SV=1	Blvra	85	18	1026.6	2	93.06
Chl1	sp|P70232-2|NCHL1_MOUSE	Isoform 2 of Neural cell adhesion molecule L1-like protein OS=Mus musculus OX=10090 GN=Chl1	Chl1	85	25	482.001	4	77.19
Ddt	sp|O35215|DOPD_MOUSE	D-dopachrome decarboxylase OS=Mus musculus OX=10090 GN=Ddt PE=1 SV=3	Ddt	85	13	756.785	3	79.49
Dock7	sp|Q8R1A4|DOCK7_MOUSE	Dedicator of cytokinesis protein 7 OS=Mus musculus OX=10090 GN=Dock7 PE=1 SV=3	Dock7	85	43	1057.61	2	86.62
Dpp3	sp|Q99KK7|DPP3_MOUSE	Dipeptidyl peptidase 3 OS=Mus musculus OX=10090 GN=Dpp3 PE=1 SV=2	Dpp3	85	23	661.118	4	88.72
Dusp3	sp|Q9D7X3|DUS3_MOUSE	Dual specificity protein phosphatase 3 OS=Mus musculus OX=10090 GN=Dusp3 PE=1 SV=1	Dusp3	85	6	1221.69	2	107.79
Eif3i	sp|Q9QZD9|EIF3I_MOUSE	Eukaryotic translation initiation factor 3 subunit I OS=Mus musculus OX=10090 GN=Eif3i PE=1 SV=1	Eif3i	85	17	970.234	4	74.89
Epm2aip1	sp|Q8VEH5|EPMIP_MOUSE	EPM2A-interacting protein 1 OS=Mus musculus OX=10090 GN=Epm2aip1 PE=1 SV=1	Epm2aip1	85	23	454.217	4	75.53
Exoc1	sp|Q8R3S6|EXOC1_MOUSE	Exocyst complex component 1 OS=Mus musculus OX=10090 GN=Exoc1 PE=1 SV=4	Exoc1	85	28	897.165	3	87.68
Gabrb3	sp|P63080|GBRB3_MOUSE	Gamma-aminobutyric acid receptor subunit beta-3 OS=Mus musculus OX=10090 GN=Gabrb3 PE=1 SV=1	Gabrb3	85	12	842.169	4	75.24
Gnal	tr|Q66L47|Q66L47_MOUSE	Guanine nucleotide binding protein, alpha stimulating, olfactory type OS=Mus musculus OX=10090 GN=Gnal PE=1 SV=1	Gnal	85	16	833.523	2	82.13
Hcn1	sp|O88704|HCN1_MOUSE	Potassium/sodium hyperpolarization-activated cyclic nucleotide-gated channel 1 OS=Mus musculus OX=10090 GN=Hcn1 PE=1 SV=1	Hcn1	85	26	1119.01	2	89.55
Hip1	sp|Q8VD75|HIP1_MOUSE	Huntingtin-interacting protein 1 OS=Mus musculus OX=10090 GN=Hip1 PE=1 SV=2	Hip1	85	38	984.584	2	98.9
Kcnma1	sp|Q08460|KCMA1_MOUSE	Calcium-activated potassium channel subunit alpha-1 OS=Mus musculus OX=10090 GN=Kcnma1 PE=1 SV=2	Kcnma1	85	27	704.361	2	72.39
Lrrc47	sp|Q505F5|LRC47_MOUSE	Leucine-rich repeat-containing protein 47 OS=Mus musculus OX=10090 GN=Lrrc47 PE=1 SV=1	Lrrc47	85	25	884.913	2	77.17
Mpp3	sp|O88910|MPP3_MOUSE	MAGUK p55 subfamily member 3 OS=Mus musculus OX=10090 GN=Mpp3 PE=1 SV=2	Mpp3	85	28	898.185	3	91.48
Pex5l	sp|Q8C437-3|PEX5R_MOUSE	Isoform 3 of PEX5-related protein OS=Mus musculus OX=10090 GN=Pex5l	Pex5l	85	24	1174.13	2	118.12
Prkcsh	sp|O08795|GLU2B_MOUSE	Glucosidase 2 subunit beta OS=Mus musculus OX=10090 GN=Prkcsh PE=1 SV=1	Prkcsh	85	17	747.41	2	76.67
Prmt8	sp|Q6PAK3|ANM8_MOUSE	Protein arginine N-methyltransferase 8 OS=Mus musculus OX=10090 GN=Prmt8 PE=1 SV=2	Prmt8	85	18	958.474	3	94.91
Rbm14	sp|Q8C2Q3|RBM14_MOUSE	RNA-binding protein 14 OS=Mus musculus OX=10090 GN=Rbm14 PE=1 SV=1	Rbm14	85	27	923.798	3	113.39
Rps21	sp|Q9CQR2|RS21_MOUSE	40S ribosomal protein S21 OS=Mus musculus OX=10090 GN=Rps21 PE=1 SV=1	Rps21	85	7	944.981	2	83.72
Rps28	sp|P62858|RS28_MOUSE	40S ribosomal protein S28 OS=Mus musculus OX=10090 GN=Rps28 PE=1 SV=1	Rps28	85	7	692.053	3	75.87
Smc3	sp|Q9CW03|SMC3_MOUSE	Structural maintenance of chromosomes protein 3 OS=Mus musculus OX=10090 GN=Smc3 PE=1 SV=2	Smc3	85	49	955.527	2	83.87
Specc1	sp|Q5SXY1|CYTSB_MOUSE	Cytospin-B OS=Mus musculus OX=10090 GN=Specc1 PE=1 SV=2	Specc1	85	37	935.526	2	80.84
Vamp1	sp|Q62442|VAMP1_MOUSE	Vesicle-associated membrane protein 1 OS=Mus musculus OX=10090 GN=Vamp1 PE=1 SV=1	Vamp1	85	7	1029.87	3	114.03
Znf638	sp|Q61464-4|ZN638_MOUSE	Isoform 4 of Zinc finger protein 638 OS=Mus musculus OX=10090 GN=Znf638	Znf638	85	44	1148.08	2	89.36
Bzw1	sp|Q9CQC6|BZW1_MOUSE	Basic leucine zipper and W2 domain-containing protein 1 OS=Mus musculus OX=10090 GN=Bzw1 PE=1 SV=1	Bzw1	84	25	869.515	2	81.97
Cadm4	sp|Q8R464|CADM4_MOUSE	Cell adhesion molecule 4 OS=Mus musculus OX=10090 GN=Cadm4 PE=1 SV=1	Cadm4	84	9	742.031	3	82.81
Capza1	sp|P47753|CAZA1_MOUSE	F-actin-capping protein subunit alpha-1 OS=Mus musculus OX=10090 GN=Capza1 PE=1 SV=4	Capza1	84	7	879.812	3	95.82
Cyb5r3	sp|Q9DCN2|NB5R3_MOUSE	NADH-cytochrome b5 reductase 3 OS=Mus musculus OX=10090 GN=Cyb5r3 PE=1 SV=3	Cyb5r3	84	18	1103.63	2	86.71
Diras2	sp|Q5PR73|DIRA2_MOUSE	GTP-binding protein Di-Ras2 OS=Mus musculus OX=10090 GN=Diras2 PE=1 SV=1	Diras2	84	10	797.423	2	89.04
Elavl4	sp|Q61701-11|ELAV4_MOUSE	Isoform 10 of ELAV-like protein 4 OS=Mus musculus OX=10090 GN=Elavl4	Elavl4	84	18	1018.05	2	86.95
Exoc3	sp|Q6KAR6|EXOC3_MOUSE	Exocyst complex component 3 OS=Mus musculus OX=10090 GN=Exoc3 PE=1 SV=2	Exoc3	84	31	906.521	2	77.5
Fmnl2	sp|A2APV2-3|FMNL2_MOUSE	Isoform 3 of Formin-like protein 2 OS=Mus musculus OX=10090 GN=Fmnl2	Fmnl2	84	40	1127.62	2	90.12
Gnl1	sp|P36916|GNL1_MOUSE	Guanine nucleotide-binding protein-like 1 OS=Mus musculus OX=10090 GN=Gnl1 PE=1 SV=4	Gnl1	84	21	767.73	3	91.57
Mapk9	sp|Q9WTU6|MK09_MOUSE	Mitogen-activated protein kinase 9 OS=Mus musculus OX=10090 GN=Mapk9 PE=1 SV=2	Mapk9	84	21	1048.14	2	75.65
Mark3	sp|Q03141|MARK3_MOUSE	MAP/microtubule affinity-regulating kinase 3 OS=Mus musculus OX=10090 GN=Mark3 PE=1 SV=2	Mark3	84	27	1034.58	2	88.25
Palm2	sp|Q8BR92|PALM2_MOUSE	Paralemmin-2 OS=Mus musculus OX=10090 GN=Palm2 PE=1 SV=1	Palm2	84	19	597.02	3	80.65
Pmpca	sp|Q9DC61|MPPA_MOUSE	Mitochondrial-processing peptidase subunit alpha OS=Mus musculus OX=10090 GN=Pmpca PE=1 SV=1	Pmpca	84	22	873.026	2	83.35
Rpn2	tr|A2ACG7|A2ACG7_MOUSE	Dolichyl-diphosphooligosaccharide--protein glycosyltransferase subunit 2 OS=Mus musculus OX=10090 GN=Rpn2 PE=1 SV=1	Rpn2	84	19	1187.72	2	97.34
Rps7	sp|P62082|RS7_MOUSE	40S ribosomal protein S7 OS=Mus musculus OX=10090 GN=Rps7 PE=2 SV=1	Rps7	84	10	748.418	4	82.26
Serpinb6	sp|Q60854|SPB6_MOUSE	Serpin B6 OS=Mus musculus OX=10090 GN=Serpinb6 PE=1 SV=1	Serpinb6	84	22	1057.59	2	108.05
Slc25a23	sp|Q6GQS1|SCMC3_MOUSE	Calcium-binding mitochondrial carrier protein SCaMC-3 OS=Mus musculus OX=10090 GN=Slc25a23 PE=1 SV=1	Slc25a23	84	23	983.586	2	91.15
Snrpa	sp|Q62189|SNRPA_MOUSE	U1 small nuclear ribonucleoprotein A OS=Mus musculus OX=10090 GN=Snrpa PE=1 SV=3	Snrpa	84	14	1129.64	3	78.27
Spr	tr|Q91XH5|Q91XH5_MOUSE	Sepiapterin reductase OS=Mus musculus OX=10090 GN=Spr PE=1 SV=1	Spr	84	12	937.535	2	84.93
Strn3	sp|Q9ERG2|STRN3_MOUSE	Striatin-3 OS=Mus musculus OX=10090 GN=Strn3 PE=1 SV=1	Strn3	84	23	721.412	4	86.15
Stx12	sp|Q9ER00|STX12_MOUSE	Syntaxin-12 OS=Mus musculus OX=10090 GN=Stx12 PE=1 SV=1	Stx12	84	13	867.823	3	81.31
Taok2	sp|Q6ZQ29-2|TAOK2_MOUSE	Isoform 2 of Serine/threonine-protein kinase TAO2 OS=Mus musculus OX=10090 GN=Taok2	Taok2	84	36	1170.11	2	100.11
Tenm4	sp|Q3UHK6|TEN4_MOUSE	Teneurin-4 OS=Mus musculus OX=10090 GN=Tenm4 PE=1 SV=2	Tenm4	84	47	1035.55	2	91.12
Trappc8	tr|A0A286YCX6|A0A286YCX6_MOUSE	Trafficking protein particle complex 8 OS=Mus musculus OX=10090 GN=Trappc8 PE=1 SV=2	Trappc8	84	43	882.512	2	76.95
Trappc9	sp|Q3U0M1|TPPC9_MOUSE	Trafficking protein particle complex subunit 9 OS=Mus musculus OX=10090 GN=Trappc9 PE=1 SV=2	Trappc9	84	27	850.994	2	82.59
Vps53	sp|Q8CCB4|VPS53_MOUSE	Vacuolar protein sorting-associated protein 53 homolog OS=Mus musculus OX=10090 GN=Vps53 PE=1 SV=1	Vps53	84	26	1023.6	2	110.52
Cad	sp|B2RQC6|PYR1_MOUSE	CAD protein OS=Mus musculus OX=10090 GN=Cad PE=1 SV=1	Cad	83	40	1069.13	2	91.23
Eif5b	sp|Q05D44|IF2P_MOUSE	Eukaryotic translation initiation factor 5B OS=Mus musculus OX=10090 GN=Eif5b PE=1 SV=2	Eif5b	83	41	798.403	2	85.91
Gcc2	sp|Q8CHG3|GCC2_MOUSE	GRIP and coiled-coil domain-containing protein 2 OS=Mus musculus OX=10090 GN=Gcc2 PE=1 SV=2	Gcc2	83	55	1108.61	2	107.5
Gmfb	sp|Q9CQI3|GMFB_MOUSE	Glia maturation factor beta OS=Mus musculus OX=10090 GN=Gmfb PE=1 SV=3	Gmfb	83	10	1077.92	3	84.88
Gria4	sp|Q9Z2W8|GRIA4_MOUSE	Glutamate receptor 4 OS=Mus musculus OX=10090 GN=Gria4 PE=1 SV=2	Gria4	83	22	1090.09	2	86.26
Itsn2	tr|B2RR82|B2RR82_MOUSE	Intersectin-2 OS=Mus musculus OX=10090 GN=Itsn2 PE=1 SV=1	Itsn2	83	41	1117.61	2	83.43
Mprip	sp|P97434-2|MPRIP_MOUSE	Isoform 2 of Myosin phosphatase Rho-interacting protein OS=Mus musculus OX=10090 GN=Mprip	Mprip	83	39	828.953	2	84.64
Ndufc2	sp|Q9CQ54|NDUC2_MOUSE	NADH dehydrogenase [ubiquinone] 1 subunit C2 OS=Mus musculus OX=10090 GN=Ndufc2 PE=1 SV=1	Ndufc2	83	8	626.014	3	72.53
Ppm1e	sp|Q80TL0|PPM1E_MOUSE	Protein phosphatase 1E OS=Mus musculus OX=10090 GN=Ppm1e PE=1 SV=2	Ppm1e	83	13	1108.09	2	95.17
Ppp1r12a	tr|A0A1W2P750|A0A1W2P750_MOUSE	Protein phosphatase 1 regulatory subunit 12A (Fragment) OS=Mus musculus OX=10090 GN=Ppp1r12a PE=1 SV=1	Ppp1r12a	83	31	1114.62	2	99.12
Preb	sp|Q9WUQ2|PREB_MOUSE	Prolactin regulatory element-binding protein OS=Mus musculus OX=10090 GN=Preb PE=1 SV=1	Preb	83	13	883.044	2	87.24
Rab8a	sp|P55258|RAB8A_MOUSE	Ras-related protein Rab-8A OS=Mus musculus OX=10090 GN=Rab8a PE=1 SV=2	Rab8a	83	9	610.104	4	75.81
Scn3a	sp|A2ASI5|SCN3A_MOUSE	Sodium channel protein type 3 subunit alpha OS=Mus musculus OX=10090 GN=Scn3a PE=1 SV=1	Scn3a	83	29	1051.57	2	85.22
Smc1a	sp|Q9CU62|SMC1A_MOUSE	Structural maintenance of chromosomes protein 1A OS=Mus musculus OX=10090 GN=Smc1a PE=1 SV=4	Smc1a	83	50	849.997	2	80.76
Stxbp5	sp|Q8K400|STXB5_MOUSE	Syntaxin-binding protein 5 OS=Mus musculus OX=10090 GN=Stxbp5 PE=1 SV=3	Stxbp5	83	21	979.51	3	109.78
Tcerg1	sp|Q8CGF7|TCRG1_MOUSE	Transcription elongation regulator 1 OS=Mus musculus OX=10090 GN=Tcerg1 PE=1 SV=2	Tcerg1	83	36	638.345	3	91.34
Tomm40	sp|Q9QYA2|TOM40_MOUSE	Mitochondrial import receptor subunit TOM40 homolog OS=Mus musculus OX=10090 GN=Tomm40 PE=1 SV=3	Tomm40	83	12	1092.12	2	92.39
Uqcr10	sp|Q8R1I1|QCR9_MOUSE	Cytochrome b-c1 complex subunit 9 OS=Mus musculus OX=10090 GN=Uqcr10 PE=1 SV=1	Uqcr10	83	4	829.431	3	86.03
Vat1	sp|Q62465|VAT1_MOUSE	Synaptic vesicle membrane protein VAT-1 homolog OS=Mus musculus OX=10090 GN=Vat1 PE=1 SV=3	Vat1	83	19	1060.09	2	90.72
Vcan	tr|E9QMK2|E9QMK2_MOUSE	Versican core protein OS=Mus musculus OX=10090 GN=Vcan PE=1 SV=1	Vcan	83	22	654.347	4	83.87
Vwa8	sp|Q8CC88-2|VWA8_MOUSE	Isoform 2 of von Willebrand factor A domain-containing protein 8 OS=Mus musculus OX=10090 GN=Vwa8	Vwa8	83	40	999.592	2	85.69
Alg2	sp|Q9DBE8|ALG2_MOUSE	Alpha-1,3/1,6-mannosyltransferase ALG2 OS=Mus musculus OX=10090 GN=Alg2 PE=1 SV=2	Alg2	82	20	1039.61	2	90.38
Apoa1	sp|Q00623|APOA1_MOUSE	Apolipoprotein A-I OS=Mus musculus OX=10090 GN=Apoa1 PE=1 SV=2	Apoa1	82	20	924.522	2	83.4
Bsg	sp|P18572|BASI_MOUSE	Basigin OS=Mus musculus OX=10090 GN=Bsg PE=1 SV=2	Bsg	82	11	891.481	2	85.22
Camkk2	sp|Q8C078|KKCC2_MOUSE	Calcium/calmodulin-dependent protein kinase kinase 2 OS=Mus musculus OX=10090 GN=Camkk2 PE=1 SV=2	Camkk2	82	20	1096.58	3	79.39
Cdh2	sp|P15116|CADH2_MOUSE	Cadherin-2 OS=Mus musculus OX=10090 GN=Cdh2 PE=1 SV=2	Cdh2	82	27	863.099	3	78.55
Cspg4	sp|Q8VHY0|CSPG4_MOUSE	Chondroitin sulfate proteoglycan 4 OS=Mus musculus OX=10090 GN=Cspg4 PE=1 SV=3	Cspg4	82	35	922.791	3	82.67
Dlgap4	sp|B1AZP2-2|DLGP4_MOUSE	Isoform 2 of Disks large-associated protein 4 OS=Mus musculus OX=10090 GN=Dlgap4	Dlgap4	82	30	1070.63	2	104.63
Dnajc13	tr|D4AFX7|D4AFX7_MOUSE	DnaJ heat shock protein family (Hsp40) member C13 OS=Mus musculus OX=10090 GN=Dnajc13 PE=1 SV=1	Dnajc13	82	50	912.539	2	84.04
Ecpas	sp|Q6PDI5|ECM29_MOUSE	Proteasome adapter and scaffold protein ECM29 OS=Mus musculus OX=10090 GN=Ecpas PE=1 SV=3	Ecpas	82	44	878.517	2	85.68
Gng2	sp|P63213|GBG2_MOUSE	Guanine nucleotide-binding protein G(I)/G(S)/G(O) subunit gamma-2 OS=Mus musculus OX=10090 GN=Gng2 PE=1 SV=2	Gng2	82	9	974.253	4	94.42
Grin2a	sp|P35436|NMDE1_MOUSE	Glutamate receptor ionotropic, NMDA 2A OS=Mus musculus OX=10090 GN=Grin2a PE=1 SV=2	Grin2a	82	27	886.511	2	84.74
Hnrnpdl	tr|D3YTQ3|D3YTQ3_MOUSE	Heterogeneous nuclear ribonucleoprotein D-like OS=Mus musculus OX=10090 GN=Hnrnpdl PE=1 SV=1	Hnrnpdl	82	18	1157.64	2	71.84
Itsn2	sp|Q9Z0R6|ITSN2_MOUSE	Intersectin-2 OS=Mus musculus OX=10090 GN=Itsn2 PE=1 SV=2	Itsn2	82	40	1117.61	2	83.43
Mrtfb	sp|P59759|MRTFB_MOUSE	Myocardin-related transcription factor B OS=Mus musculus OX=10090 GN=Mrtfb PE=1 SV=1	Mrtfb	82	27	1066.23	3	77.3
Pex5l	sp|Q8C437|PEX5R_MOUSE	PEX5-related protein OS=Mus musculus OX=10090 GN=Pex5l PE=1 SV=2	Pex5l	82	23	1174.13	2	118.12
Pgrmc1	sp|O55022|PGRC1_MOUSE	Membrane-associated progesterone receptor component 1 OS=Mus musculus OX=10090 GN=Pgrmc1 PE=1 SV=4	Pgrmc1	82	13	1177.05	2	94.31
Plcg1	sp|Q62077|PLCG1_MOUSE	1-phosphatidylinositol 4,5-bisphosphate phosphodiesterase gamma-1 OS=Mus musculus OX=10090 GN=Plcg1 PE=1 SV=2	Plcg1	82	30	541.293	3	79.71
Reep5	tr|G3X8R0|G3X8R0_MOUSE	Receptor expression-enhancing protein OS=Mus musculus OX=10090 GN=Reep5 PE=1 SV=1	Reep5	82	11	868.495	2	81.77
Rpl8	sp|P62918|RL8_MOUSE	60S ribosomal protein L8 OS=Mus musculus OX=10090 GN=Rpl8 PE=1 SV=2	Rpl8	82	16	766.417	3	76.97
Usp15	sp|Q8R5H1|UBP15_MOUSE	Ubiquitin carboxyl-terminal hydrolase 15 OS=Mus musculus OX=10090 GN=Usp15 PE=1 SV=1	Usp15	82	35	678.381	3	88.62
Znf638	sp|Q61464|ZN638_MOUSE	Zinc finger protein 638 OS=Mus musculus OX=10090 GN=Znf638 PE=1 SV=2	Znf638	82	42	1148.08	2	89.36
Abhd16a	sp|Q9Z1Q2|ABHGA_MOUSE	Phosphatidylserine lipase ABHD16A OS=Mus musculus OX=10090 GN=Abhd16a PE=1 SV=3	Abhd16a	81	29	1151.09	2	90.02
Acin1	sp|Q9JIX8-4|ACINU_MOUSE	Isoform 4 of Apoptotic chromatin condensation inducer in the nucleus OS=Mus musculus OX=10090 GN=Acin1	Acin1	81	33	756.072	3	87.11
Adk	sp|P55264|ADK_MOUSE	Adenosine kinase OS=Mus musculus OX=10090 GN=Adk PE=1 SV=2	Adk	81	15	1234.22	2	76.73
Ampd2	tr|A2AE27|A2AE27_MOUSE	AMP deaminase OS=Mus musculus OX=10090 GN=Ampd2 PE=1 SV=1	Ampd2	81	35	558.318	3	97.47
Arhgef12	sp|Q8R4H2|ARHGC_MOUSE	Rho guanine nucleotide exchange factor 12 OS=Mus musculus OX=10090 GN=Arhgef12 PE=1 SV=2	Arhgef12	81	42	667.695	3	84.59
Arrb1	sp|Q8BWG8|ARRB1_MOUSE	Beta-arrestin-1 OS=Mus musculus OX=10090 GN=Arrb1 PE=1 SV=1	Arrb1	81	19	759.907	4	84.46
Bcap31	sp|Q61335|BAP31_MOUSE	B-cell receptor-associated protein 31 OS=Mus musculus OX=10090 GN=Bcap31 PE=1 SV=4	Bcap31	81	25	856.978	2	80.6
Cstb	sp|Q62426|CYTB_MOUSE	Cystatin-B OS=Mus musculus OX=10090 GN=Cstb PE=1 SV=1	Cstb	81	5	906.565	2	80.79
Erlin2	sp|Q8BFZ9|ERLN2_MOUSE	Erlin-2 OS=Mus musculus OX=10090 GN=Erlin2 PE=1 SV=1	Erlin2	81	18	979.058	2	88.27
Fam98b	sp|Q80VD1|FA98B_MOUSE	Protein FAM98B OS=Mus musculus OX=10090 GN=Fam98b PE=1 SV=1	Fam98b	81	14	524.324	3	82.96
Fmnl2	sp|A2APV2|FMNL2_MOUSE	Formin-like protein 2 OS=Mus musculus OX=10090 GN=Fmnl2 PE=1 SV=2	Fmnl2	81	37	1127.62	2	90.12
Gnal	sp|Q8CGK7|GNAL_MOUSE	Guanine nucleotide-binding protein G(olf) subunit alpha OS=Mus musculus OX=10090 GN=Gnal PE=1 SV=1	Gnal	81	14	833.523	2	82.13
Inpp4a	sp|Q9EPW0-2|INP4A_MOUSE	Isoform 2 of Inositol polyphosphate-4-phosphatase type I A OS=Mus musculus OX=10090 GN=Inpp4a	Inpp4a	81	21	683.899	4	86.86
Ndufa8	sp|Q9DCJ5|NDUA8_MOUSE	NADH dehydrogenase [ubiquinone] 1 alpha subcomplex subunit 8 OS=Mus musculus OX=10090 GN=Ndufa8 PE=1 SV=3	Ndufa8	81	8	629.332	3	76.55
Ndufv3	tr|Q3U422|Q3U422_MOUSE	Complex I-9kD OS=Mus musculus OX=10090 GN=Ndufv3 PE=1 SV=1	Ndufv3	81	16	881.48	4	104.86
Psd	sp|Q5DTT2|PSD1_MOUSE	PH and SEC7 domain-containing protein 1 OS=Mus musculus OX=10090 GN=Psd PE=1 SV=2	Psd	81	35	970.032	4	76.86
Puf60	sp|Q3UEB3|PUF60_MOUSE	Poly(U)-binding-splicing factor PUF60 OS=Mus musculus OX=10090 GN=Puf60 PE=1 SV=2	Puf60	81	22	889.158	3	93.17
Rab21	sp|P35282|RAB21_MOUSE	Ras-related protein Rab-21 OS=Mus musculus OX=10090 GN=Rab21 PE=1 SV=4	Rab21	81	13	900.148	3	101.08
Sez6l2	sp|Q4V9Z5|SE6L2_MOUSE	Seizure 6-like protein 2 OS=Mus musculus OX=10090 GN=Sez6l2 PE=1 SV=1	Sez6l2	81	18	1270.61	2	83.53
Slc32a1	sp|O35633|VIAAT_MOUSE	Vesicular inhibitory amino acid transporter OS=Mus musculus OX=10090 GN=Slc32a1 PE=1 SV=3	Slc32a1	81	13	861.473	3	80.15
Uba6	sp|Q8C7R4|UBA6_MOUSE	Ubiquitin-like modifier-activating enzyme 6 OS=Mus musculus OX=10090 GN=Uba6 PE=1 SV=1	Uba6	81	36	1003.05	2	80.99
Ube2n	sp|P61089|UBE2N_MOUSE	Ubiquitin-conjugating enzyme E2 N OS=Mus musculus OX=10090 GN=Ube2n PE=1 SV=1	Ube2n	81	9	754.404	2	84.06
Aldh1a1	sp|P24549|AL1A1_MOUSE	Retinal dehydrogenase 1 OS=Mus musculus OX=10090 GN=Aldh1a1 PE=1 SV=5	Aldh1a1	80	16	852.002	2	81.96
Atxn2l	sp|Q7TQH0|ATX2L_MOUSE	Ataxin-2-like protein OS=Mus musculus OX=10090 GN=Atxn2l PE=1 SV=1	Atxn2l	80	33	1200.14	2	79.45
Clint1	tr|Q5SUH6|Q5SUH6_MOUSE	Clathrin interactor 1 OS=Mus musculus OX=10090 GN=Clint1 PE=1 SV=1	Clint1	80	17	984.025	2	84.2
Coro7	sp|Q9D2V7|CORO7_MOUSE	Coronin-7 OS=Mus musculus OX=10090 GN=Coro7 PE=1 SV=2	Coro7	80	30	879.142	3	79.31
Dip2a	tr|D3Z7D3|D3Z7D3_MOUSE	Disco-interacting protein 2 homolog A OS=Mus musculus OX=10090 GN=Dip2a PE=1 SV=1	Dip2a	80	35	1024.58	2	97.29
Efr3b	sp|Q6ZQ18|EFR3B_MOUSE	Protein EFR3 homolog B OS=Mus musculus OX=10090 GN=Efr3b PE=1 SV=2	Efr3b	80	30	923.505	2	79.75
Fubp1	sp|Q91WJ8|FUBP1_MOUSE	Far upstream element-binding protein 1 OS=Mus musculus OX=10090 GN=Fubp1 PE=1 SV=1	Fubp1	80	23	726.892	2	74.32
Luzp1	sp|Q8R4U7|LUZP1_MOUSE	Leucine zipper protein 1 OS=Mus musculus OX=10090 GN=Luzp1 PE=1 SV=2	Luzp1	80	39	964.552	2	86.47
Mlf2	sp|Q99KX1|MLF2_MOUSE	Myeloid leukemia factor 2 OS=Mus musculus OX=10090 GN=Mlf2 PE=1 SV=1	Mlf2	80	14	891.413	4	84.27
Nav1	sp|Q8CH77|NAV1_MOUSE	Neuron navigator 1 OS=Mus musculus OX=10090 GN=Nav1 PE=1 SV=2	Nav1	80	50	927.546	2	82.4
Ndufab1	sp|Q9CR21|ACPM_MOUSE	Acyl carrier protein, mitochondrial OS=Mus musculus OX=10090 GN=Ndufab1 PE=1 SV=1	Ndufab1	80	6	835.979	2	69.36
Ppp1r1b	sp|Q60829|PPR1B_MOUSE	Protein phosphatase 1 regulatory subunit 1B OS=Mus musculus OX=10090 GN=Ppp1r1b PE=1 SV=2	Ppp1r1b	80	12	988.997	2	92.89
Prkar1b	sp|P12849|KAP1_MOUSE	cAMP-dependent protein kinase type I-beta regulatory subunit OS=Mus musculus OX=10090 GN=Prkar1b PE=1 SV=2	Prkar1b	80	20	1118.06	2	111.2
Scp2	sp|P32020|NLTP_MOUSE	Non-specific lipid-transfer protein OS=Mus musculus OX=10090 GN=Scp2 PE=1 SV=3	Scp2	80	19	1124.15	2	100.7
Sf3a1	sp|Q8K4Z5|SF3A1_MOUSE	Splicing factor 3A subunit 1 OS=Mus musculus OX=10090 GN=Sf3a1 PE=1 SV=1	Sf3a1	80	29	994.563	2	95.91
Sgta	sp|Q8BJU0|SGTA_MOUSE	Small glutamine-rich tetratricopeptide repeat-containing protein alpha OS=Mus musculus OX=10090 GN=Sgta PE=1 SV=2	Sgta	80	19	1050.09	2	91.15
Tpd52	sp|Q62393-3|TPD52_MOUSE	Isoform 3 of Tumor protein D52 OS=Mus musculus OX=10090 GN=Tpd52	Tpd52	80	12	967.067	2	103.48
Unc13b	tr|A0A140LHX5|A0A140LHX5_MOUSE	Protein unc-13 homolog B OS=Mus musculus OX=10090 GN=Unc13b PE=1 SV=1	Unc13b	80	31	694.71	3	76.85
Vcan	sp|Q62059-3|CSPG2_MOUSE	Isoform V2 of Versican core protein OS=Mus musculus OX=10090 GN=Vcan	Vcan	80	21	654.347	4	83.87
Vps13d	tr|B1ART2|B1ART2_MOUSE	Vacuolar protein sorting 13D OS=Mus musculus OX=10090 GN=Vps13d PE=1 SV=2	Vps13d	80	57	959.049	2	97
Adcy5	sp|P84309-2|ADCY5_MOUSE	Isoform 2 of Adenylate cyclase type 5 OS=Mus musculus OX=10090 GN=Adcy5	Adcy5	79	31	572.986	3	81.71
Apc	sp|Q61315|APC_MOUSE	Adenomatous polyposis coli protein OS=Mus musculus OX=10090 GN=Apc PE=1 SV=1	Apc	79	48	953.519	2	83.07
Atxn10	sp|P28658|ATX10_MOUSE	Ataxin-10 OS=Mus musculus OX=10090 GN=Atxn10 PE=1 SV=2	Atxn10	79	22	1007.06	2	101.36
Clint1	sp|Q99KN9|EPN4_MOUSE	Clathrin interactor 1 OS=Mus musculus OX=10090 GN=Clint1 PE=1 SV=2	Clint1	79	17	984.025	2	84.2
Eif2s3x	sp|Q9Z0N1|IF2G_MOUSE	Eukaryotic translation initiation factor 2 subunit 3, X-linked OS=Mus musculus OX=10090 GN=Eif2s3x PE=1 SV=2	Eif2s3x	79	19	707.096	3	74
Elob	sp|P62869|ELOB_MOUSE	Elongin-B OS=Mus musculus OX=10090 GN=Elob PE=1 SV=1	Elob	79	9	1168.17	2	80.65
Gna13	sp|P27601|GNA13_MOUSE	Guanine nucleotide-binding protein subunit alpha-13 OS=Mus musculus OX=10090 GN=Gna13 PE=1 SV=1	Gna13	79	22	930.012	2	70.63
Gtf2i	sp|Q9ESZ8|GTF2I_MOUSE	General transcription factor II-I OS=Mus musculus OX=10090 GN=Gtf2i PE=1 SV=3	Gtf2i	79	31	1176.68	2	90.52
Hibadh	sp|Q99L13|3HIDH_MOUSE	3-hydroxyisobutyrate dehydrogenase, mitochondrial OS=Mus musculus OX=10090 GN=Hibadh PE=1 SV=1	Hibadh	79	13	1105.59	2	96.54
Hnrnpa0	sp|Q9CX86|ROA0_MOUSE	Heterogeneous nuclear ribonucleoprotein A0 OS=Mus musculus OX=10090 GN=Hnrnpa0 PE=1 SV=1	Hnrnpa0	79	10	919.484	3	101.26
Hsd17b10	tr|A2AFQ2|A2AFQ2_MOUSE	3-hydroxyacyl-CoA dehydrogenase type-2 OS=Mus musculus OX=10090 GN=Hsd17b10 PE=1 SV=1	Hsd17b10	79	14	1011.57	3	85.15
Mccc1	sp|Q99MR8|MCCA_MOUSE	Methylcrotonoyl-CoA carboxylase subunit alpha, mitochondrial OS=Mus musculus OX=10090 GN=Mccc1 PE=1 SV=2	Mccc1	79	28	947.478	2	79.92
Mff	sp|Q6PCP5|MFF_MOUSE	Mitochondrial fission factor OS=Mus musculus OX=10090 GN=Mff PE=1 SV=1	Mff	79	15	632.319	3	96.88
Ntrk3	sp|Q6VNS1|NTRK3_MOUSE	NT-3 growth factor receptor OS=Mus musculus OX=10090 GN=Ntrk3 PE=1 SV=1	Ntrk3	79	16	794.457	3	83.37
Plch2	sp|A2AP18|PLCH2_MOUSE	1-phosphatidylinositol 4,5-bisphosphate phosphodiesterase eta-2 OS=Mus musculus OX=10090 GN=Plch2 PE=1 SV=2	Plch2	79	27	922.972	2	84.68
Prkca	sp|P20444|KPCA_MOUSE	Protein kinase C alpha type OS=Mus musculus OX=10090 GN=Prkca PE=1 SV=3	Prkca	79	26	1003.59	2	76.34
Ralgapa1	tr|A0A2I3BRX9|A0A2I3BRX9_MOUSE	Ral GTPase-activating protein subunit alpha-1 OS=Mus musculus OX=10090 GN=Ralgapa1 PE=1 SV=1	Ralgapa1	79	35	976.581	2	95.36
Rpn2	sp|Q9DBG6|RPN2_MOUSE	Dolichyl-diphosphooligosaccharide--protein glycosyltransferase subunit 2 OS=Mus musculus OX=10090 GN=Rpn2 PE=1 SV=1	Rpn2	79	17	1187.72	2	97.34
Rras2	sp|P62071|RRAS2_MOUSE	Ras-related protein R-Ras2 OS=Mus musculus OX=10090 GN=Rras2 PE=1 SV=1	Rras2	79	14	588.312	3	81.81
Sgta	sp|Q8BJU0-2|SGTA_MOUSE	Isoform 2 of Small glutamine-rich tetratricopeptide repeat-containing protein alpha OS=Mus musculus OX=10090 GN=Sgta	Sgta	79	19	1050.09	2	91.15
Snrnp70	sp|Q62376|RU17_MOUSE	U1 small nuclear ribonucleoprotein 70 kDa OS=Mus musculus OX=10090 GN=Snrnp70 PE=1 SV=2	Snrnp70	79	19	784.475	2	71.57
Strn3	tr|B2RQS1|B2RQS1_MOUSE	Striatin-3 OS=Mus musculus OX=10090 GN=Strn3 PE=1 SV=1	Strn3	79	22	721.412	4	86.15
Usp15	sp|Q8R5H1-2|UBP15_MOUSE	Isoform 2 of Ubiquitin carboxyl-terminal hydrolase 15 OS=Mus musculus OX=10090 GN=Usp15	Usp15	79	34	678.381	3	88.62
Vcan	sp|Q62059|CSPG2_MOUSE	Versican core protein OS=Mus musculus OX=10090 GN=Vcan PE=1 SV=2	Vcan	79	21	654.347	4	83.87
Wdr13	sp|Q91V09|WDR13_MOUSE	WD repeat-containing protein 13 OS=Mus musculus OX=10090 GN=Wdr13 PE=1 SV=1	Wdr13	79	23	831.108	3	89.51
Wnk1	sp|P83741|WNK1_MOUSE	Serine/threonine-protein kinase WNK1 OS=Mus musculus OX=10090 GN=Wnk1 PE=1 SV=2	Wnk1	79	40	1086.07	2	87.42
Acin1	sp|Q9JIX8|ACINU_MOUSE	Apoptotic chromatin condensation inducer in the nucleus OS=Mus musculus OX=10090 GN=Acin1 PE=1 SV=3	Acin1	78	32	756.072	3	87.11
Adcy5	sp|P84309|ADCY5_MOUSE	Adenylate cyclase type 5 OS=Mus musculus OX=10090 GN=Adcy5 PE=1 SV=2	Adcy5	78	30	572.986	3	81.71
Arhgap21	tr|B7ZCJ1|B7ZCJ1_MOUSE	Rho GTPase-activating protein 21 OS=Mus musculus OX=10090 GN=Arhgap21 PE=1 SV=1	Arhgap21	78	36	991.516	2	90.29
Arpc5	sp|Q9CPW4|ARPC5_MOUSE	Actin-related protein 2/3 complex subunit 5 OS=Mus musculus OX=10090 GN=Arpc5 PE=1 SV=3	Arpc5	78	12	963.059	2	88.77
Dlgap4	sp|B1AZP2|DLGP4_MOUSE	Disks large-associated protein 4 OS=Mus musculus OX=10090 GN=Dlgap4 PE=1 SV=1	Dlgap4	78	31	1070.63	2	104.63
Eif4g2	sp|Q62448|IF4G2_MOUSE	Eukaryotic translation initiation factor 4 gamma 2 OS=Mus musculus OX=10090 GN=Eif4g2 PE=1 SV=2	Eif4g2	78	40	648.345	3	83.29
Emc1	sp|Q8C7X2|EMC1_MOUSE	ER membrane protein complex subunit 1 OS=Mus musculus OX=10090 GN=Emc1 PE=1 SV=1	Emc1	78	28	881.151	3	94.49
Gabrb2	sp|P63137-2|GBRB2_MOUSE	Isoform 2 of Gamma-aminobutyric acid receptor subunit beta-2 OS=Mus musculus OX=10090 GN=Gabrb2	Gabrb2	78	13	842.97	2	76.68
Gsta4	sp|P24472|GSTA4_MOUSE	Glutathione S-transferase A4 OS=Mus musculus OX=10090 GN=Gsta4 PE=1 SV=3	Gsta4	78	12	1045.59	2	81.19
Llgl1	tr|A0A0R4J0S4|A0A0R4J0S4_MOUSE	Lethal(2) giant larvae protein homolog 1 OS=Mus musculus OX=10090 GN=Llgl1 PE=1 SV=1	Llgl1	78	27	678.356	3	79.38
Map3k5	sp|O35099|M3K5_MOUSE	Mitogen-activated protein kinase kinase kinase 5 OS=Mus musculus OX=10090 GN=Map3k5 PE=1 SV=3	Map3k5	78	37	962.519	2	76.26
Mprip	sp|P97434|MPRIP_MOUSE	Myosin phosphatase Rho-interacting protein OS=Mus musculus OX=10090 GN=Mprip PE=1 SV=2	Mprip	78	38	828.953	2	84.64
Naca	sp|P70670|NACAM_MOUSE	Nascent polypeptide-associated complex subunit alpha, muscle-specific form OS=Mus musculus OX=10090 GN=Naca PE=1 SV=2	Naca	78	6	1112.13	2	104.25
Nudt3	sp|Q9JI46|NUDT3_MOUSE	Diphosphoinositol polyphosphate phosphohydrolase 1 OS=Mus musculus OX=10090 GN=Nudt3 PE=1 SV=1	Nudt3	78	9	927.984	2	97.21
Pde4b	tr|B1AWC9|B1AWC9_MOUSE	Phosphodiesterase OS=Mus musculus OX=10090 GN=Pde4b PE=1 SV=1	Pde4b	78	25	921.044	2	85.32
Pin1	sp|Q9QUR7|PIN1_MOUSE	Peptidyl-prolyl cis-trans isomerase NIMA-interacting 1 OS=Mus musculus OX=10090 GN=Pin1 PE=1 SV=1	Pin1	78	11	778.421	3	78.51
Rad23b	sp|P54728|RD23B_MOUSE	UV excision repair protein RAD23 homolog B OS=Mus musculus OX=10090 GN=Rad23b PE=1 SV=2	Rad23b	78	13	1087.68	2	78.53
Rims2	tr|D9HP81|D9HP81_MOUSE	Regulating synaptic membrane exocytosis 2 OS=Mus musculus OX=10090 GN=Rims2 PE=1 SV=1	Rims2	78	39	749.398	2	83.18
Rpl18a	sp|P62717|RL18A_MOUSE	60S ribosomal protein L18a OS=Mus musculus OX=10090 GN=Rpl18a PE=1 SV=1	Rpl18a	78	11	690.399	3	63.24
Sik3	tr|E9PU87|E9PU87_MOUSE	Non-specific serine/threonine protein kinase OS=Mus musculus OX=10090 GN=Sik3 PE=1 SV=1	Sik3	78	32	925.02	2	85.53
Sorbs1	tr|D3Z5J3|D3Z5J3_MOUSE	Sorbin and SH3 domain-containing protein 1 OS=Mus musculus OX=10090 GN=Sorbs1 PE=1 SV=1	Sorbs1	78	28	1118.58	2	98.15
Xpo7	sp|Q9EPK7|XPO7_MOUSE	Exportin-7 OS=Mus musculus OX=10090 GN=Xpo7 PE=1 SV=3	Xpo7	78	27	880.016	2	80.87
Zzef1	sp|Q5SSH7|ZZEF1_MOUSE	Zinc finger ZZ-type and EF-hand domain-containing protein 1 OS=Mus musculus OX=10090 GN=Zzef1 PE=1 SV=2	Zzef1	78	47	799.921	2	73.88
Ak5	sp|Q920P5|KAD5_MOUSE	Adenylate kinase isoenzyme 5 OS=Mus musculus OX=10090 GN=Ak5 PE=1 SV=2	Ak5	77	22	861.452	4	79.36
Atad1	sp|Q9D5T0|ATAD1_MOUSE	ATPase family AAA domain-containing protein 1 OS=Mus musculus OX=10090 GN=Atad1 PE=1 SV=1	Atad1	77	17	856.552	2	86.35
Atp5mg	sp|Q9CPQ8|ATP5L_MOUSE	ATP synthase subunit g, mitochondrial OS=Mus musculus OX=10090 GN=Atp5mg PE=1 SV=1	Atp5mg	77	8	719.749	3	68.52
Celf2	tr|V9GX43|V9GX43_MOUSE	CUGBP Elav-like family member 2 (Fragment) OS=Mus musculus OX=10090 GN=Celf2 PE=1 SV=1	Celf2	77	17	667.728	3	85.68
Coro2b	sp|Q8BH44|COR2B_MOUSE	Coronin-2B OS=Mus musculus OX=10090 GN=Coro2b PE=1 SV=2	Coro2b	77	28	1383.77	2	76.53
Cspg5	sp|Q71M36|CSPG5_MOUSE	Chondroitin sulfate proteoglycan 5 OS=Mus musculus OX=10090 GN=Cspg5 PE=1 SV=2	Cspg5	77	9	1124.57	2	88.09
Eef1d	sp|P57776-2|EF1D_MOUSE	Isoform 2 of Elongation factor 1-delta OS=Mus musculus OX=10090 GN=Eef1d	Eef1d	77	22	947.565	2	88.87
Eif2s2	sp|Q99L45|IF2B_MOUSE	Eukaryotic translation initiation factor 2 subunit 2 OS=Mus musculus OX=10090 GN=Eif2s2 PE=1 SV=1	Eif2s2	77	28	1183.09	2	90.08
Fry	sp|E9Q8I9|FRY_MOUSE	Protein furry homolog OS=Mus musculus OX=10090 GN=Fry PE=1 SV=1	Fry	77	39	693.871	4	84.59
H2ac21	sp|Q64522|H2A2B_MOUSE	Histone H2A type 2-B OS=Mus musculus OX=10090 GN=H2ac21 PE=1 SV=3	H2ac21	77	5	1439.9	2	79.45
Kcnma1	tr|E3VRZ6|E3VRZ6_MOUSE	BK channel OS=Mus musculus OX=10090 GN=Kcnma1 PE=2 SV=1	Kcnma1	77	25	704.361	2	72.39
Lingo1	sp|Q9D1T0|LIGO1_MOUSE	Leucine-rich repeat and immunoglobulin-like domain-containing nogo receptor-interacting protein 1 OS=Mus musculus OX=10090 GN=Lingo1 PE=1 SV=1	Lingo1	77	14	725.875	2	78.83
Nisch	sp|Q80TM9|NISCH_MOUSE	Nischarin OS=Mus musculus OX=10090 GN=Nisch PE=1 SV=2	Nisch	77	30	1080.57	2	92.69
Pabpc2	tr|Q62029|Q62029_MOUSE	Polyadenylate-binding protein OS=Mus musculus OX=10090 GN=Pabpc2 PE=1 SV=1	Pabpc2	77	9	1076.18	2	85.75
Ptbp2	sp|Q91Z31|PTBP2_MOUSE	Polypyrimidine tract-binding protein 2 OS=Mus musculus OX=10090 GN=Ptbp2 PE=1 SV=2	Ptbp2	77	17	859.01	2	77.48
Ralgapa1	sp|Q6GYP7|RGPA1_MOUSE	Ral GTPase-activating protein subunit alpha-1 OS=Mus musculus OX=10090 GN=Ralgapa1 PE=1 SV=1	Ralgapa1	77	33	976.581	2	95.36
Rnf214	sp|Q8BFU3-2|RN214_MOUSE	Isoform 2 of RING finger protein 214 OS=Mus musculus OX=10090 GN=Rnf214	Rnf214	77	21	1087.06	2	88.28
Rnmt	sp|Q9D0L8|MCES_MOUSE	mRNA cap guanine-N7 methyltransferase OS=Mus musculus OX=10090 GN=Rnmt PE=1 SV=1	Rnmt	77	17	765.661	4	88.77
Serbp1	sp|Q9CY58|PAIRB_MOUSE	Plasminogen activator inhibitor 1 RNA-binding protein OS=Mus musculus OX=10090 GN=Serbp1 PE=1 SV=2	Serbp1	77	26	811.461	2	89.3
Synrg	sp|Q5SV85-2|SYNRG_MOUSE	Isoform 2 of Synergin gamma OS=Mus musculus OX=10090 GN=Synrg	Synrg	77	35	1142.05	2	76.2
Trim9	sp|Q8C7M3|TRIM9_MOUSE	E3 ubiquitin-protein ligase TRIM9 OS=Mus musculus OX=10090 GN=Trim9 PE=1 SV=2	Trim9	77	23	1157.09	2	83.57
Ttyh1	sp|Q9D3A9|TTYH1_MOUSE	Protein tweety homolog 1 OS=Mus musculus OX=10090 GN=Ttyh1 PE=1 SV=1	Ttyh1	77	8	898.862	3	89.68
Ubap2l	sp|Q80X50|UBP2L_MOUSE	Ubiquitin-associated protein 2-like OS=Mus musculus OX=10090 GN=Ubap2l PE=1 SV=1	Ubap2l	77	21	1048.07	2	104.99
Ubap2l	sp|Q80X50-5|UBP2L_MOUSE	Isoform 5 of Ubiquitin-associated protein 2-like OS=Mus musculus OX=10090 GN=Ubap2l	Ubap2l	77	21	1048.07	2	104.99
Wbp2	sp|P97765|WBP2_MOUSE	WW domain-binding protein 2 OS=Mus musculus OX=10090 GN=Wbp2 PE=1 SV=1	Wbp2	77	9	989.008	2	105.28
Zc2hc1a	sp|Q8BJH1|ZC21A_MOUSE	Zinc finger C2HC domain-containing protein 1A OS=Mus musculus OX=10090 GN=Zc2hc1a PE=1 SV=1	Zc2hc1a	77	20	861.013	2	69.99
Zfr	sp|O88532|ZFR_MOUSE	Zinc finger RNA-binding protein OS=Mus musculus OX=10090 GN=Zfr PE=1 SV=2	Zfr	77	31	1067.03	2	95.42
Abce1	sp|P61222|ABCE1_MOUSE	ATP-binding cassette sub-family E member 1 OS=Mus musculus OX=10090 GN=Abce1 PE=1 SV=1	Abce1	76	20	914.004	2	83.4
Adgrb1	sp|Q3UHD1|AGRB1_MOUSE	Adhesion G protein-coupled receptor B1 OS=Mus musculus OX=10090 GN=Adgrb1 PE=1 SV=1	Adgrb1	76	27	897.5	2	72.03
Arfip2	sp|Q8K221|ARFP2_MOUSE	Arfaptin-2 OS=Mus musculus OX=10090 GN=Arfip2 PE=1 SV=2	Arfip2	76	19	636.012	3	79.2
Arhgap21	sp|Q6DFV3|RHG21_MOUSE	Rho GTPase-activating protein 21 OS=Mus musculus OX=10090 GN=Arhgap21 PE=1 SV=1	Arhgap21	76	35	991.516	2	90.29
Atp5l	tr|Q9CQY3|Q9CQY3_MOUSE	Uncharacterized protein OS=Mus musculus OX=10090 GN=Atp5l PE=2 SV=1	Atp5l	76	7	719.749	3	68.52
Ccdc177	sp|Q3UHB8|CC177_MOUSE	Coiled-coil domain-containing protein 177 OS=Mus musculus OX=10090 GN=Ccdc177 PE=1 SV=1	Ccdc177	76	31	600.811	4	84.88
Cdc37	sp|Q61081|CDC37_MOUSE	Hsp90 co-chaperone Cdc37 OS=Mus musculus OX=10090 GN=Cdc37 PE=1 SV=1	Cdc37	76	26	1158.63	2	89.17
Celf2	sp|Q9Z0H4-11|CELF2_MOUSE	Isoform 11 of CUGBP Elav-like family member 2 OS=Mus musculus OX=10090 GN=Celf2	Celf2	76	16	667.728	3	85.68
Crk	sp|Q64010|CRK_MOUSE	Adapter molecule crk OS=Mus musculus OX=10090 GN=Crk PE=1 SV=1	Crk	76	16	713.389	3	94.6
Dock9	tr|E9QMR2|E9QMR2_MOUSE	Dedicator of cytokinesis protein 9 OS=Mus musculus OX=10090 GN=Dock9 PE=1 SV=1	Dock9	76	43	730.396	4	77.98
Ermn	sp|Q5EBJ4|ERMIN_MOUSE	Ermin OS=Mus musculus OX=10090 GN=Ermn PE=1 SV=1	Ermn	76	19	1136.07	2	98.12
Kiaa1109	sp|A2AAE1|K1109_MOUSE	Transmembrane protein KIAA1109 OS=Mus musculus OX=10090 GN=Kiaa1109 PE=1 SV=4	Kiaa1109	76	61	728.371	3	85.29
Kif21b	sp|Q9QXL1|KI21B_MOUSE	Kinesin-like protein KIF21B OS=Mus musculus OX=10090 GN=Kif21b PE=1 SV=2	Kif21b	76	30	857.939	2	84.94
Krt2	sp|Q3TTY5|K22E_MOUSE	Keratin, type II cytoskeletal 2 epidermal OS=Mus musculus OX=10090 GN=Krt2 PE=1 SV=1	Krt2	76	15	779.908	2	87.16
NA	tr|Q8C8T6|Q8C8T6_MOUSE	Uncharacterized protein (Fragment) OS=Mus musculus OX=10090 PE=2 SV=2	NA	76	36	950.845	3	93.23
Nedd8	sp|P29595|NEDD8_MOUSE	NEDD8 OS=Mus musculus OX=10090 GN=Nedd8 PE=1 SV=2	Nedd8	76	4	589.051	3	82.57
Nop56	sp|Q9D6Z1|NOP56_MOUSE	Nucleolar protein 56 OS=Mus musculus OX=10090 GN=Nop56 PE=1 SV=2	Nop56	76	25	993.08	2	81.27
Nrd1	tr|A2A9Q2|A2A9Q2_MOUSE	Nardilysin, N-arginine dibasic convertase, NRD convertase 1 OS=Mus musculus OX=10090 GN=Nrd1 PE=1 SV=1	Nrd1	76	28	1018.52	2	81.83
Osbpl8	sp|B9EJ86|OSBL8_MOUSE	Oxysterol-binding protein-related protein 8 OS=Mus musculus OX=10090 GN=Osbpl8 PE=1 SV=1	Osbpl8	76	25	1092.12	2	93.77
Psmb7	sp|P70195|PSB7_MOUSE	Proteasome subunit beta type-7 OS=Mus musculus OX=10090 GN=Psmb7 PE=1 SV=1	Psmb7	76	10	814.961	2	76.54
Rab15	sp|Q8K386|RAB15_MOUSE	Ras-related protein Rab-15 OS=Mus musculus OX=10090 GN=Rab15 PE=1 SV=1	Rab15	76	12	840.53	2	78.67
Rpl12	sp|P35979|RL12_MOUSE	60S ribosomal protein L12 OS=Mus musculus OX=10090 GN=Rpl12 PE=1 SV=2	Rpl12	76	8	995.538	2	98.89
Rpl19	sp|P84099|RL19_MOUSE	60S ribosomal protein L19 OS=Mus musculus OX=10090 GN=Rpl19 PE=1 SV=1	Rpl19	76	16	862.02	2	69.15
Rpl27	sp|P61358|RL27_MOUSE	60S ribosomal protein L27 OS=Mus musculus OX=10090 GN=Rpl27 PE=1 SV=2	Rpl27	76	11	644.576	4	80.14
Sec23ip	sp|Q6NZC7|S23IP_MOUSE	SEC23-interacting protein OS=Mus musculus OX=10090 GN=Sec23ip PE=1 SV=2	Sec23ip	76	34	995.998	2	78.78
[truncated: 8,713 more rows]

## Sheet: mctxage_Batch2_PrID
Proteomic Profiling in Mouse Cortex
Unique proteins identified by mass spectrometry (n = 10076) in Batch 2; GN: gene name; PSM: peptide-spectrum match; Jscore: JUMP algorithm PSM matching score. Proteins filtered at <1%FDR.
GN	Protein Accession #	Protein Description	GN	PSM#	Total Peptide#	m/z	z	Jscore
Sptan1	tr|A3KGU9|A3KGU9_MOUSE	Spectrin alpha chain, non-erythrocytic 1 OS=Mus musculus OX=10090 GN=Sptan1 PE=1 SV=2	Sptan1	2266	248	1069.26	3	126.09
Sptan1	sp|P16546|SPTN1_MOUSE	Spectrin alpha chain, non-erythrocytic 1 OS=Mus musculus OX=10090 GN=Sptan1 PE=1 SV=4	Sptan1	2262	247	1069.26	3	126.09
Sptan1	sp|P16546-2|SPTN1_MOUSE	Isoform 2 of Spectrin alpha chain, non-erythrocytic 1 OS=Mus musculus OX=10090 GN=Sptan1	Sptan1	2256	245	1069.26	3	126.09
Sptan1	tr|B7ZWK3|B7ZWK3_MOUSE	Spna2 protein OS=Mus musculus OX=10090 GN=Sptan1 PE=2 SV=1	Sptan1	2248	243	1069.26	3	126.09
Tubb2a	sp|Q7TMM9|TBB2A_MOUSE	Tubulin beta-2A chain OS=Mus musculus OX=10090 GN=Tubb2a PE=1 SV=1	Tubb2a	2154	59	852.411	4	106.31
Tubb2b	sp|Q9CWF2|TBB2B_MOUSE	Tubulin beta-2B chain OS=Mus musculus OX=10090 GN=Tubb2b PE=1 SV=1	Tubb2b	2116	58	852.411	4	106.31
Tubb5	sp|P99024|TBB5_MOUSE	Tubulin beta-5 chain OS=Mus musculus OX=10090 GN=Tubb5 PE=1 SV=1	Tubb5	2042	52	1307.32	3	105.89
Tubb4b	sp|P68372|TBB4B_MOUSE	Tubulin beta-4B chain OS=Mus musculus OX=10090 GN=Tubb4b PE=1 SV=1	Tubb4b	1946	52	1307.32	3	105.89
Actb	sp|P60710|ACTB_MOUSE	Actin, cytoplasmic 1 OS=Mus musculus OX=10090 GN=Actb PE=1 SV=1	Actb	1938	41	872.713	4	113.99
Atp1a3	tr|A0A0G2JGX4|A0A0G2JGX4_MOUSE	Sodium/potassium-transporting ATPase subunit alpha OS=Mus musculus OX=10090 GN=Atp1a3 PE=1 SV=1	Atp1a3	1900	76	942.532	2	107.56
Atp1a3	sp|Q6PIC6|AT1A3_MOUSE	Sodium/potassium-transporting ATPase subunit alpha-3 OS=Mus musculus OX=10090 GN=Atp1a3 PE=1 SV=1	Atp1a3	1899	75	942.532	2	107.56
Tuba1a	sp|P68369|TBA1A_MOUSE	Tubulin alpha-1A chain OS=Mus musculus OX=10090 GN=Tuba1a PE=1 SV=1	Tuba1a	1793	42	1085.06	2	100.95
Tuba1b	sp|P05213|TBA1B_MOUSE	Tubulin alpha-1B chain OS=Mus musculus OX=10090 GN=Tuba1b PE=1 SV=2	Tuba1b	1770	42	1085.06	2	100.95
Sptbn1	sp|Q62261|SPTB2_MOUSE	Spectrin beta chain, non-erythrocytic 1 OS=Mus musculus OX=10090 GN=Sptbn1 PE=1 SV=2	Sptbn1	1723	229	708.605	4	104.59
Tubb4a	sp|Q9D6F9|TBB4A_MOUSE	Tubulin beta-4A chain OS=Mus musculus OX=10090 GN=Tubb4a PE=1 SV=3	Tubb4a	1717	48	1307.32	3	105.89
Tuba4a	sp|P68368|TBA4A_MOUSE	Tubulin alpha-4A chain OS=Mus musculus OX=10090 GN=Tuba4a PE=1 SV=1	Tuba4a	1676	41	1085.06	2	100.95
Tuba3a	sp|P05214|TBA3_MOUSE	Tubulin alpha-3 chain OS=Mus musculus OX=10090 GN=Tuba3a PE=1 SV=1	Tuba3a	1546	31	1085.06	2	100.95
Dync1h1	sp|Q9JHU4|DYHC1_MOUSE	Cytoplasmic dynein 1 heavy chain 1 OS=Mus musculus OX=10090 GN=Dync1h1 PE=1 SV=2	Dync1h1	1510	319	866.79	3	97.97
Tuba1c	sp|P68373|TBA1C_MOUSE	Tubulin alpha-1C chain OS=Mus musculus OX=10090 GN=Tuba1c PE=1 SV=1	Tuba1c	1409	41	1085.06	2	100.95
Atp1a2	sp|Q6PIE5|AT1A2_MOUSE	Sodium/potassium-transporting ATPase subunit alpha-2 OS=Mus musculus OX=10090 GN=Atp1a2 PE=1 SV=1	Atp1a2	1384	91	943.522	2	98.93
Cltc	sp|Q68FD5|CLH1_MOUSE	Clathrin heavy chain 1 OS=Mus musculus OX=10090 GN=Cltc PE=1 SV=3	Cltc	1359	148	772.761	3	111.93
Acta1	sp|P68134|ACTS_MOUSE	Actin, alpha skeletal muscle OS=Mus musculus OX=10090 GN=Acta1 PE=1 SV=1	Acta1	1340	35	875.962	4	95.11
Atp1a1	sp|Q8VDN2|AT1A1_MOUSE	Sodium/potassium-transporting ATPase subunit alpha-1 OS=Mus musculus OX=10090 GN=Atp1a1 PE=1 SV=1	Atp1a1	1333	83	920.538	2	101.68
Tubb3	sp|Q9ERD7|TBB3_MOUSE	Tubulin beta-3 chain OS=Mus musculus OX=10090 GN=Tubb3 PE=1 SV=1	Tubb3	1287	44	1132.1	2	102.89
Plec	sp|Q9QXS1|PLEC_MOUSE	Plectin OS=Mus musculus OX=10090 GN=Plec PE=1 SV=3	Plec	1229	343	1283.17	2	108.11
Acta2	sp|P62737|ACTA_MOUSE	Actin, aortic smooth muscle OS=Mus musculus OX=10090 GN=Acta2 PE=1 SV=1	Acta2	1224	37	875.962	4	95.11
Plec	sp|Q9QXS1-6|PLEC_MOUSE	Isoform PLEC-0,1C of Plectin OS=Mus musculus OX=10090 GN=Plec	Plec	1221	342	1283.17	2	108.11
Plec	sp|Q9QXS1-10|PLEC_MOUSE	Isoform PLEC-1D of Plectin OS=Mus musculus OX=10090 GN=Plec	Plec	1217	340	1283.17	2	108.11
Dpysl2	sp|O08553|DPYL2_MOUSE	Dihydropyrimidinase-related protein 2 OS=Mus musculus OX=10090 GN=Dpysl2 PE=1 SV=2	Dpysl2	1209	49	1243.68	2	107.4
Map2	sp|P20357|MTAP2_MOUSE	Microtubule-associated protein 2 OS=Mus musculus OX=10090 GN=Map2 PE=1 SV=2	Map2	1186	167	835.084	3	108.99
Actg1	tr|Q9QZ83|Q9QZ83_MOUSE	Gamma actin-like protein OS=Mus musculus OX=10090 GN=Actg1 PE=2 SV=1	Actg1	1136	30	872.713	4	113.99
Sptbn2	tr|Q68FG2|Q68FG2_MOUSE	Spectrin beta chain OS=Mus musculus OX=10090 GN=Sptbn2 PE=1 SV=1	Sptbn2	1046	181	783.079	3	114.56
Ank2	sp|Q8C8R3-2|ANK2_MOUSE	Isoform 2 of Ankyrin-2 OS=Mus musculus OX=10090 GN=Ank2	Ank2	1044	232	927.981	2	99.91
Ank2	sp|Q8C8R3|ANK2_MOUSE	Ankyrin-2 OS=Mus musculus OX=10090 GN=Ank2 PE=1 SV=2	Ank2	1028	229	927.981	2	99.91
Ckb	sp|Q04447|KCRB_MOUSE	Creatine kinase B-type OS=Mus musculus OX=10090 GN=Ckb PE=1 SV=1	Ckb	972	31	1399.41	3	109.88
Tuba8	sp|Q9JJZ2|TBA8_MOUSE	Tubulin alpha-8 chain OS=Mus musculus OX=10090 GN=Tuba8 PE=1 SV=1	Tuba8	940	32	1085.06	2	100.95
Ywhae	sp|P62259|1433E_MOUSE	14-3-3 protein epsilon OS=Mus musculus OX=10090 GN=Ywhae PE=1 SV=1	Ywhae	940	44	902.012	2	90.43
Atp5f1a	sp|Q03265|ATPA_MOUSE	ATP synthase subunit alpha, mitochondrial OS=Mus musculus OX=10090 GN=Atp5f1a PE=1 SV=1	Atp5f1a	931	51	905.494	3	99.16
Map1a	sp|Q9QYR6-2|MAP1A_MOUSE	Isoform 2 of Microtubule-associated protein 1A OS=Mus musculus OX=10090 GN=Map1a	Map1a	931	155	907.447	3	119.3
Map1a	sp|Q9QYR6|MAP1A_MOUSE	Microtubule-associated protein 1A OS=Mus musculus OX=10090 GN=Map1a PE=1 SV=2	Map1a	929	154	907.447	3	119.3
Stxbp1	sp|O08599|STXB1_MOUSE	Syntaxin-binding protein 1 OS=Mus musculus OX=10090 GN=Stxbp1 PE=1 SV=2	Stxbp1	926	64	884.18	3	90.19
Dnm1	sp|P39053-4|DYN1_MOUSE	Isoform 4 of Dynamin-1 OS=Mus musculus OX=10090 GN=Dnm1	Dnm1	920	88	1086.54	2	103.85
Dnm1	sp|P39053-3|DYN1_MOUSE	Isoform 3 of Dynamin-1 OS=Mus musculus OX=10090 GN=Dnm1	Dnm1	911	90	1086.54	2	103.85
Stxbp1	sp|O08599-2|STXB1_MOUSE	Isoform 2 of Syntaxin-binding protein 1 OS=Mus musculus OX=10090 GN=Stxbp1	Stxbp1	907	61	884.18	3	90.19
Tubb6	sp|Q922F4|TBB6_MOUSE	Tubulin beta-6 chain OS=Mus musculus OX=10090 GN=Tubb6 PE=1 SV=1	Tubb6	903	27	1132.1	2	102.89
Dnm1	sp|P39053|DYN1_MOUSE	Dynamin-1 OS=Mus musculus OX=10090 GN=Dnm1 PE=1 SV=2	Dnm1	892	86	1086.54	2	103.85
Hspa8	sp|P63017|HSP7C_MOUSE	Heat shock cognate 71 kDa protein OS=Mus musculus OX=10090 GN=Hspa8 PE=1 SV=1	Hspa8	884	48	998.47	2	89.7
Dnm1	sp|P39053-6|DYN1_MOUSE	Isoform 6 of Dynamin-1 OS=Mus musculus OX=10090 GN=Dnm1	Dnm1	872	85	1086.54	2	103.85
Hsp90ab1	sp|P11499|HS90B_MOUSE	Heat shock protein HSP 90-beta OS=Mus musculus OX=10090 GN=Hsp90ab1 PE=1 SV=3	Hsp90ab1	856	63	696.391	3	92.49
Bsn	sp|O88737|BSN_MOUSE	Protein bassoon OS=Mus musculus OX=10090 GN=Bsn PE=1 SV=4	Bsn	850	210	798.112	3	108.78
Pkm	sp|P52480-2|KPYM_MOUSE	Isoform M1 of Pyruvate kinase PKM OS=Mus musculus OX=10090 GN=Pkm	Pkm	847	61	1063.57	2	110.57
Atp5f1b	sp|P56480|ATPB_MOUSE	ATP synthase subunit beta, mitochondrial OS=Mus musculus OX=10090 GN=Atp5f1b PE=1 SV=2	Atp5f1b	846	41	855.949	2	91.84
Gapdh	sp|P16858|G3P_MOUSE	Glyceraldehyde-3-phosphate dehydrogenase OS=Mus musculus OX=10090 GN=Gapdh PE=1 SV=2	Gapdh	827	45	1068.6	3	97.35
Hsp90aa1	sp|P07901|HS90A_MOUSE	Heat shock protein HSP 90-alpha OS=Mus musculus OX=10090 GN=Hsp90aa1 PE=1 SV=4	Hsp90aa1	814	57	1080.06	2	96.46
Map1b	sp|P14873|MAP1B_MOUSE	Microtubule-associated protein 1B OS=Mus musculus OX=10090 GN=Map1b PE=1 SV=2	Map1b	793	141	892.806	3	98.01
Syn1	sp|O88935|SYN1_MOUSE	Synapsin-1 OS=Mus musculus OX=10090 GN=Syn1 PE=1 SV=2	Syn1	759	52	1178.6	2	108.64
Syn1	sp|O88935-1|SYN1_MOUSE	Isoform Ib of Synapsin-1 OS=Mus musculus OX=10090 GN=Syn1	Syn1	754	50	1178.6	2	108.64
Eno1	sp|P17182|ENOA_MOUSE	Alpha-enolase OS=Mus musculus OX=10090 GN=Eno1 PE=1 SV=3	Eno1	741	40	1210.67	3	98.15
Atp2b2	sp|Q9R0K7|AT2B2_MOUSE	Plasma membrane calcium-transporting ATPase 2 OS=Mus musculus OX=10090 GN=Atp2b2 PE=1 SV=2	Atp2b2	729	77	664.339	3	103.53
Atp2b2	tr|D5L240|D5L240_MOUSE	Calcium-transporting ATPase OS=Mus musculus OX=10090 GN=Atp2b2 PE=2 SV=1	Atp2b2	726	77	664.339	3	103.53
Pclo	sp|Q9QYX7|PCLO_MOUSE	Protein piccolo OS=Mus musculus OX=10090 GN=Pclo PE=1 SV=4	Pclo	706	226	966.187	3	112.5
Pkm	sp|P52480|KPYM_MOUSE	Pyruvate kinase PKM OS=Mus musculus OX=10090 GN=Pkm PE=1 SV=4	Pkm	703	54	1063.57	2	110.57
Nsf	sp|P46460|NSF_MOUSE	Vesicle-fusing ATPase OS=Mus musculus OX=10090 GN=Nsf PE=1 SV=2	Nsf	684	64	1305.21	2	98.93
Macf1	sp|Q9QXZ0|MACF1_MOUSE	Microtubule-actin cross-linking factor 1 OS=Mus musculus OX=10090 GN=Macf1 PE=1 SV=2	Macf1	680	291	674.343	3	97.35
Aldoa	sp|P05064|ALDOA_MOUSE	Fructose-bisphosphate aldolase A OS=Mus musculus OX=10090 GN=Aldoa PE=1 SV=2	Aldoa	671	40	1206.16	2	113.57
Mbp	tr|A0A411P8U6|A0A411P8U6_MOUSE	Myelin basic protein (Fragment) OS=Mus musculus OX=10090 GN=Mbp PE=2 SV=1	Mbp	666	31	1080.59	2	96.26
Map6	sp|Q7TSJ2|MAP6_MOUSE	Microtubule-associated protein 6 OS=Mus musculus OX=10090 GN=Map6 PE=1 SV=2	Map6	665	82	1170.59	2	98.91
Ywhaz	sp|P63101|1433Z_MOUSE	14-3-3 protein zeta/delta OS=Mus musculus OX=10090 GN=Ywhaz PE=1 SV=1	Ywhaz	665	36	1027.57	3	98.8
Mbp	sp|P04370-10|MBP_MOUSE	Isoform 10 of Myelin basic protein OS=Mus musculus OX=10090 GN=Mbp	Mbp	664	28	1080.59	2	96.26
Hk1	sp|P17710|HXK1_MOUSE	Hexokinase-1 OS=Mus musculus OX=10090 GN=Hk1 PE=1 SV=3	Hk1	655	84	1042.58	2	102.43
Macf1	sp|Q9QXZ0-3|MACF1_MOUSE	Isoform 3 of Microtubule-actin cross-linking factor 1 OS=Mus musculus OX=10090 GN=Macf1	Macf1	655	275	674.343	3	97.35
Macf1	sp|Q9QXZ0-4|MACF1_MOUSE	Isoform 4 of Microtubule-actin cross-linking factor 1 OS=Mus musculus OX=10090 GN=Macf1	Macf1	654	275	674.343	3	97.35
Mbp	sp|P04370-7|MBP_MOUSE	Isoform 7 of Myelin basic protein OS=Mus musculus OX=10090 GN=Mbp	Mbp	654	29	1080.59	2	96.26
Actbl2	sp|Q8BFZ3|ACTBL_MOUSE	Beta-actin-like protein 2 OS=Mus musculus OX=10090 GN=Actbl2 PE=1 SV=1	Actbl2	636	20	872.713	4	113.99
Slc1a2	sp|P43006|EAA2_MOUSE	Excitatory amino acid transporter 2 OS=Mus musculus OX=10090 GN=Slc1a2 PE=1 SV=1	Slc1a2	632	27	886.83	3	100.82
Atp2b1	sp|G5E829|AT2B1_MOUSE	Plasma membrane calcium-transporting ATPase 1 OS=Mus musculus OX=10090 GN=Atp2b1 PE=1 SV=1	Atp2b1	623	67	1063.07	2	101.41
Basp1	sp|Q91XV3|BASP1_MOUSE	Brain acid soluble protein 1 OS=Mus musculus OX=10090 GN=Basp1 PE=1 SV=3	Basp1	621	28	1158.15	2	109.9
Mdh2	sp|P08249|MDHM_MOUSE	Malate dehydrogenase, mitochondrial OS=Mus musculus OX=10090 GN=Mdh2 PE=1 SV=3	Mdh2	621	26	675.119	4	102.36
Ncam1	sp|P13595|NCAM1_MOUSE	Neural cell adhesion molecule 1 OS=Mus musculus OX=10090 GN=Ncam1 PE=1 SV=3	Ncam1	614	58	1299.22	2	99.67
Aco2	sp|Q99KI0|ACON_MOUSE	Aconitate hydratase, mitochondrial OS=Mus musculus OX=10090 GN=Aco2 PE=1 SV=1	Aco2	607	53	930.025	2	90.87
Nefm	sp|P08553|NFM_MOUSE	Neurofilament medium polypeptide OS=Mus musculus OX=10090 GN=Nefm PE=1 SV=4	Nefm	606	64	737.044	3	104.05
Mbp	sp|P04370-11|MBP_MOUSE	Isoform 11 of Myelin basic protein OS=Mus musculus OX=10090 GN=Mbp	Mbp	601	24	1080.59	2	96.26
Actn4	tr|A0A1L1SV25|A0A1L1SV25_MOUSE	Alpha-actinin-4 OS=Mus musculus OX=10090 GN=Actn4 PE=1 SV=1	Actn4	594	75	674.684	3	99.55
Myh10	sp|Q61879|MYH10_MOUSE	Myosin-10 OS=Mus musculus OX=10090 GN=Myh10 PE=1 SV=2	Myh10	594	160	926.81	3	104.13
Myh10	tr|Q5SV64|Q5SV64_MOUSE	Myosin-10 OS=Mus musculus OX=10090 GN=Myh10 PE=1 SV=1	Myh10	592	162	926.81	3	104.13
Actn4	sp|P57780|ACTN4_MOUSE	Alpha-actinin-4 OS=Mus musculus OX=10090 GN=Actn4 PE=1 SV=1	Actn4	591	73	674.684	3	99.55
Mbp	sp|P04370|MBP_MOUSE	Myelin basic protein OS=Mus musculus OX=10090 GN=Mbp PE=1 SV=2	Mbp	587	23	1080.59	2	96.26
Camk2a	tr|F8WIS9|F8WIS9_MOUSE	Calcium/calmodulin-dependent protein kinase OS=Mus musculus OX=10090 GN=Camk2a PE=1 SV=1	Camk2a	580	36	971.972	4	98.69
Atp2b3	tr|Q0VF55|Q0VF55_MOUSE	Calcium-transporting ATPase OS=Mus musculus OX=10090 GN=Atp2b3 PE=1 SV=1	Atp2b3	578	71	664.339	3	103.53
Atp2b3	tr|A2ALL9|A2ALL9_MOUSE	Calcium-transporting ATPase OS=Mus musculus OX=10090 GN=Atp2b3 PE=1 SV=1	Atp2b3	578	73	664.339	3	103.53
Atp6v1a	sp|P50516|VATA_MOUSE	V-type proton ATPase catalytic subunit A OS=Mus musculus OX=10090 GN=Atp6v1a PE=1 SV=2	Atp6v1a	573	64	1160.23	3	105.69
Ncam1	sp|P13595-2|NCAM1_MOUSE	Isoform 2 of Neural cell adhesion molecule 1 OS=Mus musculus OX=10090 GN=Ncam1	Ncam1	571	47	1299.22	2	99.67
Macf1	tr|F6Q750|F6Q750_MOUSE	Microtubule-actin cross-linking factor 1 (Fragment) OS=Mus musculus OX=10090 GN=Macf1 PE=1 SV=1	Macf1	570	238	674.343	3	97.35
Camk2a	sp|P11798|KCC2A_MOUSE	Calcium/calmodulin-dependent protein kinase type II subunit alpha OS=Mus musculus OX=10090 GN=Camk2a PE=1 SV=2	Camk2a	567	36	971.972	4	98.69
Myo5a	tr|D3Z4J3|D3Z4J3_MOUSE	Unconventional myosin-Va OS=Mus musculus OX=10090 GN=Myo5a PE=1 SV=1	Myo5a	565	143	1166.53	3	105.2
Actn1	sp|Q7TPR4|ACTN1_MOUSE	Alpha-actinin-1 OS=Mus musculus OX=10090 GN=Actn1 PE=1 SV=1	Actn1	562	70	674.684	3	99.55
Myo5a	sp|Q99104|MYO5A_MOUSE	Unconventional myosin-Va OS=Mus musculus OX=10090 GN=Myo5a PE=1 SV=2	Myo5a	559	141	1166.53	3	105.2
Tubb1	sp|A2AQ07|TBB1_MOUSE	Tubulin beta-1 chain OS=Mus musculus OX=10090 GN=Tubb1 PE=1 SV=1	Tubb1	558	11	691.373	2	70.92
Cnp	sp|P16330|CN37_MOUSE	2',3'-cyclic-nucleotide 3'-phosphodiesterase OS=Mus musculus OX=10090 GN=Cnp PE=1 SV=3	Cnp	548	53	1051.08	2	103.53
Vdac1	sp|Q60932|VDAC1_MOUSE	Voltage-dependent anion-selective channel protein 1 OS=Mus musculus OX=10090 GN=Vdac1 PE=1 SV=3	Vdac1	530	29	1066.95	3	100.47
Rps27a	sp|P62983|RS27A_MOUSE	Ubiquitin-40S ribosomal protein S27a OS=Mus musculus OX=10090 GN=Rps27a PE=1 SV=2	Rps27a	515	17	873.389	3	82.81
Snap25	sp|P60879|SNP25_MOUSE	Synaptosomal-associated protein 25 OS=Mus musculus OX=10090 GN=Snap25 PE=1 SV=1	Snap25	497	40	947.994	2	109.57
Ank3	tr|W6PPR4|W6PPR4_MOUSE	480-kDa ankyrinG OS=Mus musculus OX=10090 GN=Ank3 PE=4 SV=1	Ank3	493	190	901.023	2	94.62
Crmp1	tr|Q6P1J1|Q6P1J1_MOUSE	Crmp1 protein OS=Mus musculus OX=10090 GN=Crmp1 PE=1 SV=1	Crmp1	490	51	1107.57	2	92.92
Kxd1	tr|E9QNP0|E9QNP0_MOUSE	60S ribosomal protein L40 OS=Mus musculus OX=10090 GN=Kxd1 PE=1 SV=1	Kxd1	487	13	1235.07	3	76.71
Ubb	sp|P0CG49|UBB_MOUSE	Polyubiquitin-B OS=Mus musculus OX=10090 GN=Ubb PE=2 SV=1	Ubb	486	13	1235.07	3	76.71
Dmxl2	sp|Q8BPN8|DMXL2_MOUSE	DmX-like protein 2 OS=Mus musculus OX=10090 GN=Dmxl2 PE=1 SV=3	Dmxl2	485	146	824.12	3	100.77
Atp2b4	sp|Q6Q477|AT2B4_MOUSE	Plasma membrane calcium-transporting ATPase 4 OS=Mus musculus OX=10090 GN=Atp2b4 PE=1 SV=1	Atp2b4	483	65	836.427	3	104.53
Crmp1	sp|P97427|DPYL1_MOUSE	Dihydropyrimidinase-related protein 1 OS=Mus musculus OX=10090 GN=Crmp1 PE=1 SV=1	Crmp1	482	45	1150.63	3	92.42
Pgk1	sp|P09411|PGK1_MOUSE	Phosphoglycerate kinase 1 OS=Mus musculus OX=10090 GN=Pgk1 PE=1 SV=4	Pgk1	481	45	793.141	3	101.85
Fasn	sp|P19096|FAS_MOUSE	Fatty acid synthase OS=Mus musculus OX=10090 GN=Fasn PE=1 SV=2	Fasn	479	119	949.175	3	105.42
Ywhag	sp|P61982|1433G_MOUSE	14-3-3 protein gamma OS=Mus musculus OX=10090 GN=Ywhag PE=1 SV=2	Ywhag	476	29	927.463	2	89.15
Calm1	sp|P0DP26|CALM1_MOUSE	Calmodulin-1 OS=Mus musculus OX=10090 GN=Calm1 PE=1 SV=1	Calm1	471	19	1569.82	1	93.13
Dpysl3	tr|E9PWE8|E9PWE8_MOUSE	Dihydropyrimidinase-related protein 3 OS=Mus musculus OX=10090 GN=Dpysl3 PE=1 SV=1	Dpysl3	471	52	672.36	3	92.65
Dpysl3	sp|Q62188|DPYL3_MOUSE	Dihydropyrimidinase-related protein 3 OS=Mus musculus OX=10090 GN=Dpysl3 PE=1 SV=1	Dpysl3	470	51	672.36	3	92.65
Srcin1	tr|A0A571BDG6|A0A571BDG6_MOUSE	SRC kinase-signaling inhibitor 1 OS=Mus musculus OX=10090 GN=Srcin1 PE=1 SV=1	Srcin1	466	98	1100.11	2	100.77
Uba1	sp|Q02053|UBA1_MOUSE	Ubiquitin-like modifier-activating enzyme 1 OS=Mus musculus OX=10090 GN=Uba1 PE=1 SV=1	Uba1	463	63	930.451	2	90.04
Epb41l3	tr|A0A5F8MPR1|A0A5F8MPR1_MOUSE	Band 4.1-like protein 3 OS=Mus musculus OX=10090 GN=Epb41l3 PE=1 SV=1	Epb41l3	460	72	971.848	3	111.32
Srcin1	tr|A0A571BG39|A0A571BG39_MOUSE	SRC kinase-signaling inhibitor 1 OS=Mus musculus OX=10090 GN=Srcin1 PE=1 SV=1	Srcin1	460	95	1100.11	2	100.77
Syne1	sp|Q6ZWR6|SYNE1_MOUSE	Nesprin-1 OS=Mus musculus OX=10090 GN=Syne1 PE=1 SV=2	Syne1	458	280	709.046	3	113.29
Immt	sp|Q8CAQ8-2|MIC60_MOUSE	Isoform 2 of MICOS complex subunit Mic60 OS=Mus musculus OX=10090 GN=Immt	Immt	457	67	710.036	3	104.86
Atp2a2	sp|O55143|AT2A2_MOUSE	Sarcoplasmic/endoplasmic reticulum calcium ATPase 2 OS=Mus musculus OX=10090 GN=Atp2a2 PE=1 SV=2	Atp2a2	456	69	1027.56	3	106
Vcp	sp|Q01853|TERA_MOUSE	Transitional endoplasmic reticulum ATPase OS=Mus musculus OX=10090 GN=Vcp PE=1 SV=4	Vcp	456	69	995.256	4	102.38
Epb41l3	sp|Q9WV92|E41L3_MOUSE	Band 4.1-like protein 3 OS=Mus musculus OX=10090 GN=Epb41l3 PE=1 SV=1	Epb41l3	455	71	971.848	3	111.32
Alb	sp|P07724|ALBU_MOUSE	Albumin OS=Mus musculus OX=10090 GN=Alb PE=1 SV=3	Alb	452	47	736.039	3	98.04
Ap2a1	sp|P17426|AP2A1_MOUSE	AP-2 complex subunit alpha-1 OS=Mus musculus OX=10090 GN=Ap2a1 PE=1 SV=1	Ap2a1	451	68	679.066	3	91.59
Cntn1	sp|P12960|CNTN1_MOUSE	Contactin-1 OS=Mus musculus OX=10090 GN=Cntn1 PE=1 SV=1	Cntn1	448	66	1059.08	2	103.4
Slc25a4	sp|P48962|ADT1_MOUSE	ADP/ATP translocase 1 OS=Mus musculus OX=10090 GN=Slc25a4 PE=1 SV=4	Slc25a4	447	43	914.545	2	104.13
Ap2b1	sp|Q9DBG3|AP2B1_MOUSE	AP-2 complex subunit beta OS=Mus musculus OX=10090 GN=Ap2b1 PE=1 SV=1	Ap2b1	446	68	1002.61	2	121.35
Glud1	sp|P26443|DHE3_MOUSE	Glutamate dehydrogenase 1, mitochondrial OS=Mus musculus OX=10090 GN=Glud1 PE=1 SV=1	Glud1	445	40	925.506	2	84.74
Immt	sp|Q8CAQ8|MIC60_MOUSE	MICOS complex subunit Mic60 OS=Mus musculus OX=10090 GN=Immt PE=1 SV=1	Immt	445	66	710.036	3	104.86
Dst	sp|Q91ZU6-2|DYST_MOUSE	Isoform 1 of Dystonin OS=Mus musculus OX=10090 GN=Dst	Dst	444	238	903.823	3	93.87
Dst	sp|Q91ZU6|DYST_MOUSE	Dystonin OS=Mus musculus OX=10090 GN=Dst PE=1 SV=2	Dst	443	237	903.823	3	93.87
Nefl	sp|P08551|NFL_MOUSE	Neurofilament light polypeptide OS=Mus musculus OX=10090 GN=Nefl PE=1 SV=5	Nefl	443	59	1026.53	2	93.4
Snap25	sp|P60879-2|SNP25_MOUSE	Isoform 2 of Synaptosomal-associated protein 25 OS=Mus musculus OX=10090 GN=Snap25	Snap25	442	44	947.994	2	109.57
Syn2	sp|Q64332|SYN2_MOUSE	Synapsin-2 OS=Mus musculus OX=10090 GN=Syn2 PE=1 SV=2	Syn2	441	40	1015	2	102.94
Ywhab	sp|Q9CQV8|1433B_MOUSE	14-3-3 protein beta/alpha OS=Mus musculus OX=10090 GN=Ywhab PE=1 SV=3	Ywhab	440	29	951.978	2	92.9
Hspd1	sp|P63038|CH60_MOUSE	60 kDa heat shock protein, mitochondrial OS=Mus musculus OX=10090 GN=Hspd1 PE=1 SV=1	Hspd1	438	45	992.256	3	96.92
Srcin1	sp|Q9QWI6|SRCN1_MOUSE	SRC kinase signaling inhibitor 1 OS=Mus musculus OX=10090 GN=Srcin1 PE=1 SV=2	Srcin1	436	95	1100.11	2	100.77
Tln2	tr|A0A1L1SQ51|A0A1L1SQ51_MOUSE	Talin-2 OS=Mus musculus OX=10090 GN=Tln2 PE=1 SV=1	Tln2	428	147	1059.11	2	109.08
Gnao1	sp|P18872|GNAO_MOUSE	Guanine nucleotide-binding protein G(o) subunit alpha OS=Mus musculus OX=10090 GN=Gnao1 PE=1 SV=3	Gnao1	426	33	995.07	2	89.36
Ywhaq	sp|P68254|1433T_MOUSE	14-3-3 protein theta OS=Mus musculus OX=10090 GN=Ywhaq PE=1 SV=1	Ywhaq	422	33	1023.56	3	92.04
Epb41l3	tr|A7YY80|A7YY80_MOUSE	130kDa Protein 4.1B MEF cell isoform OS=Mus musculus OX=10090 GN=Epb41l3 PE=1 SV=1	Epb41l3	421	67	971.848	3	111.32
Synj1	sp|Q8CHC4|SYNJ1_MOUSE	Synaptojanin-1 OS=Mus musculus OX=10090 GN=Synj1 PE=1 SV=3	Synj1	419	71	1231.12	2	88.65
Epb41l3	sp|Q9WV92-8|E41L3_MOUSE	Isoform 8 of Band 4.1-like protein 3 OS=Mus musculus OX=10090 GN=Epb41l3	Epb41l3	418	66	971.848	3	111.32
Pygb	sp|Q8CI94|PYGB_MOUSE	Glycogen phosphorylase, brain form OS=Mus musculus OX=10090 GN=Pygb PE=1 SV=3	Pygb	417	71	983.528	2	100.29
Glul	sp|P15105|GLNA_MOUSE	Glutamine synthetase OS=Mus musculus OX=10090 GN=Glul PE=1 SV=6	Glul	416	32	1227.62	2	106.2
Eno2	sp|P17183|ENOG_MOUSE	Gamma-enolase OS=Mus musculus OX=10090 GN=Eno2 PE=1 SV=2	Eno2	414	35	909.01	4	93.6
Syt1	sp|P46096|SYT1_MOUSE	Synaptotagmin-1 OS=Mus musculus OX=10090 GN=Syt1 PE=1 SV=1	Syt1	413	40	741.041	3	88.48
Syn2	sp|Q64332-2|SYN2_MOUSE	Isoform IIb of Synapsin-2 OS=Mus musculus OX=10090 GN=Syn2	Syn2	412	36	1015	2	102.94
Slc25a5	sp|P51881|ADT2_MOUSE	ADP/ATP translocase 2 OS=Mus musculus OX=10090 GN=Slc25a5 PE=1 SV=3	Slc25a5	409	38	914.545	2	100.98
Syngap1	sp|F6SEU4|SYGP1_MOUSE	Ras/Rap GTPase-activating protein SynGAP OS=Mus musculus OX=10090 GN=Syngap1 PE=1 SV=2	Syngap1	408	88	928.797	3	97.43
Ywhah	sp|P68510|1433F_MOUSE	14-3-3 protein eta OS=Mus musculus OX=10090 GN=Ywhah PE=1 SV=2	Ywhah	406	30	1154.67	2	102.28
Immt	sp|Q8CAQ8-3|MIC60_MOUSE	Isoform 3 of MICOS complex subunit Mic60 OS=Mus musculus OX=10090 GN=Immt	Immt	404	62	710.036	3	104.86
Epb41l1	tr|E9PV14|E9PV14_MOUSE	Band 4.1-like protein 1 OS=Mus musculus OX=10090 GN=Epb41l1 PE=1 SV=2	Epb41l1	400	85	934.482	2	97.96
Gnao1	sp|P18872-2|GNAO_MOUSE	Isoform Alpha-2 of Guanine nucleotide-binding protein G(o) subunit alpha OS=Mus musculus OX=10090 GN=Gnao1	Gnao1	400	29	995.07	2	89.36
Camk2b	sp|P28652|KCC2B_MOUSE	Calcium/calmodulin-dependent protein kinase type II subunit beta OS=Mus musculus OX=10090 GN=Camk2b PE=1 SV=2	Camk2b	398	44	971.972	4	98.69
Immt	tr|Q3TEY5|Q3TEY5_MOUSE	MICOS complex subunit MIC60 OS=Mus musculus OX=10090 GN=Immt PE=2 SV=1	Immt	398	60	710.036	3	104.86
Eef1a1	sp|P10126|EF1A1_MOUSE	Elongation factor 1-alpha 1 OS=Mus musculus OX=10090 GN=Eef1a1 PE=1 SV=3	Eef1a1	394	32	733.102	3	94.11
Tpi1	sp|P17751|TPIS_MOUSE	Triosephosphate isomerase OS=Mus musculus OX=10090 GN=Tpi1 PE=1 SV=5	Tpi1	393	23	1216.19	2	101.58
Aldoart1	tr|A6ZI46|A6ZI46_MOUSE	Fructose-bisphosphate aldolase OS=Mus musculus OX=10090 GN=Aldoart1 PE=1 SV=1	Aldoart1	390	26	1008.55	4	107.06
Ank3	tr|W6PPA1|W6PPA1_MOUSE	270-kDa ankyrinG OS=Mus musculus OX=10090 GN=Ank3 PE=4 SV=1	Ank3	390	136	901.023	2	94.62
Gpi	sp|P06745|G6PI_MOUSE	Glucose-6-phosphate isomerase OS=Mus musculus OX=10090 GN=Gpi PE=1 SV=4	Gpi	387	39	1253.69	3	91.43
Gprin1	sp|Q3UNH4|GRIN1_MOUSE	G protein-regulated inducer of neurite outgrowth 1 OS=Mus musculus OX=10090 GN=Gprin1 PE=1 SV=2	Gprin1	386	92	794.775	3	88.82
Ryr2	sp|E9Q401|RYR2_MOUSE	Ryanodine receptor 2 OS=Mus musculus OX=10090 GN=Ryr2 PE=1 SV=1	Ryr2	386	175	668.615	4	94.38
Ldhb	sp|P16125|LDHB_MOUSE	L-lactate dehydrogenase B chain OS=Mus musculus OX=10090 GN=Ldhb PE=1 SV=2	Ldhb	383	27	1028.92	3	90.14
Tln2	sp|Q71LX4|TLN2_MOUSE	Talin-2 OS=Mus musculus OX=10090 GN=Tln2 PE=1 SV=3	Tln2	383	133	1059.11	2	109.08
Ckmt1	sp|P30275|KCRU_MOUSE	Creatine kinase U-type, mitochondrial OS=Mus musculus OX=10090 GN=Ckmt1 PE=1 SV=1	Ckmt1	382	27	1470.77	3	113.36
Got2	sp|P05202|AATM_MOUSE	Aspartate aminotransferase, mitochondrial OS=Mus musculus OX=10090 GN=Got2 PE=1 SV=1	Got2	382	43	1083.62	2	101.18
Myh9	sp|Q8VDD5|MYH9_MOUSE	Myosin-9 OS=Mus musculus OX=10090 GN=Myh9 PE=1 SV=4	Myh9	382	140	896.961	2	106.51
Eef1a2	sp|P62631|EF1A2_MOUSE	Elongation factor 1-alpha 2 OS=Mus musculus OX=10090 GN=Eef1a2 PE=1 SV=1	Eef1a2	380	29	733.102	3	94.11
Ndufs1	sp|Q91VD9|NDUS1_MOUSE	NADH-ubiquinone oxidoreductase 75 kDa subunit, mitochondrial OS=Mus musculus OX=10090 GN=Ndufs1 PE=1 SV=2	Ndufs1	379	54	893.861	3	95.93
Map2	tr|G3UZE9|G3UZE9_MOUSE	Microtubule-associated protein 2 (Fragment) OS=Mus musculus OX=10090 GN=Map2 PE=1 SV=1	Map2	377	53	1024.65	2	97.26
Lrp1	sp|Q91ZX7|LRP1_MOUSE	Prolow-density lipoprotein receptor-related protein 1 OS=Mus musculus OX=10090 GN=Lrp1 PE=1 SV=1	Lrp1	376	143	1004.62	2	105.52
Sdha	sp|Q8K2B3|SDHA_MOUSE	Succinate dehydrogenase [ubiquinone] flavoprotein subunit, mitochondrial OS=Mus musculus OX=10090 GN=Sdha PE=1 SV=1	Sdha	375	35	1078.57	3	104.11
Ap2a2	sp|P17427|AP2A2_MOUSE	AP-2 complex subunit alpha-2 OS=Mus musculus OX=10090 GN=Ap2a2 PE=1 SV=2	Ap2a2	374	60	1163.65	3	96.62
Ina	sp|P46660|AINX_MOUSE	Alpha-internexin OS=Mus musculus OX=10090 GN=Ina PE=1 SV=3	Ina	371	39	1224.13	2	97.15
Atp6v1b2	sp|P62814|VATB2_MOUSE	V-type proton ATPase subunit B, brain isoform OS=Mus musculus OX=10090 GN=Atp6v1b2 PE=1 SV=1	Atp6v1b2	369	35	1183.65	2	101.75
Epb41l3	sp|Q9WV92-7|E41L3_MOUSE	Isoform 7 of Band 4.1-like protein 3 OS=Mus musculus OX=10090 GN=Epb41l3	Epb41l3	369	59	971.848	3	111.32
Cadps	sp|Q80TJ1|CAPS1_MOUSE	Calcium-dependent secretion activator 1 OS=Mus musculus OX=10090 GN=Cadps PE=1 SV=3	Cadps	363	86	965.563	2	93.32
Cadps	sp|Q80TJ1-2|CAPS1_MOUSE	Isoform 2 of Calcium-dependent secretion activator 1 OS=Mus musculus OX=10090 GN=Cadps	Cadps	363	84	965.563	2	93.32
Cadps	sp|Q80TJ1-4|CAPS1_MOUSE	Isoform 4 of Calcium-dependent secretion activator 1 OS=Mus musculus OX=10090 GN=Cadps	Cadps	363	86	965.563	2	93.32
Dnm1l	sp|Q8K1M6|DNM1L_MOUSE	Dynamin-1-like protein OS=Mus musculus OX=10090 GN=Dnm1l PE=1 SV=2	Dnm1l	363	64	1107.07	2	95.74
Dpysl5	sp|Q9EQF6|DPYL5_MOUSE	Dihydropyrimidinase-related protein 5 OS=Mus musculus OX=10090 GN=Dpysl5 PE=1 SV=1	Dpysl5	360	46	1016.57	2	100.7
Ppp3ca	sp|P63328|PP2BA_MOUSE	Serine/threonine-protein phosphatase 2B catalytic subunit alpha isoform OS=Mus musculus OX=10090 GN=Ppp3ca PE=1 SV=1	Ppp3ca	360	31	1263.2	2	86.17
Slc25a12	sp|Q8BH59|CMC1_MOUSE	Calcium-binding mitochondrial carrier protein Aralar1 OS=Mus musculus OX=10090 GN=Slc25a12 PE=1 SV=1	Slc25a12	360	40	1296.72	3	95.95
Ppp3ca	sp|P63328-2|PP2BA_MOUSE	Isoform 2 of Serine/threonine-protein phosphatase 2B catalytic subunit alpha isoform OS=Mus musculus OX=10090 GN=Ppp3ca	Ppp3ca	356	31	837.439	2	84.89
Hspa4	tr|Q571M2|Q571M2_MOUSE	Heat shock 70 kDa protein 4 (Fragment) OS=Mus musculus OX=10090 GN=Hspa4 PE=2 SV=1	Hspa4	355	70	1183.67	2	93.83
Gdi1	sp|P50396|GDIA_MOUSE	Rab GDP dissociation inhibitor alpha OS=Mus musculus OX=10090 GN=Gdi1 PE=1 SV=3	Gdi1	354	52	641.015	3	100.93
Snap91	sp|Q61548|AP180_MOUSE	Clathrin coat assembly protein AP180 OS=Mus musculus OX=10090 GN=Snap91 PE=1 SV=1	Snap91	354	37	881.432	2	99.23
Atp1b1	sp|P14094|AT1B1_MOUSE	Sodium/potassium-transporting ATPase subunit beta-1 OS=Mus musculus OX=10090 GN=Atp1b1 PE=1 SV=1	Atp1b1	353	29	919.994	2	83.95
Ogdh	sp|Q60597|ODO1_MOUSE	2-oxoglutarate dehydrogenase, mitochondrial OS=Mus musculus OX=10090 GN=Ogdh PE=1 SV=3	Ogdh	353	75	995.564	3	98.6
Dnm1l	sp|Q8K1M6-3|DNM1L_MOUSE	Isoform 3 of Dynamin-1-like protein OS=Mus musculus OX=10090 GN=Dnm1l	Dnm1l	352	61	1107.07	2	95.74
Ogdh	sp|Q60597-3|ODO1_MOUSE	Isoform 3 of 2-oxoglutarate dehydrogenase, mitochondrial OS=Mus musculus OX=10090 GN=Ogdh	Ogdh	351	76	995.564	3	98.6
Aldoc	sp|P05063|ALDOC_MOUSE	Fructose-bisphosphate aldolase C OS=Mus musculus OX=10090 GN=Aldoc PE=1 SV=4	Aldoc	348	36	979.051	2	105.83
Eef2	sp|P58252|EF2_MOUSE	Elongation factor 2 OS=Mus musculus OX=10090 GN=Eef2 PE=1 SV=2	Eef2	348	66	909.505	3	97.48
Pacsin1	sp|Q61644|PACN1_MOUSE	Protein kinase C and casein kinase substrate in neurons protein 1 OS=Mus musculus OX=10090 GN=Pacsin1 PE=1 SV=1	Pacsin1	348	48	944.165	3	101.27
Gpd2	sp|Q64521|GPDM_MOUSE	Glycerol-3-phosphate dehydrogenase, mitochondrial OS=Mus musculus OX=10090 GN=Gpd2 PE=1 SV=2	Gpd2	346	63	1219.13	2	101.48
Snap91	tr|E9Q9A3|E9Q9A3_MOUSE	Clathrin coat assembly protein AP180 OS=Mus musculus OX=10090 GN=Snap91 PE=1 SV=2	Snap91	346	37	881.432	2	99.23
Sptb	tr|B2RX08|B2RX08_MOUSE	Spectrin beta chain OS=Mus musculus OX=10090 GN=Sptb PE=2 SV=1	Sptb	342	127	965.069	2	95.25
Hspa4	sp|Q61316|HSP74_MOUSE	Heat shock 70 kDa protein 4 OS=Mus musculus OX=10090 GN=Hspa4 PE=1 SV=1	Hspa4	341	67	1183.67	2	93.83
Hspa5	sp|P20029|BIP_MOUSE	Endoplasmic reticulum chaperone BiP OS=Mus musculus OX=10090 GN=Hspa5 PE=1 SV=3	Hspa5	341	48	1077.13	2	97.78
Hba	sp|P01942|HBA_MOUSE	Hemoglobin subunit alpha OS=Mus musculus OX=10090 GN=Hba PE=1 SV=2	Hba	339	10	917.475	2	110.31
Hbbt1	tr|A8DUK2|A8DUK2_MOUSE	Beta-globin OS=Mus musculus OX=10090 GN=Hbbt1 PE=3 SV=1	Hbbt1	338	13	1183.17	2	109.11
Mdh1	sp|P14152|MDHC_MOUSE	Malate dehydrogenase, cytoplasmic OS=Mus musculus OX=10090 GN=Mdh1 PE=1 SV=3	Mdh1	336	20	963.515	3	101.23
Nbea	sp|Q9EPN1|NBEA_MOUSE	Neurobeachin OS=Mus musculus OX=10090 GN=Nbea PE=1 SV=1	Nbea	335	129	984.066	2	100.36
Dnm3	sp|Q8BZ98|DYN3_MOUSE	Dynamin-3 OS=Mus musculus OX=10090 GN=Dnm3 PE=1 SV=1	Dnm3	333	73	817.137	3	101.15
Map2	tr|Q3TLQ0|Q3TLQ0_MOUSE	Microtubule-associated protein OS=Mus musculus OX=10090 GN=Map2 PE=1 SV=1	Map2	332	36	835.084	3	108.99
Epb41l1	sp|Q9Z2H5|E41L1_MOUSE	Band 4.1-like protein 1 OS=Mus musculus OX=10090 GN=Epb41l1 PE=1 SV=2	Epb41l1	330	56	1031.89	3	93.58
Ppia	sp|P17742|PPIA_MOUSE	Peptidyl-prolyl cis-trans isomerase A OS=Mus musculus OX=10090 GN=Ppia PE=1 SV=2	Ppia	329	23	1133.92	3	84.02
Gnb1	sp|P62874|GBB1_MOUSE	Guanine nucleotide-binding protein G(I)/G(S)/G(T) subunit beta-1 OS=Mus musculus OX=10090 GN=Gnb1 PE=1 SV=3	Gnb1	326	17	1512.77	2	93.13
Pdha1	sp|P35486|ODPA_MOUSE	Pyruvate dehydrogenase E1 component subunit alpha, somatic form, mitochondrial OS=Mus musculus OX=10090 GN=Pdha1 PE=1 SV=1	Pdha1	324	46	1280.26	3	103.28
Stx1b	sp|P61264|STX1B_MOUSE	Syntaxin-1B OS=Mus musculus OX=10090 GN=Stx1b PE=1 SV=1	Stx1b	324	32	1138.04	2	91.11
Hspa9	sp|P38647|GRP75_MOUSE	Stress-70 protein, mitochondrial OS=Mus musculus OX=10090 GN=Hspa9 PE=1 SV=3	Hspa9	323	56	971.53	2	98.11
Myo18a	sp|Q9JMH9-6|MY18A_MOUSE	Isoform 6 of Unconventional myosin-XVIIIa OS=Mus musculus OX=10090 GN=Myo18a	Myo18a	321	116	713.025	3	99
Napb	sp|P28663|SNAB_MOUSE	Beta-soluble NSF attachment protein OS=Mus musculus OX=10090 GN=Napb PE=1 SV=2	Napb	319	30	1052.05	2	98.92
Hspa2	sp|P17156|HSP72_MOUSE	Heat shock-related 70 kDa protein 2 OS=Mus musculus OX=10090 GN=Hspa2 PE=1 SV=2	Hspa2	318	37	998.47	2	89.7
Plcb1	sp|Q9Z1B3|PLCB1_MOUSE	1-phosphatidylinositol 4,5-bisphosphate phosphodiesterase beta-1 OS=Mus musculus OX=10090 GN=Plcb1 PE=1 SV=2	Plcb1	318	82	660.689	3	102.25
RP23-163L4	tr|A2APM7|A2APM7_MOUSE	Amino acid transporter (Fragment) OS=Mus musculus OX=10090 GN=RP23-163L4.1-012 PE=3 SV=1	RP23-163L4	318	10	886.83	3	100.82
Nefh	sp|P19246|NFH_MOUSE	Neurofilament heavy polypeptide OS=Mus musculus OX=10090 GN=Nefh PE=1 SV=3	Nefh	317	56	571.287	3	110.36
Sptb	sp|P15508|SPTB1_MOUSE	Spectrin beta chain, erythrocytic OS=Mus musculus OX=10090 GN=Sptb PE=1 SV=4	Sptb	314	117	965.069	2	95.25
Myo18a	tr|E9QAX2|E9QAX2_MOUSE	Unconventional myosin-XVIIIa OS=Mus musculus OX=10090 GN=Myo18a PE=1 SV=1	Myo18a	313	115	713.025	3	99
Ap1b1	tr|Q8CC13|Q8CC13_MOUSE	AP complex subunit beta OS=Mus musculus OX=10090 GN=Ap1b1 PE=2 SV=1	Ap1b1	312	64	1002.61	2	121.35
Myo18a	sp|Q9JMH9|MY18A_MOUSE	Unconventional myosin-XVIIIa OS=Mus musculus OX=10090 GN=Myo18a PE=1 SV=2	Myo18a	312	114	713.025	3	99
Atp6v0a1	sp|Q9Z1G4-2|VPP1_MOUSE	Isoform A1-I of V-type proton ATPase 116 kDa subunit a1 OS=Mus musculus OX=10090 GN=Atp6v0a1	Atp6v0a1	311	40	930.002	2	94.71
Ap1b1	sp|O35643|AP1B1_MOUSE	AP-1 complex subunit beta-1 OS=Mus musculus OX=10090 GN=Ap1b1 PE=1 SV=2	Ap1b1	310	64	1002.61	2	121.35
Ldha	sp|P06151|LDHA_MOUSE	L-lactate dehydrogenase A chain OS=Mus musculus OX=10090 GN=Ldha PE=1 SV=3	Ldha	309	28	1107.6	2	88.46
Atp6v0a1	sp|Q9Z1G4|VPP1_MOUSE	V-type proton ATPase 116 kDa subunit a1 OS=Mus musculus OX=10090 GN=Atp6v0a1 PE=1 SV=3	Atp6v0a1	308	38	930.002	2	94.71
Hspa4l	sp|P48722|HS74L_MOUSE	Heat shock 70 kDa protein 4L OS=Mus musculus OX=10090 GN=Hspa4l PE=1 SV=2	Hspa4l	308	73	982.216	3	104.91
Epb41l1	sp|Q9Z2H5-2|E41L1_MOUSE	Isoform 2 of Band 4.1-like protein 1 OS=Mus musculus OX=10090 GN=Epb41l1	Epb41l1	307	54	1031.89	3	93.58
Mapt	tr|A2A5Y6|A2A5Y6_MOUSE	Microtubule-associated protein OS=Mus musculus OX=10090 GN=Mapt PE=1 SV=1	Mapt	307	44	1122.66	2	96.88
Cand1	sp|Q6ZQ38|CAND1_MOUSE	Cullin-associated NEDD8-dissociated protein 1 OS=Mus musculus OX=10090 GN=Cand1 PE=1 SV=2	Cand1	305	67	849.508	3	94.24
Stip1	sp|Q60864|STIP1_MOUSE	Stress-induced-phosphoprotein 1 OS=Mus musculus OX=10090 GN=Stip1 PE=1 SV=1	Stip1	305	55	739.423	3	97.64
Ank2	sp|Q8C8R3-3|ANK2_MOUSE	Isoform 3 of Ankyrin-2 OS=Mus musculus OX=10090 GN=Ank2	Ank2	304	60	927.981	2	99.91
Mapt	sp|P10637|TAU_MOUSE	Microtubule-associated protein tau OS=Mus musculus OX=10090 GN=Mapt PE=1 SV=3	Mapt	304	43	1122.66	2	96.88
Dctn1	sp|O08788|DCTN1_MOUSE	Dynactin subunit 1 OS=Mus musculus OX=10090 GN=Dctn1 PE=1 SV=3	Dctn1	298	77	774.767	3	98.32
Septin7	tr|E9Q1G8|E9Q1G8_MOUSE	Septin-7 OS=Mus musculus OX=10090 GN=Septin7 PE=1 SV=2	Septin7	297	47	868.184	3	103.13
Mapt	sp|P10637-2|TAU_MOUSE	Isoform Tau-A of Microtubule-associated protein tau OS=Mus musculus OX=10090 GN=Mapt	Mapt	294	34	1079.03	4	104.32
Gda	sp|Q9R111|GUAD_MOUSE	Guanine deaminase OS=Mus musculus OX=10090 GN=Gda PE=1 SV=1	Gda	293	36	1182.11	2	97.11
Septin7	sp|O55131|SEPT7_MOUSE	Septin-7 OS=Mus musculus OX=10090 GN=Septin7 PE=1 SV=1	Septin7	293	47	868.184	3	103.13
Mapt	tr|B1AQW2|B1AQW2_MOUSE	Microtubule-associated protein OS=Mus musculus OX=10090 GN=Mapt PE=1 SV=1	Mapt	291	31	1122.66	2	96.88
Rock2	sp|P70336|ROCK2_MOUSE	Rho-associated protein kinase 2 OS=Mus musculus OX=10090 GN=Rock2 PE=1 SV=1	Rock2	291	102	1187.89	3	91.63
Nfasc	tr|A0A087WPX3|A0A087WPX3_MOUSE	Neurofascin OS=Mus musculus OX=10090 GN=Nfasc PE=1 SV=1	Nfasc	290	58	728.065	3	97.15
Ap2m1	sp|P84091|AP2M1_MOUSE	AP-2 complex subunit mu OS=Mus musculus OX=10090 GN=Ap2m1 PE=1 SV=1	Ap2m1	289	35	1126.08	2	91.52
Camk2d	sp|Q6PHZ2-2|KCC2D_MOUSE	Isoform 2 of Calcium/calmodulin-dependent protein kinase type II subunit delta OS=Mus musculus OX=10090 GN=Camk2d	Camk2d	289	37	1196.6	2	84.09
Camk2d	sp|Q6PHZ2-5|KCC2D_MOUSE	Isoform 4 of Calcium/calmodulin-dependent protein kinase type II subunit delta OS=Mus musculus OX=10090 GN=Camk2d	Camk2d	288	38	1196.6	2	84.09
Cyfip2	sp|Q5SQX6|CYFP2_MOUSE	Cytoplasmic FMR1-interacting protein 2 OS=Mus musculus OX=10090 GN=Cyfip2 PE=1 SV=2	Cyfip2	288	72	1030.54	2	95.1
Mapt	sp|P10637-3|TAU_MOUSE	Isoform Tau-B of Microtubule-associated protein tau OS=Mus musculus OX=10090 GN=Mapt	Mapt	288	28	1122.66	2	96.88
Bin1	sp|O08539|BIN1_MOUSE	Myc box-dependent-interacting protein 1 OS=Mus musculus OX=10090 GN=Bin1 PE=1 SV=1	Bin1	287	36	863.991	2	87.23
Nckap1	tr|A2AS98|A2AS98_MOUSE	Nck-associated protein 1 OS=Mus musculus OX=10090 GN=Nckap1 PE=1 SV=1	Nckap1	287	73	808.407	3	94.11
Hsp90b1	sp|P08113|ENPL_MOUSE	Endoplasmin OS=Mus musculus OX=10090 GN=Hsp90b1 PE=1 SV=2	Hsp90b1	285	51	1011.52	3	93.06
Plcb1	sp|Q9Z1B3-2|PLCB1_MOUSE	Isoform B of 1-phosphatidylinositol 4,5-bisphosphate phosphodiesterase beta-1 OS=Mus musculus OX=10090 GN=Plcb1	Plcb1	285	76	660.689	3	102.25
Nckap1	sp|P28660|NCKP1_MOUSE	Nck-associated protein 1 OS=Mus musculus OX=10090 GN=Nckap1 PE=1 SV=2	Nckap1	284	72	808.407	3	94.11
Atp12a	sp|Q9Z1W8|AT12A_MOUSE	Potassium-transporting ATPase alpha chain 2 OS=Mus musculus OX=10090 GN=Atp12a PE=1 SV=3	Atp12a	283	10	995.586	2	90.49
Slc12a5	sp|Q91V14|S12A5_MOUSE	Solute carrier family 12 member 5 OS=Mus musculus OX=10090 GN=Slc12a5 PE=1 SV=2	Slc12a5	283	49	1001.21	3	96.58
Uqcrc1	sp|Q9CZ13|QCR1_MOUSE	Cytochrome b-c1 complex subunit 1, mitochondrial OS=Mus musculus OX=10090 GN=Uqcrc1 PE=1 SV=2	Uqcrc1	283	26	651.012	3	106.31
Ank3	sp|G5E8K5|ANK3_MOUSE	Ankyrin-3 OS=Mus musculus OX=10090 GN=Ank3 PE=1 SV=1	Ank3	282	92	1194.2	2	93.21
Dnm2	sp|P39054|DYN2_MOUSE	Dynamin-2 OS=Mus musculus OX=10090 GN=Dnm2 PE=1 SV=2	Dnm2	282	53	1054.54	2	94.36
Atp6v1e1	sp|P50518|VATE1_MOUSE	V-type proton ATPase subunit E 1 OS=Mus musculus OX=10090 GN=Atp6v1e1 PE=1 SV=2	Atp6v1e1	281	29	1093.57	2	95.14
Dlg4	sp|Q62108|DLG4_MOUSE	Disks large homolog 4 OS=Mus musculus OX=10090 GN=Dlg4 PE=1 SV=1	Dlg4	281	41	932.046	2	102.28
Nfasc	sp|Q810U3|NFASC_MOUSE	Neurofascin OS=Mus musculus OX=10090 GN=Nfasc PE=1 SV=1	Nfasc	280	53	728.065	3	97.15
Nfasc	tr|E9PW06|E9PW06_MOUSE	Neurofascin OS=Mus musculus OX=10090 GN=Nfasc PE=1 SV=1	Nfasc	280	57	728.065	3	97.15
Ppp2r1a	sp|Q76MZ3|2AAA_MOUSE	Serine/threonine-protein phosphatase 2A 65 kDa regulatory subunit A alpha isoform OS=Mus musculus OX=10090 GN=Ppp2r1a PE=1 SV=3	Ppp2r1a	280	34	941.187	3	93.07
Abat	sp|P61922|GABT_MOUSE	4-aminobutyrate aminotransferase, mitochondrial OS=Mus musculus OX=10090 GN=Abat PE=1 SV=1	Abat	278	39	960.461	2	89.14
Add2	sp|Q9QYB8|ADDB_MOUSE	Beta-adducin OS=Mus musculus OX=10090 GN=Add2 PE=1 SV=4	Add2	278	53	982.19	3	95.47
Nfasc	tr|Q6ZQ54|Q6ZQ54_MOUSE	MKIAA0756 protein (Fragment) OS=Mus musculus OX=10090 GN=Nfasc PE=2 SV=1	Nfasc	278	56	728.065	3	97.15
Gpi1	tr|B2RXT5|B2RXT5_MOUSE	Glucose-6-phosphate isomerase OS=Mus musculus OX=10090 GN=Gpi1 PE=2 SV=1	Gpi1	277	22	1132.62	2	86.21
Hspa12a	sp|Q8K0U4|HS12A_MOUSE	Heat shock 70 kDa protein 12A OS=Mus musculus OX=10090 GN=Hspa12a PE=1 SV=1	Hspa12a	277	48	773.76	3	93.19
Tnr	sp|Q8BYI9|TENR_MOUSE	Tenascin-R OS=Mus musculus OX=10090 GN=Tnr PE=1 SV=2	Tnr	277	48	1203.53	3	102.57
NA	tr|Q8BWN0|Q8BWN0_MOUSE	14_3_3 domain-containing protein OS=Mus musculus OX=10090 PE=2 SV=1	NA	277	17	926.964	2	97.08
Cs	sp|Q9CZU6|CISY_MOUSE	Citrate synthase, mitochondrial OS=Mus musculus OX=10090 GN=Cs PE=1 SV=1	Cs	276	32	1040.84	3	85.65
Got1	sp|P05201|AATC_MOUSE	Aspartate aminotransferase, cytoplasmic OS=Mus musculus OX=10090 GN=Got1 PE=1 SV=3	Got1	276	29	1135.14	2	107.04
Uqcrc2	sp|Q9DB77|QCR2_MOUSE	Cytochrome b-c1 complex subunit 2, mitochondrial OS=Mus musculus OX=10090 GN=Uqcrc2 PE=1 SV=1	Uqcrc2	274	27	1014.08	2	103.68
Ckap5	sp|A2AGT5|CKAP5_MOUSE	Cytoskeleton-associated protein 5 OS=Mus musculus OX=10090 GN=Ckap5 PE=1 SV=1	Ckap5	272	109	1129.06	4	103.36
Pfkp	sp|Q9WUA3|PFKAP_MOUSE	ATP-dependent 6-phosphofructokinase, platelet type OS=Mus musculus OX=10090 GN=Pfkp PE=1 SV=1	Pfkp	272	55	1349.23	2	90.89
Camk2d	sp|Q6PHZ2|KCC2D_MOUSE	Calcium/calmodulin-dependent protein kinase type II subunit delta OS=Mus musculus OX=10090 GN=Camk2d PE=1 SV=1	Camk2d	271	37	1196.6	2	84.09
Sh3gl2	sp|Q62420|SH3G2_MOUSE	Endophilin-A1 OS=Mus musculus OX=10090 GN=Sh3gl2 PE=1 SV=2	Sh3gl2	271	33	1184.16	2	83.86
Sptbn4	tr|E9PX29|E9PX29_MOUSE	Spectrin beta chain OS=Mus musculus OX=10090 GN=Sptbn4 PE=1 SV=1	Sptbn4	271	116	873.786	3	104.66
Oxr1	sp|Q4KMM3|OXR1_MOUSE	Oxidation resistance protein 1 OS=Mus musculus OX=10090 GN=Oxr1 PE=1 SV=3	Oxr1	269	52	922.831	3	102.7
Ubr4	sp|A2AN08|UBR4_MOUSE	E3 ubiquitin-protein ligase UBR4 OS=Mus musculus OX=10090 GN=Ubr4 PE=1 SV=1	Ubr4	269	136	804.764	3	102.36
Cfl1	sp|P18760|COF1_MOUSE	Cofilin-1 OS=Mus musculus OX=10090 GN=Cfl1 PE=1 SV=3	Cfl1	267	23	1064.55	2	94.08
Oxct1	sp|Q9D0K2|SCOT1_MOUSE	Succinyl-CoA:3-ketoacid coenzyme A transferase 1, mitochondrial OS=Mus musculus OX=10090 GN=Oxct1 PE=1 SV=1	Oxct1	265	35	1126.13	2	115.47
Gnb2	sp|P62880|GBB2_MOUSE	Guanine nucleotide-binding protein G(I)/G(S)/G(T) subunit beta-2 OS=Mus musculus OX=10090 GN=Gnb2 PE=1 SV=3	Gnb2	264	18	1015.51	3	95.74
Hsph1	sp|Q61699|HS105_MOUSE	Heat shock protein 105 kDa OS=Mus musculus OX=10090 GN=Hsph1 PE=1 SV=2	Hsph1	264	54	1102.1	2	94.07
Ppfia3	sp|P60469|LIPA3_MOUSE	Liprin-alpha-3 OS=Mus musculus OX=10090 GN=Ppfia3 PE=1 SV=2	Ppfia3	263	82	779.444	3	96.71
Itpr1	sp|P11881|ITPR1_MOUSE	Inositol 1,4,5-trisphosphate receptor type 1 OS=Mus musculus OX=10090 GN=Itpr1 PE=1 SV=2	Itpr1	262	102	1063.91	3	89.68
Sptbn4	tr|Q8VIE5|Q8VIE5_MOUSE	Spectrin beta chain OS=Mus musculus OX=10090 GN=Sptbn4 PE=1 SV=1	Sptbn4	262	114	873.786	3	104.66
Wdr7	sp|Q920I9|WDR7_MOUSE	WD repeat-containing protein 7 OS=Mus musculus OX=10090 GN=Wdr7 PE=1 SV=3	Wdr7	262	69	1088.12	2	101.61
Acly	tr|Q3V117|Q3V117_MOUSE	ATP-citrate synthase OS=Mus musculus OX=10090 GN=Acly PE=1 SV=1	Acly	261	72	1056.6	2	88.52
Matr3	sp|Q8K310|MATR3_MOUSE	Matrin-3 OS=Mus musculus OX=10090 GN=Matr3 PE=1 SV=1	Matr3	261	56	882.504	3	93.03
Pcx	tr|Q3T9S7|Q3T9S7_MOUSE	Pyruvate carboxylase OS=Mus musculus OX=10090 GN=Pcx PE=2 SV=1	Pcx	261	65	926.474	2	96.26
Pfkm	sp|P47857|PFKAM_MOUSE	ATP-dependent 6-phosphofructokinase, muscle type OS=Mus musculus OX=10090 GN=Pfkm PE=1 SV=3	Pfkm	261	50	819.076	3	97.28
Pgam1	sp|Q9DBJ1|PGAM1_MOUSE	Phosphoglycerate mutase 1 OS=Mus musculus OX=10090 GN=Pgam1 PE=1 SV=3	Pgam1	261	21	808.908	2	87.39
Gap43	sp|P06837|NEUM_MOUSE	Neuromodulin OS=Mus musculus OX=10090 GN=Gap43 PE=1 SV=1	Gap43	260	26	1142.64	2	84.62
Ahcyl1	sp|Q80SW1|SAHH2_MOUSE	S-adenosylhomocysteine hydrolase-like protein 1 OS=Mus musculus OX=10090 GN=Ahcyl1 PE=1 SV=1	Ahcyl1	259	48	904.435	3	107.24
Gdi2	sp|Q61598|GDIB_MOUSE	Rab GDP dissociation inhibitor beta OS=Mus musculus OX=10090 GN=Gdi2 PE=1 SV=1	Gdi2	259	38	726.653	4	90.18
Kif5c	sp|P28738|KIF5C_MOUSE	Kinesin heavy chain isoform 5C OS=Mus musculus OX=10090 GN=Kif5c PE=1 SV=3	Kif5c	259	76	1120.16	2	102.92
Dpysl4	sp|O35098|DPYL4_MOUSE	Dihydropyrimidinase-related protein 4 OS=Mus musculus OX=10090 GN=Dpysl4 PE=1 SV=1	Dpysl4	257	42	953.838	3	107.3
Pc	sp|Q05920|PYC_MOUSE	Pyruvate carboxylase, mitochondrial OS=Mus musculus OX=10090 GN=Pc PE=1 SV=1	Pc	257	65	926.474	2	96.26
Tln1	sp|P26039|TLN1_MOUSE	Talin-1 OS=Mus musculus OX=10090 GN=Tln1 PE=1 SV=2	Tln1	257	118	919.876	3	98.39
Hbb-b1	sp|P02088|HBB1_MOUSE	Hemoglobin subunit beta-1 OS=Mus musculus OX=10090 GN=Hbb-b1 PE=1 SV=2	Hbb-b1	256	11	1183.17	2	109.11
Actr3	sp|Q99JY9|ARP3_MOUSE	Actin-related protein 3 OS=Mus musculus OX=10090 GN=Actr3 PE=1 SV=3	Actr3	255	28	792.777	3	97.64
Plp1	sp|P60202|MYPR_MOUSE	Myelin proteolipid protein OS=Mus musculus OX=10090 GN=Plp1 PE=1 SV=2	Plp1	255	11	806.918	2	95.86
Acly	sp|Q91V92|ACLY_MOUSE	ATP-citrate synthase OS=Mus musculus OX=10090 GN=Acly PE=1 SV=1	Acly	254	72	1056.6	2	88.52
Dld	sp|O08749|DLDH_MOUSE	Dihydrolipoyl dehydrogenase, mitochondrial OS=Mus musculus OX=10090 GN=Dld PE=1 SV=2	Dld	253	23	788.422	3	104.6
Dlg2	sp|Q91XM9-7|DLG2_MOUSE	Isoform 7 of Disks large homolog 2 OS=Mus musculus OX=10090 GN=Dlg2	Dlg2	253	63	881.508	2	100.29
Rph3a	sp|P47708|RP3A_MOUSE	Rabphilin-3A OS=Mus musculus OX=10090 GN=Rph3a PE=1 SV=2	Rph3a	253	51	1073.48	2	92.56
Rtn4	sp|Q99P72|RTN4_MOUSE	Reticulon-4 OS=Mus musculus OX=10090 GN=Rtn4 PE=1 SV=2	Rtn4	253	51	1098.6	2	98.01
Eprs1	sp|Q8CGC7|SYEP_MOUSE	Bifunctional glutamate/proline--tRNA ligase OS=Mus musculus OX=10090 GN=Eprs1 PE=1 SV=4	Eprs1	252	86	1084.57	2	109.13
Pygm	sp|Q9WUB3|PYGM_MOUSE	Glycogen phosphorylase, muscle form OS=Mus musculus OX=10090 GN=Pygm PE=1 SV=3	Pygm	252	62	912.041	2	97.9
Opa1	sp|P58281-2|OPA1_MOUSE	Isoform 2 of Dynamin-like 120 kDa protein, mitochondrial OS=Mus musculus OX=10090 GN=Opa1	Opa1	251	66	1158.67	2	97.37
Amph	sp|Q7TQF7|AMPH_MOUSE	Amphiphysin OS=Mus musculus OX=10090 GN=Amph PE=1 SV=1	Amph	249	31	1149.57	2	94.05
H2bc14	sp|P10854|H2B1M_MOUSE	Histone H2B type 1-M OS=Mus musculus OX=10090 GN=H2bc14 PE=1 SV=2	H2bc14	249	16	1024.52	2	88.95
Opa1	sp|P58281|OPA1_MOUSE	Dynamin-like 120 kDa protein, mitochondrial OS=Mus musculus OX=10090 GN=Opa1 PE=1 SV=1	Opa1	249	65	1158.67	2	97.37
Anxa6	sp|P14824|ANXA6_MOUSE	Annexin A6 OS=Mus musculus OX=10090 GN=Anxa6 PE=1 SV=3	Anxa6	247	59	1008.06	2	93.48
Baiap2	sp|Q8BKX1-2|BAIP2_MOUSE	Isoform 2 of Brain-specific angiogenesis inhibitor 1-associated protein 2 OS=Mus musculus OX=10090 GN=Baiap2	Baiap2	247	46	916.49	2	89.73
Tkt	sp|P40142|TKT_MOUSE	Transketolase OS=Mus musculus OX=10090 GN=Tkt PE=1 SV=1	Tkt	246	35	993.086	4	101.28
Baiap2	sp|Q8BKX1|BAIP2_MOUSE	Brain-specific angiogenesis inhibitor 1-associated protein 2 OS=Mus musculus OX=10090 GN=Baiap2 PE=1 SV=2	Baiap2	245	45	916.49	2	89.73
Acat1	sp|Q8QZT1|THIL_MOUSE	Acetyl-CoA acetyltransferase, mitochondrial OS=Mus musculus OX=10090 GN=Acat1 PE=1 SV=1	Acat1	243	28	745.41	3	100.83
Gm20390	tr|E9PZF0|E9PZF0_MOUSE	Nucleoside diphosphate kinase OS=Mus musculus OX=10090 GN=Gm20390 PE=3 SV=1	Gm20390	242	19	1197.67	2	95.4
H2bc12	sp|Q8CGP1|H2B1K_MOUSE	Histone H2B type 1-K OS=Mus musculus OX=10090 GN=H2bc12 PE=1 SV=3	H2bc12	242	15	1024.52	2	88.95
Dlg2	tr|A0A571BEK3|A0A571BEK3_MOUSE	Disks large homolog 2 OS=Mus musculus OX=10090 GN=Dlg2 PE=1 SV=1	Dlg2	241	60	881.508	2	100.29
Rtn1	sp|Q8K0T0|RTN1_MOUSE	Reticulon-1 OS=Mus musculus OX=10090 GN=Rtn1 PE=1 SV=1	Rtn1	241	35	746.357	4	91.7
Pdia3	sp|P27773|PDIA3_MOUSE	Protein disulfide-isomerase A3 OS=Mus musculus OX=10090 GN=Pdia3 PE=1 SV=2	Pdia3	240	43	770.863	2	96.67
Rtn3	sp|Q9ES97|RTN3_MOUSE	Reticulon-3 OS=Mus musculus OX=10090 GN=Rtn3 PE=1 SV=2	Rtn3	240	56	944.051	2	96.53
Septin5	sp|Q9Z2Q6|SEPT5_MOUSE	Septin-5 OS=Mus musculus OX=10090 GN=Septin5 PE=1 SV=2	Septin5	240	33	1163.66	2	102.5
Bin1	sp|O08539-2|BIN1_MOUSE	Isoform 2 of Myc box-dependent-interacting protein 1 OS=Mus musculus OX=10090 GN=Bin1	Bin1	239	31	863.991	2	87.23
Hnrnpk	sp|P61979-3|HNRPK_MOUSE	Isoform 3 of Heterogeneous nuclear ribonucleoprotein K OS=Mus musculus OX=10090 GN=Hnrnpk	Hnrnpk	239	31	1063.68	2	115.4
Marcks	sp|P26645|MARCS_MOUSE	Myristoylated alanine-rich C-kinase substrate OS=Mus musculus OX=10090 GN=Marcks PE=1 SV=2	Marcks	239	16	1212.15	2	105.83
Ptprz1	sp|B9EKR1|PTPRZ_MOUSE	Receptor-type tyrosine-protein phosphatase zeta OS=Mus musculus OX=10090 GN=Ptprz1 PE=1 SV=1	Ptprz1	239	48	1020.57	2	94.13
Cox4i1	sp|P19783|COX41_MOUSE	Cytochrome c oxidase subunit 4 isoform 1, mitochondrial OS=Mus musculus OX=10090 GN=Cox4i1 PE=1 SV=2	Cox4i1	238	20	895.447	2	85.7
Tufm	sp|Q8BFR5|EFTU_MOUSE	Elongation factor Tu, mitochondrial OS=Mus musculus OX=10090 GN=Tufm PE=1 SV=1	Tufm	238	34	989.538	2	97.95
Actn2	sp|Q9JI91|ACTN2_MOUSE	Alpha-actinin-2 OS=Mus musculus OX=10090 GN=Actn2 PE=1 SV=2	Actn2	237	62	1029.52	2	94.35
Clip1	tr|D3Z2Z1|D3Z2Z1_MOUSE	CAP-Gly domain-containing linker protein 1 OS=Mus musculus OX=10090 GN=Clip1 PE=1 SV=1	Clip1	237	83	1014.55	2	96.13
Fscn1	sp|Q61553|FSCN1_MOUSE	Fascin OS=Mus musculus OX=10090 GN=Fscn1 PE=1 SV=4	Fscn1	237	39	1095.26	3	100.63
Usp9x	sp|P70398|USP9X_MOUSE	Probable ubiquitin carboxyl-terminal hydrolase FAF-X OS=Mus musculus OX=10090 GN=Usp9x PE=1 SV=2	Usp9x	237	93	861.43	4	94.25
Clip1	sp|Q922J3|CLIP1_MOUSE	CAP-Gly domain-containing linker protein 1 OS=Mus musculus OX=10090 GN=Clip1 PE=1 SV=1	Clip1	236	81	1014.55	2	96.13
Clip1	tr|F8WIA1|F8WIA1_MOUSE	CAP-Gly domain-containing linker protein 1 OS=Mus musculus OX=10090 GN=Clip1 PE=1 SV=1	Clip1	236	82	1014.55	2	96.13
Eea1	sp|Q8BL66|EEA1_MOUSE	Early endosome antigen 1 OS=Mus musculus OX=10090 GN=Eea1 PE=1 SV=2	Eea1	236	87	913.451	3	99.22
Npepps	sp|Q11011|PSA_MOUSE	Puromycin-sensitive aminopeptidase OS=Mus musculus OX=10090 GN=Npepps PE=1 SV=2	Npepps	236	56	960.023	2	92.67
Pi4ka	sp|E9Q3L2|PI4KA_MOUSE	Phosphatidylinositol 4-kinase alpha OS=Mus musculus OX=10090 GN=Pi4ka PE=1 SV=2	Pi4ka	236	93	1118.56	2	90.81
Tpp2	sp|Q64514-2|TPP2_MOUSE	Isoform Short of Tripeptidyl-peptidase 2 OS=Mus musculus OX=10090 GN=Tpp2	Tpp2	236	70	1044.05	4	92.41
Tpp2	sp|Q64514|TPP2_MOUSE	Tripeptidyl-peptidase 2 OS=Mus musculus OX=10090 GN=Tpp2 PE=1 SV=3	Tpp2	235	69	1044.05	4	92.41
Atp5f1c	sp|Q91VR2|ATPG_MOUSE	ATP synthase subunit gamma, mitochondrial OS=Mus musculus OX=10090 GN=Atp5f1c PE=1 SV=1	Atp5f1c	234	18	904.521	2	97.2
Clip1	tr|D3Z3M7|D3Z3M7_MOUSE	CAP-Gly domain-containing linker protein 1 OS=Mus musculus OX=10090 GN=Clip1 PE=1 SV=1	Clip1	234	80	1014.55	2	96.13
Hnrnpk	sp|P61979|HNRPK_MOUSE	Heterogeneous nuclear ribonucleoprotein K OS=Mus musculus OX=10090 GN=Hnrnpk PE=1 SV=1	Hnrnpk	234	31	1063.68	2	115.4
Septin5	tr|A0A338P769|A0A338P769_MOUSE	Septin-5 OS=Mus musculus OX=10090 GN=Septin5 PE=1 SV=1	Septin5	233	32	1163.66	2	102.5
Sv2a	sp|Q9JIS5|SV2A_MOUSE	Synaptic vesicle glycoprotein 2A OS=Mus musculus OX=10090 GN=Sv2a PE=1 SV=1	Sv2a	233	27	1034.56	2	108.72
Aldh1l1	sp|Q8R0Y6|AL1L1_MOUSE	Cytosolic 10-formyltetrahydrofolate dehydrogenase OS=Mus musculus OX=10090 GN=Aldh1l1 PE=1 SV=1	Aldh1l1	232	57	965.484	2	106.47
Nrcam	sp|Q810U4-3|NRCAM_MOUSE	Isoform 3 of Neuronal cell adhesion molecule OS=Mus musculus OX=10090 GN=Nrcam	Nrcam	232	53	1039.55	2	91.85
Sucla2	sp|Q9Z2I9|SUCB1_MOUSE	Succinate--CoA ligase [ADP-forming] subunit beta, mitochondrial OS=Mus musculus OX=10090 GN=Sucla2 PE=1 SV=2	Sucla2	232	40	971.527	2	86
H2ac11	sp|C0HKE5|H2A1G_MOUSE	Histone H2A type 1-G OS=Mus musculus OX=10090 GN=H2ac11 PE=1 SV=1	H2ac11	231	7	767.777	3	84.82
H2ac20	sp|Q64523|H2A2C_MOUSE	Histone H2A type 2-C OS=Mus musculus OX=10090 GN=H2ac20 PE=1 SV=3	H2ac20	231	7	767.777	3	84.82
Idh3b	tr|Q91VA7|Q91VA7_MOUSE	Isocitrate dehydrogenase [NAD] subunit, mitochondrial OS=Mus musculus OX=10090 GN=Idh3b PE=1 SV=1	Idh3b	231	35	811.407	3	101.14
Nptn	sp|P97300|NPTN_MOUSE	Neuroplastin OS=Mus musculus OX=10090 GN=Nptn PE=1 SV=3	Nptn	231	23	610.658	3	92.72
Nrcam	sp|Q810U4|NRCAM_MOUSE	Neuronal cell adhesion molecule OS=Mus musculus OX=10090 GN=Nrcam PE=1 SV=2	Nrcam	231	51	1039.55	2	91.85
Cct8	sp|P42932|TCPQ_MOUSE	T-complex protein 1 subunit theta OS=Mus musculus OX=10090 GN=Cct8 PE=1 SV=3	Cct8	230	47	969.088	2	105.96
H2ac1	tr|Q8CGP4|Q8CGP4_MOUSE	Histone H2A OS=Mus musculus OX=10090 GN=H2ac1 PE=1 SV=1	H2ac1	230	6	767.777	3	84.82
Cacna2d1	sp|O08532-4|CA2D1_MOUSE	Isoform 2D of Voltage-dependent calcium channel subunit alpha-2/delta-1 OS=Mus musculus OX=10090 GN=Cacna2d1	Cacna2d1	229	50	1052.59	2	94.1
Dlg2	tr|A0A571BEZ4|A0A571BEZ4_MOUSE	Disks large homolog 2 OS=Mus musculus OX=10090 GN=Dlg2 PE=1 SV=1	Dlg2	229	57	881.508	2	100.29
Nrcam	sp|Q810U4-2|NRCAM_MOUSE	Isoform 2 of Neuronal cell adhesion molecule OS=Mus musculus OX=10090 GN=Nrcam	Nrcam	229	50	1039.55	2	91.85
Capzb	sp|P47757-2|CAPZB_MOUSE	Isoform 2 of F-actin-capping protein subunit beta OS=Mus musculus OX=10090 GN=Capzb	Capzb	228	21	692.343	3	103.72
Aak1	sp|Q3UHJ0|AAK1_MOUSE	AP2-associated protein kinase 1 OS=Mus musculus OX=10090 GN=Aak1 PE=1 SV=2	Aak1	227	49	954.803	3	105.91
Ogdhl	tr|B2RXT3|B2RXT3_MOUSE	Ogdhl protein OS=Mus musculus OX=10090 GN=Ogdhl PE=1 SV=1	Ogdhl	227	60	860.98	2	92.88
Tomm70	sp|Q9CZW5|TOM70_MOUSE	Mitochondrial import receptor subunit TOM70 OS=Mus musculus OX=10090 GN=Tomm70 PE=1 SV=2	Tomm70	227	43	672.572	4	105.08
Ap3b2	sp|Q9JME5|AP3B2_MOUSE	AP-3 complex subunit beta-2 OS=Mus musculus OX=10090 GN=Ap3b2 PE=1 SV=2	Ap3b2	226	60	934.541	2	87.94
Psd3	sp|Q2PFD7|PSD3_MOUSE	PH and SEC7 domain-containing protein 3 OS=Mus musculus OX=10090 GN=Psd3 PE=1 SV=2	Psd3	226	50	921.547	2	92.16
Shank2	sp|Q80Z38-2|SHAN2_MOUSE	Isoform 2 of SH3 and multiple ankyrin repeat domains protein 2 OS=Mus musculus OX=10090 GN=Shank2	Shank2	226	74	1070.22	3	99.58
Add1	sp|Q9QYC0|ADDA_MOUSE	Alpha-adducin OS=Mus musculus OX=10090 GN=Add1 PE=1 SV=2	Add1	225	47	1067.53	2	91.64
Caskin1	sp|Q6P9K8|CSKI1_MOUSE	Caskin-1 OS=Mus musculus OX=10090 GN=Caskin1 PE=1 SV=2	Caskin1	225	59	784.108	3	99.14
Dlg2	tr|D3YUZ8|D3YUZ8_MOUSE	Disks large homolog 2 OS=Mus musculus OX=10090 GN=Dlg2 PE=1 SV=1	Dlg2	225	55	826.387	3	100.56
Calr	sp|P14211|CALR_MOUSE	Calreticulin OS=Mus musculus OX=10090 GN=Calr PE=1 SV=1	Calr	224	34	1042.54	2	90.04
Camk2g	tr|A0A2I3BQP6|A0A2I3BQP6_MOUSE	Calcium/calmodulin-dependent protein kinase OS=Mus musculus OX=10090 GN=Camk2g PE=1 SV=1	Camk2g	224	37	1039.62	2	89.88
Ogdhl	tr|E9Q7L0|E9Q7L0_MOUSE	Oxoglutarate dehydrogenase-like OS=Mus musculus OX=10090 GN=Ogdhl PE=1 SV=1	Ogdhl	224	59	860.98	2	92.88
Vcl	sp|Q64727|VINC_MOUSE	Vinculin OS=Mus musculus OX=10090 GN=Vcl PE=1 SV=4	Vcl	224	80	962.079	2	89.69
Vdac3	tr|Q5EBQ0|Q5EBQ0_MOUSE	Voltage-dependent anion-selective channel protein 3 OS=Mus musculus OX=10090 GN=Vdac3 PE=2 SV=1	Vdac3	224	18	910.771	3	102.55
Vsnl1	sp|P62761|VISL1_MOUSE	Visinin-like protein 1 OS=Mus musculus OX=10090 GN=Vsnl1 PE=1 SV=2	Vsnl1	224	27	921.499	2	89.92
Cacna2d1	sp|O08532|CA2D1_MOUSE	Voltage-dependent calcium channel subunit alpha-2/delta-1 OS=Mus musculus OX=10090 GN=Cacna2d1 PE=1 SV=1	Cacna2d1	223	48	1052.59	2	94.1
Dlg2	sp|Q91XM9|DLG2_MOUSE	Disks large homolog 2 OS=Mus musculus OX=10090 GN=Dlg2 PE=1 SV=2	Dlg2	223	59	881.508	2	100.29
Huwe1	sp|Q7TMY8|HUWE1_MOUSE	E3 ubiquitin-protein ligase HUWE1 OS=Mus musculus OX=10090 GN=Huwe1 PE=1 SV=5	Huwe1	223	111	1101.07	2	111.42
Uchl1	sp|Q9R0P9|UCHL1_MOUSE	Ubiquitin carboxyl-terminal hydrolase isozyme L1 OS=Mus musculus OX=10090 GN=Uchl1 PE=1 SV=1	Uchl1	223	23	973.525	3	99.14
Cct3	sp|P80318|TCPG_MOUSE	T-complex protein 1 subunit gamma OS=Mus musculus OX=10090 GN=Cct3 PE=1 SV=1	Cct3	222	47	1078.6	2	99.88
Lmna	sp|P48678|LMNA_MOUSE	Prelamin-A/C OS=Mus musculus OX=10090 GN=Lmna PE=1 SV=2	Lmna	222	55	686.026	3	101.14
Trio	sp|Q0KL02|TRIO_MOUSE	Triple functional domain protein OS=Mus musculus OX=10090 GN=Trio PE=1 SV=3	Trio	222	102	831.16	3	112.89
Vps13c	sp|Q8BX70|VP13C_MOUSE	Vacuolar protein sorting-associated protein 13C OS=Mus musculus OX=10090 GN=Vps13c PE=1 SV=2	Vps13c	222	113	969.868	3	118.32
Add1	sp|Q9QYC0-2|ADDA_MOUSE	Isoform 2 of Alpha-adducin OS=Mus musculus OX=10090 GN=Add1	Add1	221	46	1067.53	2	91.64
Arf1	sp|P84078|ARF1_MOUSE	ADP-ribosylation factor 1 OS=Mus musculus OX=10090 GN=Arf1 PE=1 SV=2	Arf1	221	16	1120.1	2	86.35
Eif3a	sp|P23116|EIF3A_MOUSE	Eukaryotic translation initiation factor 3 subunit A OS=Mus musculus OX=10090 GN=Eif3a PE=1 SV=5	Eif3a	221	98	741.368	4	84.4
Gstm1	sp|P10649|GSTM1_MOUSE	Glutathione S-transferase Mu 1 OS=Mus musculus OX=10090 GN=Gstm1 PE=1 SV=2	Gstm1	221	32	847.939	2	80.88
Lrpprc	sp|Q6PB66|LPPRC_MOUSE	Leucine-rich PPR motif-containing protein, mitochondrial OS=Mus musculus OX=10090 GN=Lrpprc PE=1 SV=2	Lrpprc	221	81	961.007	2	90.87
Oxr1	sp|Q4KMM3-3|OXR1_MOUSE	Isoform 3 of Oxidation resistance protein 1 OS=Mus musculus OX=10090 GN=Oxr1	Oxr1	221	44	922.831	3	102.7
Shank2	sp|Q80Z38|SHAN2_MOUSE	SH3 and multiple ankyrin repeat domains protein 2 OS=Mus musculus OX=10090 GN=Shank2 PE=1 SV=2	Shank2	221	72	1070.22	3	99.58
Map4	tr|E9PZ43|E9PZ43_MOUSE	Microtubule-associated protein OS=Mus musculus OX=10090 GN=Map4 PE=1 SV=3	Map4	220	56	1001.87	3	85.04
Camk2g	sp|Q923T9-3|KCC2G_MOUSE	Isoform 3 of Calcium/calmodulin-dependent protein kinase type II subunit gamma OS=Mus musculus OX=10090 GN=Camk2g	Camk2g	219	34	1039.62	2	89.88
Hnrnpa2b1	sp|O88569|ROA2_MOUSE	Heterogeneous nuclear ribonucleoproteins A2/B1 OS=Mus musculus OX=10090 GN=Hnrnpa2b1 PE=1 SV=2	Hnrnpa2b1	219	28	1050.58	2	88.93
Shank2	tr|D3Z5K8|D3Z5K8_MOUSE	SH3 and multiple ankyrin repeat domains protein 2 OS=Mus musculus OX=10090 GN=Shank2 PE=1 SV=1	Shank2	219	72	1070.22	3	99.58
Kalrn	sp|A2CG49|KALRN_MOUSE	Kalirin OS=Mus musculus OX=10090 GN=Kalrn PE=1 SV=1	Kalrn	218	106	831.16	3	112.89
Capzb	sp|P47757|CAPZB_MOUSE	F-actin-capping protein subunit beta OS=Mus musculus OX=10090 GN=Capzb PE=1 SV=3	Capzb	217	21	692.343	3	103.72
Clip2	sp|Q9Z0H8|CLIP2_MOUSE	CAP-Gly domain-containing linker protein 2 OS=Mus musculus OX=10090 GN=Clip2 PE=1 SV=2	Clip2	217	70	1101.21	3	105.69
Dbn1	sp|Q9QXS6|DREB_MOUSE	Drebrin OS=Mus musculus OX=10090 GN=Dbn1 PE=1 SV=4	Dbn1	217	41	894.48	3	98.73
Idh3a	sp|Q9D6R2|IDH3A_MOUSE	Isocitrate dehydrogenase [NAD] subunit alpha, mitochondrial OS=Mus musculus OX=10090 GN=Idh3a PE=1 SV=1	Idh3a	217	23	1037.22	3	101.09
Prkcg	sp|P63318|KPCG_MOUSE	Protein kinase C gamma type OS=Mus musculus OX=10090 GN=Prkcg PE=1 SV=1	Prkcg	217	43	1114.24	3	88.1
Stx1a	sp|O35526|STX1A_MOUSE	Syntaxin-1A OS=Mus musculus OX=10090 GN=Stx1a PE=1 SV=3	Stx1a	217	29	970.236	3	91.37
Vdac2	sp|Q60930|VDAC2_MOUSE	Voltage-dependent anion-selective channel protein 2 OS=Mus musculus OX=10090 GN=Vdac2 PE=1 SV=2	Vdac2	217	18	904.526	3	95.43
Myh11	tr|A0A338P6K2|A0A338P6K2_MOUSE	Myosin-11 OS=Mus musculus OX=10090 GN=Myh11 PE=1 SV=1	Myh11	215	100	964.157	3	104.19
Erc2	sp|Q6PH08|ERC2_MOUSE	ERC protein 2 OS=Mus musculus OX=10090 GN=Erc2 PE=1 SV=2	Erc2	214	74	702.126	4	95.84
Add1	tr|E9Q1K3|E9Q1K3_MOUSE	Alpha-adducin OS=Mus musculus OX=10090 GN=Add1 PE=1 SV=1	Add1	213	48	1067.53	2	91.64
Dpp6	tr|E9PWX1|E9PWX1_MOUSE	Dipeptidyl aminopeptidase-like protein 6 OS=Mus musculus OX=10090 GN=Dpp6 PE=1 SV=1	Dpp6	213	39	912.841	3	90.22
Gls	sp|D3Z7P3|GLSK_MOUSE	Glutaminase kidney isoform, mitochondrial OS=Mus musculus OX=10090 GN=Gls PE=1 SV=1	Gls	213	34	1120.16	2	113.08
Lmnb1	sp|P14733|LMNB1_MOUSE	Lamin-B1 OS=Mus musculus OX=10090 GN=Lmnb1 PE=1 SV=3	Lmnb1	213	51	1061.07	2	97.32
Add1	tr|F8WHZ9|F8WHZ9_MOUSE	Alpha-adducin OS=Mus musculus OX=10090 GN=Add1 PE=1 SV=1	Add1	212	46	1067.53	2	91.64
Erc2	tr|Q3UHT7|Q3UHT7_MOUSE	ERC protein 2 OS=Mus musculus OX=10090 GN=Erc2 PE=1 SV=1	Erc2	212	75	879.48	3	92.82
Gria2	sp|P23819|GRIA2_MOUSE	Glutamate receptor 2 OS=Mus musculus OX=10090 GN=Gria2 PE=1 SV=3	Gria2	212	50	1056.11	2	103.24
Hspa1a	sp|Q61696|HS71A_MOUSE	Heat shock 70 kDa protein 1A OS=Mus musculus OX=10090 GN=Hspa1a PE=1 SV=2	Hspa1a	212	32	1093.9	3	87.4
Myh11	tr|Q69ZX3|Q69ZX3_MOUSE	MKIAA0866 protein (Fragment) OS=Mus musculus OX=10090 GN=Myh11 PE=2 SV=1	Myh11	212	99	964.157	3	104.19
Nme1	sp|P15532|NDKA_MOUSE	Nucleoside diphosphate kinase A OS=Mus musculus OX=10090 GN=Nme1 PE=1 SV=1	Nme1	212	16	1197.67	2	95.4
Plxna4	sp|Q80UG2|PLXA4_MOUSE	Plexin-A4 OS=Mus musculus OX=10090 GN=Plxna4 PE=1 SV=3	Plxna4	212	73	658.34	3	93.81
Ppp3cb	sp|P48453|PP2BB_MOUSE	Serine/threonine-protein phosphatase 2B catalytic subunit beta isoform OS=Mus musculus OX=10090 GN=Ppp3cb PE=1 SV=2	Ppp3cb	212	29	956.985	2	90.89
Epb41l2	sp|O70318|E41L2_MOUSE	Band 4.1-like protein 2 OS=Mus musculus OX=10090 GN=Epb41l2 PE=1 SV=2	Epb41l2	211	57	932.037	2	96.63
Tpm3	tr|D3Z6I8|D3Z6I8_MOUSE	Tropomyosin alpha-3 chain OS=Mus musculus OX=10090 GN=Tpm3 PE=1 SV=1	Tpm3	211	32	810.929	2	88.96
Aars1	sp|Q8BGQ7|SYAC_MOUSE	Alanine--tRNA ligase, cytoplasmic OS=Mus musculus OX=10090 GN=Aars1 PE=1 SV=1	Aars1	210	56	1043.09	2	90.37
Atp6v1h	sp|Q8BVE3|VATH_MOUSE	V-type proton ATPase subunit H OS=Mus musculus OX=10090 GN=Atp6v1h PE=1 SV=1	Atp6v1h	210	34	736.035	3	108.72
Map4	sp|P27546|MAP4_MOUSE	Microtubule-associated protein 4 OS=Mus musculus OX=10090 GN=Map4 PE=1 SV=3	Map4	210	60	758.202	4	82.84
Slc25a3	sp|Q8VEM8|MPCP_MOUSE	Phosphate carrier protein, mitochondrial OS=Mus musculus OX=10090 GN=Slc25a3 PE=1 SV=1	Slc25a3	210	28	802.448	3	83.91
Dnm1	tr|F6W8Z8|F6W8Z8_MOUSE	Dynamin-1 (Fragment) OS=Mus musculus OX=10090 GN=Dnm1 PE=1 SV=1	Dnm1	209	18	1286.66	2	89.71
Dpp6	sp|Q9Z218|DPP6_MOUSE	Dipeptidyl aminopeptidase-like protein 6 OS=Mus musculus OX=10090 GN=Dpp6 PE=1 SV=1	Dpp6	209	38	912.841	3	90.22
Kif21a	sp|Q9QXL2-2|KI21A_MOUSE	Isoform 2 of Kinesin-like protein KIF21A OS=Mus musculus OX=10090 GN=Kif21a	Kif21a	209	74	1159.09	2	91.17
Map4	sp|P27546-4|MAP4_MOUSE	Isoform 4 of Microtubule-associated protein 4 OS=Mus musculus OX=10090 GN=Map4	Map4	209	51	1001.87	3	85.04
Ctnnd2	sp|O35927|CTND2_MOUSE	Catenin delta-2 OS=Mus musculus OX=10090 GN=Ctnnd2 PE=1 SV=1	Ctnnd2	208	54	1137.56	2	92.44
Kif21a	sp|Q9QXL2|KI21A_MOUSE	Kinesin-like protein KIF21A OS=Mus musculus OX=10090 GN=Kif21a PE=1 SV=2	Kif21a	208	76	1159.09	2	91.17
Septin11	sp|Q8C1B7|SEP11_MOUSE	Septin-11 OS=Mus musculus OX=10090 GN=Septin11 PE=1 SV=4	Septin11	208	30	798.123	3	92.27
Wdr1	sp|O88342|WDR1_MOUSE	WD repeat-containing protein 1 OS=Mus musculus OX=10090 GN=Wdr1 PE=1 SV=3	Wdr1	207	33	848.713	4	101.55
Cct5	sp|P80316|TCPE_MOUSE	T-complex protein 1 subunit epsilon OS=Mus musculus OX=10090 GN=Cct5 PE=1 SV=1	Cct5	205	47	1209.62	3	95.72
Ctnnb1	sp|Q02248|CTNB1_MOUSE	Catenin beta-1 OS=Mus musculus OX=10090 GN=Ctnnb1 PE=1 SV=1	Ctnnb1	205	49	1232.31	3	101.46
Dclk1	sp|Q9JLM8|DCLK1_MOUSE	Serine/threonine-protein kinase DCLK1 OS=Mus musculus OX=10090 GN=Dclk1 PE=1 SV=1	Dclk1	205	41	1031.58	2	100.91
Pak1	sp|O88643|PAK1_MOUSE	Serine/threonine-protein kinase PAK 1 OS=Mus musculus OX=10090 GN=Pak1 PE=1 SV=1	Pak1	205	30	800.093	3	94.65
Dlg3	tr|Q80TH1|Q80TH1_MOUSE	MKIAA1232 protein (Fragment) OS=Mus musculus OX=10090 GN=Dlg3 PE=2 SV=1	Dlg3	204	52	917.028	2	98.44
Slc25a22	sp|Q9D6M3|GHC1_MOUSE	Mitochondrial glutamate carrier 1 OS=Mus musculus OX=10090 GN=Slc25a22 PE=1 SV=1	Slc25a22	204	19	961.085	2	91.47
Syt2	sp|P46097|SYT2_MOUSE	Synaptotagmin-2 OS=Mus musculus OX=10090 GN=Syt2 PE=1 SV=1	Syt2	203	26	834.966	2	82.87
Ddb1	sp|Q3U1J4|DDB1_MOUSE	DNA damage-binding protein 1 OS=Mus musculus OX=10090 GN=Ddb1 PE=1 SV=2	Ddb1	202	57	798.918	4	89.78
Gria2	sp|P23819-3|GRIA2_MOUSE	Isoform 3 of Glutamate receptor 2 OS=Mus musculus OX=10090 GN=Gria2	Gria2	202	49	1056.11	2	103.24
Hnrnpl	tr|G5E924|G5E924_MOUSE	Heterogeneous nuclear ribonucleoprotein L (Fragment) OS=Mus musculus OX=10090 GN=Hnrnpl PE=1 SV=1	Hnrnpl	202	36	862.644	4	98.08
Nf1	sp|Q04690|NF1_MOUSE	Neurofibromin OS=Mus musculus OX=10090 GN=Nf1 PE=1 SV=1	Nf1	202	91	854.184	4	96.29
Sipa1l1	sp|Q8C0T5|SI1L1_MOUSE	Signal-induced proliferation-associated 1-like protein 1 OS=Mus musculus OX=10090 GN=Sipa1l1 PE=1 SV=2	Sipa1l1	202	86	975.139	3	107.3
Synpo	sp|Q8CC35|SYNPO_MOUSE	Synaptopodin OS=Mus musculus OX=10090 GN=Synpo PE=1 SV=2	Synpo	202	33	1121.87	3	103.47
Ctnna2	sp|Q61301|CTNA2_MOUSE	Catenin alpha-2 OS=Mus musculus OX=10090 GN=Ctnna2 PE=1 SV=3	Ctnna2	201	68	1159.64	3	103.61
Kif21a	sp|Q9QXL2-4|KI21A_MOUSE	Isoform 4 of Kinesin-like protein KIF21A OS=Mus musculus OX=10090 GN=Kif21a	Kif21a	201	74	1159.09	2	91.17
Myh11	sp|O08638|MYH11_MOUSE	Myosin-11 OS=Mus musculus OX=10090 GN=Myh11 PE=1 SV=1	Myh11	201	94	964.157	3	104.19
Tpm1	tr|G5E8R0|G5E8R0_MOUSE	Tropomyosin alpha-1 chain OS=Mus musculus OX=10090 GN=Tpm1 PE=1 SV=1	Tpm1	201	31	825.917	2	85.14
Cit	sp|P49025|CTRO_MOUSE	Citron Rho-interacting kinase OS=Mus musculus OX=10090 GN=Cit PE=1 SV=3	Cit	199	84	1031.54	2	89.68
Kif21a	sp|Q9QXL2-3|KI21A_MOUSE	Isoform 3 of Kinesin-like protein KIF21A OS=Mus musculus OX=10090 GN=Kif21a	Kif21a	199	72	1159.09	2	91.17
Lsamp	sp|Q8BLK3|LSAMP_MOUSE	Limbic system-associated membrane protein OS=Mus musculus OX=10090 GN=Lsamp PE=1 SV=1	Lsamp	199	19	1116.07	2	94.79
Ndufs2	sp|Q91WD5|NDUS2_MOUSE	NADH dehydrogenase [ubiquinone] iron-sulfur protein 2, mitochondrial OS=Mus musculus OX=10090 GN=Ndufs2 PE=1 SV=1	Ndufs2	199	29	845.792	3	85.31
Shank1	sp|D3YZU1|SHAN1_MOUSE	SH3 and multiple ankyrin repeat domains protein 1 OS=Mus musculus OX=10090 GN=Shank1 PE=1 SV=1	Shank1	199	68	975.978	2	104.27
Tpr	sp|F6ZDS4|TPR_MOUSE	Nucleoprotein TPR OS=Mus musculus OX=10090 GN=Tpr PE=1 SV=1	Tpr	199	90	1039.07	2	94.45
Canx	sp|P35564|CALX_MOUSE	Calnexin OS=Mus musculus OX=10090 GN=Canx PE=1 SV=1	Canx	198	45	1006.55	2	94.36
Clasp2	tr|B9EJA4|B9EJA4_MOUSE	Clasp2 protein OS=Mus musculus OX=10090 GN=Clasp2 PE=2 SV=1	Clasp2	198	68	953.389	3	101.52
Clasp2	tr|Q08EB5|Q08EB5_MOUSE	CLIP-associating protein 2 OS=Mus musculus OX=10090 GN=Clasp2 PE=1 SV=1	Clasp2	198	66	953.389	3	101.52
Gfap	sp|P03995|GFAP_MOUSE	Glial fibrillary acidic protein OS=Mus musculus OX=10090 GN=Gfap PE=1 SV=4	Gfap	198	41	1100.27	3	104.92
Hnrnpm	sp|Q9D0E1|HNRPM_MOUSE	Heterogeneous nuclear ribonucleoprotein M OS=Mus musculus OX=10090 GN=Hnrnpm PE=1 SV=3	Hnrnpm	198	72	780.392	3	102.84
Map2k1	sp|P31938|MP2K1_MOUSE	Dual specificity mitogen-activated protein kinase kinase 1 OS=Mus musculus OX=10090 GN=Map2k1 PE=1 SV=2	Map2k1	198	27	978.575	2	101.53
Shank2	sp|Q80Z38-3|SHAN2_MOUSE	Isoform 3 of SH3 and multiple ankyrin repeat domains protein 2 OS=Mus musculus OX=10090 GN=Shank2	Shank2	198	59	1070.22	3	99.58
Cap1	sp|P40124|CAP1_MOUSE	Adenylyl cyclase-associated protein 1 OS=Mus musculus OX=10090 GN=Cap1 PE=1 SV=4	Cap1	197	33	697.34	4	91.62
Dlg1	sp|Q811D0|DLG1_MOUSE	Disks large homolog 1 OS=Mus musculus OX=10090 GN=Dlg1 PE=1 SV=1	Dlg1	197	38	888.517	2	105.4
Dync1li1	sp|Q8R1Q8|DC1L1_MOUSE	Cytoplasmic dynein 1 light intermediate chain 1 OS=Mus musculus OX=10090 GN=Dync1li1 PE=1 SV=1	Dync1li1	197	39	1011.11	2	100.71
Nrxn1	sp|Q9CS84|NRX1A_MOUSE	Neurexin-1 OS=Mus musculus OX=10090 GN=Nrxn1 PE=1 SV=3	Nrxn1	197	53	1080.6	2	101
Pfkl	sp|P12382|PFKAL_MOUSE	ATP-dependent 6-phosphofructokinase, liver type OS=Mus musculus OX=10090 GN=Pfkl PE=1 SV=4	Pfkl	197	43	733.385	3	104.75
Rap1gds1	tr|E9Q912|E9Q912_MOUSE	RAP1, GTP-GDP dissociation stimulator 1 OS=Mus musculus OX=10090 GN=Rap1gds1 PE=1 SV=1	Rap1gds1	197	32	1027.57	2	98.98
Vps35	sp|Q9EQH3|VPS35_MOUSE	Vacuolar protein sorting-associated protein 35 OS=Mus musculus OX=10090 GN=Vps35 PE=1 SV=1	Vps35	197	43	599.313	3	96.23
Atp6v1c1	sp|Q9Z1G3|VATC1_MOUSE	V-type proton ATPase subunit C 1 OS=Mus musculus OX=10090 GN=Atp6v1c1 PE=1 SV=4	Atp6v1c1	196	36	836.809	3	89.96
Dclk1	tr|Q8CHG1|Q8CHG1_MOUSE	MKIAA0369 protein (Fragment) OS=Mus musculus OX=10090 GN=Dclk1 PE=2 SV=1	Dclk1	196	39	1031.58	2	100.91
Gpr158	sp|Q8C419|GP158_MOUSE	Probable G-protein coupled receptor 158 OS=Mus musculus OX=10090 GN=Gpr158 PE=1 SV=2	Gpr158	195	54	635.976	3	96.6
Tcp1	sp|P11983|TCPA_MOUSE	T-complex protein 1 subunit alpha OS=Mus musculus OX=10090 GN=Tcp1 PE=1 SV=3	Tcp1	195	35	1063.12	2	107.79
Ncdn	sp|Q9Z0E0|NCDN_MOUSE	Neurochondrin OS=Mus musculus OX=10090 GN=Ncdn PE=1 SV=1	Ncdn	194	32	1079.13	2	88.38
Tf	sp|Q921I1|TRFE_MOUSE	Serotransferrin OS=Mus musculus OX=10090 GN=Tf PE=1 SV=1	Tf	194	47	1156.6	2	106.2
Ap3d1	sp|O54774|AP3D1_MOUSE	AP-3 complex subunit delta-1 OS=Mus musculus OX=10090 GN=Ap3d1 PE=1 SV=1	Ap3d1	193	60	1203.12	2	97.18
Cct2	sp|P80314|TCPB_MOUSE	T-complex protein 1 subunit beta OS=Mus musculus OX=10090 GN=Cct2 PE=1 SV=4	Cct2	193	44	681.746	3	105.14
Cox5b	sp|P19536|COX5B_MOUSE	Cytochrome c oxidase subunit 5B, mitochondrial OS=Mus musculus OX=10090 GN=Cox5b PE=1 SV=1	Cox5b	193	12	872.943	2	79.29
Epb41l2	tr|Q80UE4|Q80UE4_MOUSE	Band 4.1-like protein 2 OS=Mus musculus OX=10090 GN=Epb41l2 PE=1 SV=1	Epb41l2	193	50	932.037	2	96.63
Ncald	sp|Q91X97|NCALD_MOUSE	Neurocalcin-delta OS=Mus musculus OX=10090 GN=Ncald PE=1 SV=4	Ncald	193	25	859.793	3	103.5
Slc4a10	sp|Q5DTL9-2|S4A10_MOUSE	Isoform 2 of Sodium-driven chloride bicarbonate exchanger OS=Mus musculus OX=10090 GN=Slc4a10	Slc4a10	193	46	880.47	2	87.53
Ahcyl2	sp|Q68FL4|SAHH3_MOUSE	Putative adenosylhomocysteinase 3 OS=Mus musculus OX=10090 GN=Ahcyl2 PE=1 SV=1	Ahcyl2	192	41	769.084	3	93.32
H2bu1	sp|Q8CGP0|H2B3B_MOUSE	Histone H2B type 3-B OS=Mus musculus OX=10090 GN=H2bu1 PE=1 SV=3	H2bu1	192	16	1024.52	2	88.95
Iqsec2	tr|E9QAD8|E9QAD8_MOUSE	IQ motif and SEC7 domain-containing protein 2 OS=Mus musculus OX=10090 GN=Iqsec2 PE=1 SV=1	Iqsec2	192	62	721.402	3	101.58
Ncam2	sp|O35136|NCAM2_MOUSE	Neural cell adhesion molecule 2 OS=Mus musculus OX=10090 GN=Ncam2 PE=1 SV=1	Ncam2	192	41	1158.16	2	86.79
Pebp1	sp|P70296|PEBP1_MOUSE	Phosphatidylethanolamine-binding protein 1 OS=Mus musculus OX=10090 GN=Pebp1 PE=1 SV=3	Pebp1	192	16	945.48	3	93.75
Prkce	sp|P16054|KPCE_MOUSE	Protein kinase C epsilon type OS=Mus musculus OX=10090 GN=Prkce PE=1 SV=1	Prkce	192	51	1027.56	2	89.87
Ptk2b	sp|Q9QVP9|FAK2_MOUSE	Protein-tyrosine kinase 2-beta OS=Mus musculus OX=10090 GN=Ptk2b PE=1 SV=2	Ptk2b	192	61	923.158	3	86.52
Sfpq	sp|Q8VIJ6|SFPQ_MOUSE	Splicing factor, proline- and glutamine-rich OS=Mus musculus OX=10090 GN=Sfpq PE=1 SV=1	Sfpq	192	46	907.791	3	100.46
Ppfia2	tr|Q5DTM9|Q5DTM9_MOUSE	MKIAA4112 protein (Fragment) OS=Mus musculus OX=10090 GN=Ppfia2 PE=2 SV=1	Ppfia2	191	68	987.45	3	114.82
Thy1	sp|P01831|THY1_MOUSE	Thy-1 membrane glycoprotein OS=Mus musculus OX=10090 GN=Thy1 PE=1 SV=1	Thy1	191	8	947.031	2	85.44
Tubal3	sp|Q3UX10|TBAL3_MOUSE	Tubulin alpha chain-like 3 OS=Mus musculus OX=10090 GN=Tubal3 PE=2 SV=2	Tubal3	191	11	1004.51	2	92.05
Dlg3	sp|P70175|DLG3_MOUSE	Disks large homolog 3 OS=Mus musculus OX=10090 GN=Dlg3 PE=1 SV=1	Dlg3	190	49	917.028	2	98.44
Idh3g	sp|P70404|IDHG1_MOUSE	Isocitrate dehydrogenase [NAD] subunit gamma 1, mitochondrial OS=Mus musculus OX=10090 GN=Idh3g PE=1 SV=1	Idh3g	190	26	1196.6	3	98.05
Iqsec2	sp|Q5DU25|IQEC2_MOUSE	IQ motif and SEC7 domain-containing protein 2 OS=Mus musculus OX=10090 GN=Iqsec2 PE=1 SV=3	Iqsec2	190	61	721.402	3	101.58
Rap1gds1	tr|Q3TU36|Q3TU36_MOUSE	RAP1, GTP-GDP dissociation stimulator 1 OS=Mus musculus OX=10090 GN=Rap1gds1 PE=1 SV=1	Rap1gds1	190	31	1027.57	2	98.98
Septin9	sp|Q80UG5|SEPT9_MOUSE	Septin-9 OS=Mus musculus OX=10090 GN=Septin9 PE=1 SV=1	Septin9	190	45	844.083	3	101.01
Acsl6	sp|Q91WC3|ACSL6_MOUSE	Long-chain-fatty-acid--CoA ligase 6 OS=Mus musculus OX=10090 GN=Acsl6 PE=1 SV=1	Acsl6	189	52	791.733	3	105.63
Ahnak	tr|E9Q616|E9Q616_MOUSE	AHNAK nucleoprotein (desmoyokin) OS=Mus musculus OX=10090 GN=Ahnak PE=1 SV=1	Ahnak	189	119	1025.21	3	84.13
Ppfia2	sp|Q8BSS9|LIPA2_MOUSE	Liprin-alpha-2 OS=Mus musculus OX=10090 GN=Ppfia2 PE=1 SV=2	Ppfia2	189	67	987.45	3	114.82
Prkcb	sp|P68404-2|KPCB_MOUSE	Isoform Beta-II of Protein kinase C beta type OS=Mus musculus OX=10090 GN=Prkcb	Prkcb	189	47	693.719	3	88.43
Tpm3	sp|P21107-2|TPM3_MOUSE	Isoform 2 of Tropomyosin alpha-3 chain OS=Mus musculus OX=10090 GN=Tpm3	Tpm3	189	34	810.929	2	88.96
Akap5	sp|D3YVF0|AKAP5_MOUSE	A-kinase anchor protein 5 OS=Mus musculus OX=10090 GN=Akap5 PE=1 SV=2	Akap5	188	37	770.081	3	109.16
Cyfip1	sp|Q7TMB8|CYFP1_MOUSE	Cytoplasmic FMR1-interacting protein 1 OS=Mus musculus OX=10090 GN=Cyfip1 PE=1 SV=1	Cyfip1	188	57	809.917	2	84.61
Dlg3	tr|Q52KF7|Q52KF7_MOUSE	Disks large homolog 3 OS=Mus musculus OX=10090 GN=Dlg3 PE=1 SV=1	Dlg3	188	49	917.028	2	98.44
Hnrnpa3	sp|Q8BG05|ROA3_MOUSE	Heterogeneous nuclear ribonucleoprotein A3 OS=Mus musculus OX=10090 GN=Hnrnpa3 PE=1 SV=1	Hnrnpa3	188	28	1108	2	93.86
Rab3a	sp|P63011|RAB3A_MOUSE	Ras-related protein Rab-3A OS=Mus musculus OX=10090 GN=Rab3a PE=1 SV=1	Rab3a	188	14	1101.09	2	87.46
Tpm1	tr|F8WID5|F8WID5_MOUSE	Tropomyosin alpha-1 chain OS=Mus musculus OX=10090 GN=Tpm1 PE=1 SV=1	Tpm1	188	32	1007.05	2	93.07
Eif4g1	sp|Q6NZJ6|IF4G1_MOUSE	Eukaryotic translation initiation factor 4 gamma 1 OS=Mus musculus OX=10090 GN=Eif4g1 PE=1 SV=1	Eif4g1	187	69	1078.08	2	95.89
Hnrnpl	sp|Q8R081|HNRPL_MOUSE	Heterogeneous nuclear ribonucleoprotein L OS=Mus musculus OX=10090 GN=Hnrnpl PE=1 SV=2	Hnrnpl	187	35	862.644	4	98.08
Septin6	sp|Q9R1T4|SEPT6_MOUSE	Septin-6 OS=Mus musculus OX=10090 GN=Septin6 PE=1 SV=4	Septin6	187	28	903.844	3	100.2
Arhgef2	tr|H3BJX8|H3BJX8_MOUSE	Guanine nucleotide exchange factor H1 OS=Mus musculus OX=10090 GN=Arhgef2 PE=1 SV=2	Arhgef2	186	59	807.09	3	94.19
Dpp10	sp|Q6NXK7|DPP10_MOUSE	Inactive dipeptidyl peptidase 10 OS=Mus musculus OX=10090 GN=Dpp10 PE=1 SV=1	Dpp10	186	47	874.479	3	91.2
Fh	sp|P97807|FUMH_MOUSE	Fumarate hydratase, mitochondrial OS=Mus musculus OX=10090 GN=Fh PE=1 SV=3	Fh	186	32	1034.57	2	93.11
Lrrc7	sp|Q80TE7|LRRC7_MOUSE	Leucine-rich repeat-containing protein 7 OS=Mus musculus OX=10090 GN=Lrrc7 PE=1 SV=2	Lrrc7	186	69	862.488	2	85.52
Arhgef2	sp|Q60875|ARHG2_MOUSE	Rho guanine nucleotide exchange factor 2 OS=Mus musculus OX=10090 GN=Arhgef2 PE=1 SV=4	Arhgef2	185	58	807.09	3	94.19
Cct6a	sp|P80317|TCPZ_MOUSE	T-complex protein 1 subunit zeta OS=Mus musculus OX=10090 GN=Cct6a PE=1 SV=3	Cct6a	185	30	1185.18	2	98.78
Sorbs2	sp|Q3UTJ2-2|SRBS2_MOUSE	Isoform 2 of Sorbin and SH3 domain-containing protein 2 OS=Mus musculus OX=10090 GN=Sorbs2	Sorbs2	185	68	1025.17	3	101
Cdc42bpb	sp|Q7TT50|MRCKB_MOUSE	Serine/threonine-protein kinase MRCK beta OS=Mus musculus OX=10090 GN=Cdc42bpb PE=1 SV=2	Cdc42bpb	184	80	974.51	2	91.76
Eef1g	sp|Q9D8N0|EF1G_MOUSE	Elongation factor 1-gamma OS=Mus musculus OX=10090 GN=Eef1g PE=1 SV=3	Eef1g	184	32	671.365	3	74.62
Gphn	tr|A0JNY3|A0JNY3_MOUSE	Molybdopterin molybdenumtransferase OS=Mus musculus OX=10090 GN=Gphn PE=1 SV=1	Gphn	184	46	928.82	3	91.7
Nrxn3	sp|Q6P9K9|NRX3A_MOUSE	Neurexin-3 OS=Mus musculus OX=10090 GN=Nrxn3 PE=1 SV=2	Nrxn3	184	49	934.532	2	95.84
Atp5po	sp|Q9DB20|ATPO_MOUSE	ATP synthase subunit O, mitochondrial OS=Mus musculus OX=10090 GN=Atp5po PE=1 SV=1	Atp5po	183	22	913.076	2	82.47
Camk2g	sp|Q923T9|KCC2G_MOUSE	Calcium/calmodulin-dependent protein kinase type II subunit gamma OS=Mus musculus OX=10090 GN=Camk2g PE=1 SV=1	Camk2g	183	29	1039.62	2	89.88
Cap2	sp|Q9CYT6|CAP2_MOUSE	Adenylyl cyclase-associated protein 2 OS=Mus musculus OX=10090 GN=Cap2 PE=1 SV=1	Cap2	183	34	643.334	4	96.43
Snca	sp|O55042|SYUA_MOUSE	Alpha-synuclein OS=Mus musculus OX=10090 GN=Snca PE=1 SV=2	Snca	183	12	1057.61	2	106.37
Usp5	sp|P56399|UBP5_MOUSE	Ubiquitin carboxyl-terminal hydrolase 5 OS=Mus musculus OX=10090 GN=Usp5 PE=1 SV=1	Usp5	183	40	709.67	3	99.73
Dbn1	tr|A0A0R4J1E3|A0A0R4J1E3_MOUSE	Drebrin OS=Mus musculus OX=10090 GN=Dbn1 PE=1 SV=1	Dbn1	182	36	894.48	3	98.73
Gphn	sp|Q8BUV3|GEPH_MOUSE	Gephyrin OS=Mus musculus OX=10090 GN=Gphn PE=1 SV=2	Gphn	182	45	928.82	3	91.7
Iqsec1	tr|A0A1D5RM83|A0A1D5RM83_MOUSE	IQ motif and SEC7 domain-containing protein 1 OS=Mus musculus OX=10090 GN=Iqsec1 PE=1 SV=1	Iqsec1	182	60	947.021	2	87.07
Lrrc7	tr|A0A571BEA5|A0A571BEA5_MOUSE	Leucine-rich repeat-containing protein 7 OS=Mus musculus OX=10090 GN=Lrrc7 PE=1 SV=2	Lrrc7	182	70	862.488	2	85.52
Scn2a	sp|B1AWN6|SCN2A_MOUSE	Sodium channel protein type 2 subunit alpha OS=Mus musculus OX=10090 GN=Scn2a PE=1 SV=1	Scn2a	182	60	997	2	100.41
mKIAA0743	tr|Q6ZQ56|Q6ZQ56_MOUSE	MKIAA0743 protein (Fragment) OS=Mus musculus OX=10090 GN=mKIAA0743 PE=3 SV=1	mKIAA0743	182	46	934.532	2	95.84
ARHGEF2	tr|A0A2X0SFE2|A0A2X0SFE2_MOUSE	Guanine nucleotide exchange factor H1 (Fragment) OS=Mus musculus OX=10090 GN=ARHGEF2 PE=4 SV=1	ARHGEF2	181	56	807.09	3	94.19
Cadps2	sp|Q8BYR5-2|CAPS2_MOUSE	Isoform 2 of Calcium-dependent secretion activator 2 OS=Mus musculus OX=10090 GN=Cadps2	Cadps2	181	53	810.759	3	93.42
Napg	sp|Q9CWZ7|SNAG_MOUSE	Gamma-soluble NSF attachment protein OS=Mus musculus OX=10090 GN=Napg PE=1 SV=1	Napg	181	28	875.48	2	84.7
Pcdh1	tr|F7BJK1|F7BJK1_MOUSE	Protocadherin 1 (Fragment) OS=Mus musculus OX=10090 GN=Pcdh1 PE=1 SV=1	Pcdh1	181	41	916.06	3	91.07
Sorbs2	sp|Q3UTJ2|SRBS2_MOUSE	Sorbin and SH3 domain-containing protein 2 OS=Mus musculus OX=10090 GN=Sorbs2 PE=1 SV=2	Sorbs2	181	64	630.594	4	99.31
Atp5pb	sp|Q9CQQ7|AT5F1_MOUSE	ATP synthase F(0) complex subunit B1, mitochondrial OS=Mus musculus OX=10090 GN=Atp5pb PE=1 SV=1	Atp5pb	180	25	1137.65	2	96.31
Kif1a	tr|G3UW47|G3UW47_MOUSE	Kinesin-like protein KIF1A OS=Mus musculus OX=10090 GN=Kif1a PE=1 SV=1	Kif1a	180	82	985.02	2	102.56
Ncl	sp|P09405|NUCL_MOUSE	Nucleolin OS=Mus musculus OX=10090 GN=Ncl PE=1 SV=2	Ncl	180	43	966.028	2	90.88
Ndrg2	sp|Q9QYG0-2|NDRG2_MOUSE	Isoform 2 of Protein NDRG2 OS=Mus musculus OX=10090 GN=Ndrg2	Ndrg2	180	20	988.178	3	86.8
Prkcb	sp|P68404|KPCB_MOUSE	Protein kinase C beta type OS=Mus musculus OX=10090 GN=Prkcb PE=1 SV=4	Prkcb	180	44	693.719	3	88.43
Rac1	sp|P63001|RAC1_MOUSE	Ras-related C3 botulinum toxin substrate 1 OS=Mus musculus OX=10090 GN=Rac1 PE=1 SV=1	Rac1	180	14	834.985	2	79.14
Slc4a10	sp|Q5DTL9|S4A10_MOUSE	Sodium-driven chloride bicarbonate exchanger OS=Mus musculus OX=10090 GN=Slc4a10 PE=1 SV=2	Slc4a10	180	44	880.47	2	87.53
Hnrnph2	sp|P70333|HNRH2_MOUSE	Heterogeneous nuclear ribonucleoprotein H2 OS=Mus musculus OX=10090 GN=Hnrnph2 PE=1 SV=1	Hnrnph2	179	24	929.478	3	88.04
Homer1	sp|Q9Z2Y3|HOME1_MOUSE	Homer protein homolog 1 OS=Mus musculus OX=10090 GN=Homer1 PE=1 SV=2	Homer1	179	27	920.829	3	98.99
Kif1a	tr|A0A087WQE8|A0A087WQE8_MOUSE	Kinesin-like protein KIF1A OS=Mus musculus OX=10090 GN=Kif1a PE=1 SV=1	Kif1a	179	82	985.02	2	102.56
Kif1a	tr|Q3UH16|Q3UH16_MOUSE	Uncharacterized protein OS=Mus musculus OX=10090 GN=Kif1a PE=2 SV=1	Kif1a	179	82	985.02	2	102.56
Shank3	sp|Q4ACU6|SHAN3_MOUSE	SH3 and multiple ankyrin repeat domains protein 3 OS=Mus musculus OX=10090 GN=Shank3 PE=1 SV=3	Shank3	179	70	810.16	4	96.3
Slc8a2	sp|Q8K596|NAC2_MOUSE	Sodium/calcium exchanger 2 OS=Mus musculus OX=10090 GN=Slc8a2 PE=1 SV=1	Slc8a2	179	33	1009.14	3	88.18
Vim	sp|P20152|VIME_MOUSE	Vimentin OS=Mus musculus OX=10090 GN=Vim PE=1 SV=3	Vim	179	44	1071.01	2	93.13
Ndufv1	sp|Q91YT0|NDUV1_MOUSE	NADH dehydrogenase [ubiquinone] flavoprotein 1, mitochondrial OS=Mus musculus OX=10090 GN=Ndufv1 PE=1 SV=1	Ndufv1	178	29	922.829	3	91.38
Park7	sp|Q99LX0|PARK7_MOUSE	Parkinson disease protein 7 homolog OS=Mus musculus OX=10090 GN=Park7 PE=1 SV=1	Park7	178	21	990.51	2	92.25
Sv2b	sp|Q8BG39|SV2B_MOUSE	Synaptic vesicle glycoprotein 2B OS=Mus musculus OX=10090 GN=Sv2b PE=1 SV=1	Sv2b	178	23	854.437	2	96.38
Ube2o	sp|Q6ZPJ3|UBE2O_MOUSE	(E3-independent) E2 ubiquitin-conjugating enzyme UBE2O OS=Mus musculus OX=10090 GN=Ube2o PE=1 SV=3	Ube2o	178	60	1074.58	3	89.62
Coro1a	sp|O89053|COR1A_MOUSE	Coronin-1A OS=Mus musculus OX=10090 GN=Coro1a PE=1 SV=5	Coro1a	177	28	1203.12	2	86.86
Eif4g3	tr|A0A0N4SVL0|A0A0N4SVL0_MOUSE	Eukaryotic translation initiation factor 4 gamma 3 OS=Mus musculus OX=10090 GN=Eif4g3 PE=1 SV=1	Eif4g3	177	73	1078.08	2	95.89
Grin2b	sp|Q01097|NMDE2_MOUSE	Glutamate receptor ionotropic, NMDA 2B OS=Mus musculus OX=10090 GN=Grin2b PE=1 SV=3	Grin2b	177	52	832.176	3	91.14
H2bc21	sp|Q64524|H2B2E_MOUSE	Histone H2B type 2-E OS=Mus musculus OX=10090 GN=H2bc21 PE=1 SV=3	H2bc21	177	15	1024.52	2	88.95
H4c1	sp|P62806|H4_MOUSE	Histone H4 OS=Mus musculus OX=10090 GN=H4c1 PE=1 SV=2	H4c1	177	13	960.063	2	95.56
Madd	sp|Q80U28-14|MADD_MOUSE	Isoform 14 of MAP kinase-activating death domain protein OS=Mus musculus OX=10090 GN=Madd	Madd	177	68	1216.25	3	81.96
Phyhipl	sp|Q8BGT8|PHIPL_MOUSE	Phytanoyl-CoA hydroxylase-interacting protein-like OS=Mus musculus OX=10090 GN=Phyhipl PE=1 SV=1	Phyhipl	177	27	925.998	2	98.53
Bcan	sp|Q61361|PGCB_MOUSE	Brevican core protein OS=Mus musculus OX=10090 GN=Bcan PE=1 SV=2	Bcan	176	36	832.754	3	88.91
Iqsec1	tr|E9PUA3|E9PUA3_MOUSE	IQ motif and SEC7 domain-containing protein 1 OS=Mus musculus OX=10090 GN=Iqsec1 PE=1 SV=1	Iqsec1	176	57	947.021	2	87.07
Plxna1	sp|P70206|PLXA1_MOUSE	Plexin-A1 OS=Mus musculus OX=10090 GN=Plxna1 PE=1 SV=1	Plxna1	176	66	966.985	2	86.76
Tpm1	sp|P58771-2|TPM1_MOUSE	Isoform 2 of Tropomyosin alpha-1 chain OS=Mus musculus OX=10090 GN=Tpm1	Tpm1	176	30	818.926	2	79.86
Kif1a	sp|P33173|KIF1A_MOUSE	Kinesin-like protein KIF1A OS=Mus musculus OX=10090 GN=Kif1a PE=1 SV=2	Kif1a	175	79	985.02	2	102.56
Mtor	sp|Q9JLN9|MTOR_MOUSE	Serine/threonine-protein kinase mTOR OS=Mus musculus OX=10090 GN=Mtor PE=1 SV=2	Mtor	175	91	753.729	3	95.01
Nptn	sp|P97300-3|NPTN_MOUSE	Isoform 3 of Neuroplastin OS=Mus musculus OX=10090 GN=Nptn	Nptn	175	17	610.658	3	92.72
Snd1	sp|Q78PY7|SND1_MOUSE	Staphylococcal nuclease domain-containing protein 1 OS=Mus musculus OX=10090 GN=Snd1 PE=1 SV=1	Snd1	175	51	883.458	2	90.95
Tnik	tr|B2RQ80|B2RQ80_MOUSE	Tnik protein OS=Mus musculus OX=10090 GN=Tnik PE=1 SV=1	Tnik	175	58	1012.09	2	96.72
Vdac3	sp|Q60931|VDAC3_MOUSE	Voltage-dependent anion-selective channel protein 3 OS=Mus musculus OX=10090 GN=Vdac3 PE=1 SV=1	Vdac3	175	17	867.092	3	102.14
Add2	sp|Q9QYB8-3|ADDB_MOUSE	Isoform 3 of Beta-adducin OS=Mus musculus OX=10090 GN=Add2	Add2	174	35	939.189	3	92.8
Prdx1	sp|P35700|PRDX1_MOUSE	Peroxiredoxin-1 OS=Mus musculus OX=10090 GN=Prdx1 PE=1 SV=1	Prdx1	174	19	1125.92	3	79.12
Tpm1	sp|P58771|TPM1_MOUSE	Tropomyosin alpha-1 chain OS=Mus musculus OX=10090 GN=Tpm1 PE=1 SV=1	Tpm1	174	31	818.926	2	79.86
Madd	tr|A2AGQ4|A2AGQ4_MOUSE	MAP kinase-activating death domain protein OS=Mus musculus OX=10090 GN=Madd PE=1 SV=1	Madd	173	63	1358.63	3	90.65
Mapk1	sp|P63085|MK01_MOUSE	Mitogen-activated protein kinase 1 OS=Mus musculus OX=10090 GN=Mapk1 PE=1 SV=3	Mapk1	173	24	1226.66	2	86.24
NA	tr|Q8BKH0|Q8BKH0_MOUSE	Uncharacterized protein OS=Mus musculus OX=10090 PE=2 SV=1	NA	173	29	1111.1	2	88.74
Agap2	sp|Q3UHD9|AGAP2_MOUSE	Arf-GAP with GTPase, ANK repeat and PH domain-containing protein 2 OS=Mus musculus OX=10090 GN=Agap2 PE=1 SV=1	Agap2	172	47	643.37	3	93.03
Ahcyl2	sp|Q68FL4-2|SAHH3_MOUSE	Isoform 2 of Putative adenosylhomocysteinase 3 OS=Mus musculus OX=10090 GN=Ahcyl2	Ahcyl2	172	35	769.084	3	93.32
Cep170b	sp|Q80U49|C170B_MOUSE	Centrosomal protein of 170 kDa protein B OS=Mus musculus OX=10090 GN=Cep170b PE=1 SV=2	Cep170b	172	78	908.517	3	101.09
Dlat	sp|Q8BMF4|ODP2_MOUSE	Dihydrolipoyllysine-residue acetyltransferase component of pyruvate dehydrogenase complex, mitochondrial OS=Mus musculus OX=10090 GN=Dlat PE=1 SV=2	Dlat	172	26	1049.62	2	101.97
Eif4g3	sp|Q80XI3-2|IF4G3_MOUSE	Isoform 2 of Eukaryotic translation initiation factor 4 gamma 3 OS=Mus musculus OX=10090 GN=Eif4g3	Eif4g3	172	70	1078.08	2	95.89
Ezr	sp|P26040|EZRI_MOUSE	Ezrin OS=Mus musculus OX=10090 GN=Ezr PE=1 SV=3	Ezr	172	50	1337.21	2	87.87
Hnrnpu	sp|Q8VEK3|HNRPU_MOUSE	Heterogeneous nuclear ribonucleoprotein U OS=Mus musculus OX=10090 GN=Hnrnpu PE=1 SV=1	Hnrnpu	172	36	1010.07	2	101.19
Pde2a	sp|Q922S4|PDE2A_MOUSE	cGMP-dependent 3',5'-cyclic phosphodiesterase OS=Mus musculus OX=10090 GN=Pde2a PE=1 SV=4	Pde2a	172	46	828.108	3	96.4
Tpm3	sp|P21107|TPM3_MOUSE	Tropomyosin alpha-3 chain OS=Mus musculus OX=10090 GN=Tpm3 PE=1 SV=3	Tpm3	172	27	872.969	2	78.01
Cadps2	sp|Q8BYR5|CAPS2_MOUSE	Calcium-dependent secretion activator 2 OS=Mus musculus OX=10090 GN=Cadps2 PE=1 SV=2	Cadps2	171	51	810.759	3	93.42
Capza2	sp|P47754|CAZA2_MOUSE	F-actin-capping protein subunit alpha-2 OS=Mus musculus OX=10090 GN=Capza2 PE=1 SV=3	Capza2	171	15	879.481	3	98.76
Gm45837	tr|F7D3W5|F7D3W5_MOUSE	Phosphodiesterase OS=Mus musculus OX=10090 GN=Gm45837 PE=1 SV=1	Gm45837	171	45	828.108	3	96.4
Idh3a	sp|Q9D6R2-2|IDH3A_MOUSE	Isoform 2 of Isocitrate dehydrogenase [NAD] subunit alpha, mitochondrial OS=Mus musculus OX=10090 GN=Idh3a	Idh3a	171	19	1037.22	3	101.09
Iqsec1	sp|Q8R0S2|IQEC1_MOUSE	IQ motif and SEC7 domain-containing protein 1 OS=Mus musculus OX=10090 GN=Iqsec1 PE=1 SV=2	Iqsec1	171	55	947.021	2	87.07
Pabpc1	sp|P29341|PABP1_MOUSE	Polyadenylate-binding protein 1 OS=Mus musculus OX=10090 GN=Pabpc1 PE=1 SV=2	Pabpc1	171	41	682.34	3	88.29
Phb2	sp|O35129|PHB2_MOUSE	Prohibitin-2 OS=Mus musculus OX=10090 GN=Phb2 PE=1 SV=1	Phb2	171	27	1097.09	2	93.54
Prpf8	sp|Q99PV0|PRP8_MOUSE	Pre-mRNA-processing-splicing factor 8 OS=Mus musculus OX=10090 GN=Prpf8 PE=1 SV=2	Prpf8	171	90	695.398	2	86.4
Psmd2	sp|Q8VDM4|PSMD2_MOUSE	26S proteasome non-ATPase regulatory subunit 2 OS=Mus musculus OX=10090 GN=Psmd2 PE=1 SV=1	Psmd2	171	49	789.151	3	92.85
Rab3c	sp|P62823|RAB3C_MOUSE	Ras-related protein Rab-3C OS=Mus musculus OX=10090 GN=Rab3c PE=1 SV=1	Rab3c	171	18	1086.59	2	96.88
Slc1a3	sp|P56564|EAA1_MOUSE	Excitatory amino acid transporter 1 OS=Mus musculus OX=10090 GN=Slc1a3 PE=1 SV=2	Slc1a3	171	23	1166.59	2	94.89
Tpm1	tr|E9Q453|E9Q453_MOUSE	Tropomyosin alpha-1 chain OS=Mus musculus OX=10090 GN=Tpm1 PE=1 SV=1	Tpm1	171	31	825.917	2	85.14
Bdh1	sp|Q80XN0|BDH_MOUSE	D-beta-hydroxybutyrate dehydrogenase, mitochondrial OS=Mus musculus OX=10090 GN=Bdh1 PE=1 SV=2	Bdh1	170	27	1136.11	2	80.97
Cct4	sp|P80315|TCPD_MOUSE	T-complex protein 1 subunit delta OS=Mus musculus OX=10090 GN=Cct4 PE=1 SV=3	Cct4	170	41	1044.1	2	93.88
Icam5	sp|Q60625|ICAM5_MOUSE	Intercellular adhesion molecule 5 OS=Mus musculus OX=10090 GN=Icam5 PE=1 SV=2	Icam5	170	35	782.931	4	94.59
Gls	sp|D3Z7P3-2|GLSK_MOUSE	Isoform 2 of Glutaminase kidney isoform, mitochondrial OS=Mus musculus OX=10090 GN=Gls	Gls	169	29	734.607	4	97.65
Grm3	sp|Q9QYS2|GRM3_MOUSE	Metabotropic glutamate receptor 3 OS=Mus musculus OX=10090 GN=Grm3 PE=1 SV=1	Grm3	169	34	603.832	4	94.72
Kpnb1	sp|P70168|IMB1_MOUSE	Importin subunit beta-1 OS=Mus musculus OX=10090 GN=Kpnb1 PE=1 SV=2	Kpnb1	169	37	713.369	3	96.38
Napa	sp|Q9DB05|SNAA_MOUSE	Alpha-soluble NSF attachment protein OS=Mus musculus OX=10090 GN=Napa PE=1 SV=1	Napa	169	30	1084.07	2	97.85
Slc3a2	sp|P10852|4F2_MOUSE	4F2 cell-surface antigen heavy chain OS=Mus musculus OX=10090 GN=Slc3a2 PE=1 SV=1	Slc3a2	169	27	970.014	2	86.79
Cplx1	sp|P63040|CPLX1_MOUSE	Complexin-1 OS=Mus musculus OX=10090 GN=Cplx1 PE=1 SV=1	Cplx1	168	19	900.138	3	86.62
Cyc1	sp|Q9D0M3|CY1_MOUSE	Cytochrome c1, heme protein, mitochondrial OS=Mus musculus OX=10090 GN=Cyc1 PE=1 SV=1	Cyc1	168	17	1081.54	3	85.36
Dhx9	tr|E9QNN1|E9QNN1_MOUSE	RNA helicase OS=Mus musculus OX=10090 GN=Dhx9 PE=1 SV=1	Dhx9	168	53	927.127	3	90.99
Dscaml1	tr|Q8R4B4|Q8R4B4_MOUSE	Down syndrome cell adhesion molecule-like protein (Fragment) OS=Mus musculus OX=10090 GN=Dscaml1 PE=2 SV=1	Dscaml1	168	12	1197.67	2	95.4
Hnrnph1	sp|O35737|HNRH1_MOUSE	Heterogeneous nuclear ribonucleoprotein H OS=Mus musculus OX=10090 GN=Hnrnph1 PE=1 SV=3	Hnrnph1	168	21	929.145	3	93.62
Hspa1l	sp|P16627|HS71L_MOUSE	Heat shock 70 kDa protein 1-like OS=Mus musculus OX=10090 GN=Hspa1l PE=1 SV=4	Hspa1l	168	18	922.034	2	84.93
Ndrg2	sp|Q9QYG0|NDRG2_MOUSE	Protein NDRG2 OS=Mus musculus OX=10090 GN=Ndrg2 PE=1 SV=1	Ndrg2	168	21	988.178	3	86.8
Sbf1	sp|Q6ZPE2|MTMR5_MOUSE	Myotubularin-related protein 5 OS=Mus musculus OX=10090 GN=Sbf1 PE=1 SV=2	Sbf1	168	72	743.059	3	104.36
Tagln3	sp|Q9R1Q8|TAGL3_MOUSE	Transgelin-3 OS=Mus musculus OX=10090 GN=Tagln3 PE=1 SV=1	Tagln3	168	27	844.415	2	102.2
Eif4g3	sp|Q80XI3|IF4G3_MOUSE	Eukaryotic translation initiation factor 4 gamma 3 OS=Mus musculus OX=10090 GN=Eif4g3 PE=1 SV=2	Eif4g3	167	70	1078.08	2	95.89
Hyou1	sp|Q9JKR6|HYOU1_MOUSE	Hypoxia up-regulated protein 1 OS=Mus musculus OX=10090 GN=Hyou1 PE=1 SV=1	Hyou1	167	50	1146.62	2	95.51
Clasp1	sp|Q80TV8-2|CLAP1_MOUSE	Isoform 2 of CLIP-associating protein 1 OS=Mus musculus OX=10090 GN=Clasp1	Clasp1	166	68	1026.77	3	95.43
Clasp1	tr|A0A087WQ95|A0A087WQ95_MOUSE	CLIP-associating protein 1 OS=Mus musculus OX=10090 GN=Clasp1 PE=1 SV=2	Clasp1	166	68	1026.77	3	95.43
Clasp2	sp|Q8BRT1|CLAP2_MOUSE	CLIP-associating protein 2 OS=Mus musculus OX=10090 GN=Clasp2 PE=1 SV=1	Clasp2	166	59	953.389	3	101.52
Grin1	tr|A2AI21|A2AI21_MOUSE	Glutamate receptor ionotropic, NMDA 1 OS=Mus musculus OX=10090 GN=Grin1 PE=1 SV=1	Grin1	166	41	931.989	2	87.79
Ndufa9	sp|Q9DC69|NDUA9_MOUSE	NADH dehydrogenase [ubiquinone] 1 alpha subcomplex subunit 9, mitochondrial OS=Mus musculus OX=10090 GN=Ndufa9 PE=1 SV=2	Ndufa9	166	29	912.544	2	90.1
Pgm1	sp|Q9D0F9|PGM1_MOUSE	Phosphoglucomutase-1 OS=Mus musculus OX=10090 GN=Pgm1 PE=1 SV=4	Pgm1	166	37	997.573	2	86.4
Rab14	sp|Q91V41|RAB14_MOUSE	Ras-related protein Rab-14 OS=Mus musculus OX=10090 GN=Rab14 PE=1 SV=3	Rab14	166	26	1051.07	2	96.52
Copa	sp|Q8CIE6|COPA_MOUSE	Coatomer subunit alpha OS=Mus musculus OX=10090 GN=Copa PE=1 SV=2	Copa	165	66	905.158	3	97.37
Grin1	sp|P35438|NMDZ1_MOUSE	Glutamate receptor ionotropic, NMDA 1 OS=Mus musculus OX=10090 GN=Grin1 PE=1 SV=1	Grin1	165	40	931.989	2	87.79
Mpp2	sp|Q9WV34|MPP2_MOUSE	MAGUK p55 subfamily member 2 OS=Mus musculus OX=10090 GN=Mpp2 PE=1 SV=1	Mpp2	165	42	776.777	3	106.8
Ncan	sp|P55066|NCAN_MOUSE	Neurocan core protein OS=Mus musculus OX=10090 GN=Ncan PE=1 SV=1	Ncan	165	38	702.35	3	97.77
Opcml	tr|Q3TYL3|Q3TYL3_MOUSE	Uncharacterized protein OS=Mus musculus OX=10090 GN=Opcml PE=2 SV=1	Opcml	165	21	886.093	3	102.67
Arhgap32	sp|Q811P8|RHG32_MOUSE	Rho GTPase-activating protein 32 OS=Mus musculus OX=10090 GN=Arhgap32 PE=1 SV=2	Arhgap32	164	75	1024.85	3	85.98
Cask	sp|O70589|CSKP_MOUSE	Peripheral plasma membrane protein CASK OS=Mus musculus OX=10090 GN=Cask PE=1 SV=2	Cask	164	54	984.855	3	102.1
Csl	tr|Q9DAM4|Q9DAM4_MOUSE	Citrate synthase OS=Mus musculus OX=10090 GN=Csl PE=2 SV=1	Csl	164	18	1040.84	3	85.65
Eif4a1	sp|P60843|IF4A1_MOUSE	Eukaryotic initiation factor 4A-I OS=Mus musculus OX=10090 GN=Eif4a1 PE=1 SV=1	Eif4a1	164	36	915.109	3	105.34
Itsn1	tr|E9Q0N0|E9Q0N0_MOUSE	Intersectin-1 OS=Mus musculus OX=10090 GN=Itsn1 PE=1 SV=1	Itsn1	164	68	944.475	2	99.81
Pafah1b1	sp|P63005|LIS1_MOUSE	Platelet-activating factor acetylhydrolase IB subunit alpha OS=Mus musculus OX=10090 GN=Pafah1b1 PE=1 SV=2	Pafah1b1	164	34	780.069	3	93.99
Palm	sp|Q9Z0P4|PALM_MOUSE	Paralemmin-1 OS=Mus musculus OX=10090 GN=Palm PE=1 SV=1	Palm	164	30	1081.55	2	98.3
Pcbp1	sp|P60335|PCBP1_MOUSE	Poly(rC)-binding protein 1 OS=Mus musculus OX=10090 GN=Pcbp1 PE=1 SV=1	Pcbp1	164	24	1072.2	3	94.39
Abr	sp|Q5SSL4|ABR_MOUSE	Active breakpoint cluster region-related protein OS=Mus musculus OX=10090 GN=Abr PE=1 SV=1	Abr	163	39	830.912	2	87.08
Prdx6	tr|Q6A0D0|Q6A0D0_MOUSE	MKIAA0106 protein (Fragment) OS=Mus musculus OX=10090 GN=Prdx6 PE=2 SV=1	Prdx6	163	21	836.146	3	83.39
Sfn	sp|O70456|1433S_MOUSE	14-3-3 protein sigma OS=Mus musculus OX=10090 GN=Sfn PE=1 SV=2	Sfn	163	7	747.438	2	73.62
Tnik	tr|B2RY17|B2RY17_MOUSE	Tnik protein OS=Mus musculus OX=10090 GN=Tnik PE=2 SV=1	Tnik	163	56	1012.09	2	96.72
Abr	tr|A0A571BG95|A0A571BG95_MOUSE	Active breakpoint cluster region-related protein OS=Mus musculus OX=10090 GN=Abr PE=1 SV=1	Abr	162	39	830.912	2	87.08
Hadha	sp|Q8BMS1|ECHA_MOUSE	Trifunctional enzyme subunit alpha, mitochondrial OS=Mus musculus OX=10090 GN=Hadha PE=1 SV=1	Hadha	162	42	1118.23	3	94.73
Itsn1	sp|Q9Z0R4|ITSN1_MOUSE	Intersectin-1 OS=Mus musculus OX=10090 GN=Itsn1 PE=1 SV=2	Itsn1	162	66	944.475	2	99.81
Kif5b	sp|Q61768|KINH_MOUSE	Kinesin-1 heavy chain OS=Mus musculus OX=10090 GN=Kif5b PE=1 SV=3	Kif5b	162	62	1030.58	2	89.46
L1cam	sp|P11627|L1CAM_MOUSE	Neural cell adhesion molecule L1 OS=Mus musculus OX=10090 GN=L1cam PE=1 SV=1	L1cam	162	34	916.501	2	85.29
Ca2	sp|P00920|CAH2_MOUSE	Carbonic anhydrase 2 OS=Mus musculus OX=10090 GN=Ca2 PE=1 SV=4	Ca2	161	14	1053.21	3	92.22
Camkv	sp|Q3UHL1|CAMKV_MOUSE	CaM kinase-like vesicle-associated protein OS=Mus musculus OX=10090 GN=Camkv PE=1 SV=2	Camkv	161	24	913.149	3	94.04
Clasp1	sp|Q80TV8|CLAP1_MOUSE	CLIP-associating protein 1 OS=Mus musculus OX=10090 GN=Clasp1 PE=1 SV=2	Clasp1	161	66	1026.77	3	95.43
Ddx5	sp|Q61656|DDX5_MOUSE	Probable ATP-dependent RNA helicase DDX5 OS=Mus musculus OX=10090 GN=Ddx5 PE=1 SV=2	Ddx5	161	45	1049.04	2	85.97
Flna	sp|Q8BTM8|FLNA_MOUSE	Filamin-A OS=Mus musculus OX=10090 GN=Flna PE=1 SV=5	Flna	161	86	636.986	3	99.64
Grin1	tr|A2AI20|A2AI20_MOUSE	Glutamate receptor ionotropic, NMDA 1 OS=Mus musculus OX=10090 GN=Grin1 PE=1 SV=1	Grin1	161	40	931.989	2	87.79
Psd3	tr|Q8C0E9|Q8C0E9_MOUSE	PH and SEC7 domain-containing protein 3 OS=Mus musculus OX=10090 GN=Psd3 PE=1 SV=1	Psd3	161	29	921.547	2	92.16
Psmd3	sp|P14685|PSMD3_MOUSE	26S proteasome non-ATPase regulatory subunit 3 OS=Mus musculus OX=10090 GN=Psmd3 PE=1 SV=3	Psmd3	161	42	754.102	3	79.2
Slc4a10	sp|Q5DTL9-10|S4A10_MOUSE	Isoform 10 of Sodium-driven chloride bicarbonate exchanger OS=Mus musculus OX=10090 GN=Slc4a10	Slc4a10	161	39	850.125	3	86.49
Csde1	sp|Q91W50|CSDE1_MOUSE	Cold shock domain-containing protein E1 OS=Mus musculus OX=10090 GN=Csde1 PE=1 SV=1	Csde1	160	48	866.134	3	87.36
Cycs	sp|P62897|CYC_MOUSE	Cytochrome c, somatic OS=Mus musculus OX=10090 GN=Cycs PE=1 SV=2	Cycs	160	17	1020.04	2	91.62
Dhx9	sp|O70133-2|DHX9_MOUSE	Isoform 2 of ATP-dependent RNA helicase A OS=Mus musculus OX=10090 GN=Dhx9	Dhx9	160	51	927.127	3	90.99
Etl4	tr|E9QAU4|E9QAU4_MOUSE	Enhancer trap locus 4 OS=Mus musculus OX=10090 GN=Etl4 PE=1 SV=1	Etl4	160	69	1089.57	2	93.22
Fabp5	sp|Q05816|FABP5_MOUSE	Fatty acid-binding protein 5 OS=Mus musculus OX=10090 GN=Fabp5 PE=1 SV=3	Fabp5	160	18	1019.52	3	93.99
Grin1	tr|A2AI14|A2AI14_MOUSE	Glutamate receptor ionotropic, NMDA 1 OS=Mus musculus OX=10090 GN=Grin1 PE=1 SV=1	Grin1	160	40	931.989	2	87.79
Hectd4	tr|E9Q2E4|E9Q2E4_MOUSE	HECT domain E3 ubiquitin protein ligase 4 OS=Mus musculus OX=10090 GN=Hectd4 PE=1 SV=2	Hectd4	160	98	869.151	3	91.63
Hspg2	tr|E9PZ16|E9PZ16_MOUSE	Basement membrane-specific heparan sulfate proteoglycan core protein OS=Mus musculus OX=10090 GN=Hspg2 PE=1 SV=1	Hspg2	160	89	1164.31	3	93
Pdcd6ip	sp|Q9WU78|PDC6I_MOUSE	Programmed cell death 6-interacting protein OS=Mus musculus OX=10090 GN=Pdcd6ip PE=1 SV=3	Pdcd6ip	160	49	706.738	3	100.62
Prep	sp|Q9QUR6|PPCE_MOUSE	Prolyl endopeptidase OS=Mus musculus OX=10090 GN=Prep PE=1 SV=1	Prep	160	45	676.028	3	82.73
Rab3b	sp|Q9CZT8|RAB3B_MOUSE	Ras-related protein Rab-3B OS=Mus musculus OX=10090 GN=Rab3b PE=1 SV=1	Rab3b	160	13	1158.65	2	85.76
Gpd1l	sp|Q3ULJ0|GPD1L_MOUSE	Glycerol-3-phosphate dehydrogenase 1-like protein OS=Mus musculus OX=10090 GN=Gpd1l PE=1 SV=2	Gpd1l	159	24	1067.09	2	94.26
Opcml	tr|G5E8G3|G5E8G3_MOUSE	Opioid-binding protein/cell adhesion molecule-like OS=Mus musculus OX=10090 GN=Opcml PE=1 SV=1	Opcml	159	21	886.093	3	102.67
Pcdh1	tr|Q8CFX3|Q8CFX3_MOUSE	Protocadherin 1 OS=Mus musculus OX=10090 GN=Pcdh1 PE=1 SV=1	Pcdh1	159	35	1276.14	2	89.86
Pdcd6ip	sp|Q9WU78-3|PDC6I_MOUSE	Isoform 3 of Programmed cell death 6-interacting protein OS=Mus musculus OX=10090 GN=Pdcd6ip	Pdcd6ip	159	49	706.738	3	100.62
Ptprd	sp|Q64487-10|PTPRD_MOUSE	Isoform J of Receptor-type tyrosine-protein phosphatase delta OS=Mus musculus OX=10090 GN=Ptprd	Ptprd	159	59	768.714	3	85.36
Atp8a1	sp|P70704|AT8A1_MOUSE	Phospholipid-transporting ATPase IA OS=Mus musculus OX=10090 GN=Atp8a1 PE=1 SV=2	Atp8a1	158	49	970.552	2	97.94
Dhx9	sp|O70133|DHX9_MOUSE	ATP-dependent RNA helicase A OS=Mus musculus OX=10090 GN=Dhx9 PE=1 SV=2	Dhx9	158	50	927.127	3	90.99
Dlgap2	tr|Q0VF59|Q0VF59_MOUSE	Disks large-associated protein 2 OS=Mus musculus OX=10090 GN=Dlgap2 PE=1 SV=1	Dlgap2	158	43	964.06	2	102.95
Hdlbp	sp|Q8VDJ3|VIGLN_MOUSE	Vigilin OS=Mus musculus OX=10090 GN=Hdlbp PE=1 SV=1	Hdlbp	158	59	1100.19	3	90.91
Hpca	sp|P84075|HPCA_MOUSE	Neuron-specific calcium-binding protein hippocalcin OS=Mus musculus OX=10090 GN=Hpca PE=1 SV=2	Hpca	158	22	1037.59	2	89.44
Htt	sp|P42859|HD_MOUSE	Huntingtin OS=Mus musculus OX=10090 GN=Htt PE=1 SV=2	Htt	158	86	932.52	2	96.04
Ogt	sp|Q8CGY8|OGT1_MOUSE	UDP-N-acetylglucosamine--peptide N-acetylglucosaminyltransferase 110 kDa subunit OS=Mus musculus OX=10090 GN=Ogt PE=1 SV=2	Ogt	158	47	980.474	2	99.26
Pgm2l1	sp|Q8CAA7|PGM2L_MOUSE	Glucose 1,6-bisphosphate synthase OS=Mus musculus OX=10090 GN=Pgm2l1 PE=1 SV=1	Pgm2l1	158	41	815.956	2	91.11
Prkar2b	sp|P31324|KAP3_MOUSE	cAMP-dependent protein kinase type II-beta regulatory subunit OS=Mus musculus OX=10090 GN=Prkar2b PE=1 SV=3	Prkar2b	158	28	767.778	3	90.47
Ptprd	sp|Q64487|PTPRD_MOUSE	Receptor-type tyrosine-protein phosphatase delta OS=Mus musculus OX=10090 GN=Ptprd PE=1 SV=3	Ptprd	158	60	1113.59	2	90.94
Sncb	sp|Q91ZZ3|SYUB_MOUSE	Beta-synuclein OS=Mus musculus OX=10090 GN=Sncb PE=1 SV=1	Sncb	158	7	1467.82	2	133.89
Srgap3	tr|E9QN14|E9QN14_MOUSE	SLIT-ROBO Rho GTPase-activating protein 3 OS=Mus musculus OX=10090 GN=Srgap3 PE=1 SV=1	Srgap3	158	54	1007.04	2	97.95
Dlgap2	sp|Q8BJ42|DLGP2_MOUSE	Disks large-associated protein 2 OS=Mus musculus OX=10090 GN=Dlgap2 PE=1 SV=2	Dlgap2	157	42	964.06	2	102.95
Eif4b	sp|Q8BGD9|IF4B_MOUSE	Eukaryotic translation initiation factor 4B OS=Mus musculus OX=10090 GN=Eif4b PE=1 SV=1	Eif4b	157	35	1070.62	2	93.65
Rims1	sp|Q99NE5|RIMS1_MOUSE	Regulating synaptic membrane exocytosis protein 1 OS=Mus musculus OX=10090 GN=Rims1 PE=1 SV=2	Rims1	157	61	904.491	2	93.05
Afdn	sp|Q9QZQ1|AFAD_MOUSE	Afadin OS=Mus musculus OX=10090 GN=Afdn PE=1 SV=3	Afdn	156	73	1201.17	2	97.54
Pcbp2	sp|Q61990|PCBP2_MOUSE	Poly(rC)-binding protein 2 OS=Mus musculus OX=10090 GN=Pcbp2 PE=1 SV=1	Pcbp2	156	21	998.508	4	86.83
Ppp1r9b	sp|Q6R891|NEB2_MOUSE	Neurabin-2 OS=Mus musculus OX=10090 GN=Ppp1r9b PE=1 SV=1	Ppp1r9b	156	39	924.821	3	100.3
Slc25a11	sp|Q9CR62|M2OM_MOUSE	Mitochondrial 2-oxoglutarate/malate carrier protein OS=Mus musculus OX=10090 GN=Slc25a11 PE=1 SV=3	Slc25a11	156	25	1122.64	2	87.43
Srgap3	sp|Q812A2|SRGP3_MOUSE	SLIT-ROBO Rho GTPase-activating protein 3 OS=Mus musculus OX=10090 GN=Srgap3 PE=1 SV=1	Srgap3	156	54	1007.04	2	97.95
Mink1	sp|Q9JM52-2|MINK1_MOUSE	Isoform 1 of Misshapen-like kinase 1 OS=Mus musculus OX=10090 GN=Mink1	Mink1	155	47	1012.09	2	96.72
Myo6	tr|V9GX76|V9GX76_MOUSE	Unconventional myosin-6 OS=Mus musculus OX=10090 GN=Myo6 PE=1 SV=1	Myo6	155	66	700.423	4	91.91
Nono	sp|Q99K48|NONO_MOUSE	Non-POU domain-containing octamer-binding protein OS=Mus musculus OX=10090 GN=Nono PE=1 SV=3	Nono	155	41	921.944	2	88.59
Pcbp2	sp|Q61990-2|PCBP2_MOUSE	Isoform 2 of Poly(rC)-binding protein 2 OS=Mus musculus OX=10090 GN=Pcbp2	Pcbp2	155	21	998.508	4	86.83
Pdhb	sp|Q9D051|ODPB_MOUSE	Pyruvate dehydrogenase E1 component subunit beta, mitochondrial OS=Mus musculus OX=10090 GN=Pdhb PE=1 SV=1	Pdhb	155	23	1206.68	2	102.84
Ranbp2	sp|Q9ERU9|RBP2_MOUSE	E3 SUMO-protein ligase RanBP2 OS=Mus musculus OX=10090 GN=Ranbp2 PE=1 SV=2	Ranbp2	155	98	528.922	3	100.77
Trim28	sp|Q62318|TIF1B_MOUSE	Transcription intermediary factor 1-beta OS=Mus musculus OX=10090 GN=Trim28 PE=1 SV=3	Trim28	155	45	1210.25	3	88.18
Unc13a	tr|H3BJZ7|H3BJZ7_MOUSE	Protein unc-13 homolog A OS=Mus musculus OX=10090 GN=Unc13a PE=1 SV=1	Unc13a	155	65	943.444	3	86.44
Atp8a1	sp|P70704-2|AT8A1_MOUSE	Isoform 2 of Phospholipid-transporting ATPase IA OS=Mus musculus OX=10090 GN=Atp8a1	Atp8a1	154	49	970.552	2	97.94
Crocc	sp|Q8CJ40|CROCC_MOUSE	Rootletin OS=Mus musculus OX=10090 GN=Crocc PE=1 SV=2	Crocc	154	92	980.034	2	96.99
Klc1	tr|Q5UE59|Q5UE59_MOUSE	Kinesin light chain OS=Mus musculus OX=10090 GN=Klc1 PE=1 SV=1	Klc1	154	44	961.178	3	90.87
Myo6	tr|E9PVU0|E9PVU0_MOUSE	Unconventional myosin-6 OS=Mus musculus OX=10090 GN=Myo6 PE=1 SV=1	Myo6	154	65	700.423	4	91.91
Ptprd	tr|E9Q7I7|E9Q7I7_MOUSE	Protein-tyrosine-phosphatase OS=Mus musculus OX=10090 GN=Ptprd PE=1 SV=2	Ptprd	154	55	768.714	3	85.36
Suclg1	sp|Q9WUM5|SUCA_MOUSE	Succinate--CoA ligase [ADP/GDP-forming] subunit alpha, mitochondrial OS=Mus musculus OX=10090 GN=Suclg1 PE=1 SV=4	Suclg1	154	16	846.001	2	90.01
Thop1	sp|Q8C1A5|THOP1_MOUSE	Thimet oligopeptidase OS=Mus musculus OX=10090 GN=Thop1 PE=1 SV=1	Thop1	154	41	1023.13	2	81.09
Tnik	sp|P83510|TNIK_MOUSE	Traf2 and NCK-interacting protein kinase OS=Mus musculus OX=10090 GN=Tnik PE=1 SV=2	Tnik	154	50	1012.09	2	96.72
Unc13a	sp|Q4KUS2|UN13A_MOUSE	Protein unc-13 homolog A OS=Mus musculus OX=10090 GN=Unc13a PE=1 SV=3	Unc13a	154	64	943.444	3	86.44
Vcpip1	sp|Q8CDG3|VCIP1_MOUSE	Deubiquitinating protein VCIP135 OS=Mus musculus OX=10090 GN=Vcpip1 PE=1 SV=1	Vcpip1	154	60	658.014	3	101.8
Cadm3	sp|Q99N28|CADM3_MOUSE	Cell adhesion molecule 3 OS=Mus musculus OX=10090 GN=Cadm3 PE=1 SV=1	Cadm3	153	15	972.184	3	90.65
Palm	sp|Q9Z0P4-2|PALM_MOUSE	Isoform 2 of Paralemmin-1 OS=Mus musculus OX=10090 GN=Palm	Palm	153	26	1081.55	2	98.3
Pitpna	sp|P53810|PIPNA_MOUSE	Phosphatidylinositol transfer protein alpha isoform OS=Mus musculus OX=10090 GN=Pitpna PE=1 SV=2	Pitpna	153	31	1016.08	2	87.38
Tjp1	tr|B9EHJ3|B9EHJ3_MOUSE	Tight junction protein ZO-1 OS=Mus musculus OX=10090 GN=Tjp1 PE=1 SV=1	Tjp1	153	63	907.138	3	97.6
Tnik	tr|E0CZF8|E0CZF8_MOUSE	Traf2 and NCK-interacting protein kinase OS=Mus musculus OX=10090 GN=Tnik PE=1 SV=1	Tnik	153	50	1012.09	2	96.72
Acsbg1	sp|Q99PU5|ACBG1_MOUSE	Long-chain-fatty-acid--CoA ligase ACSBG1 OS=Mus musculus OX=10090 GN=Acsbg1 PE=1 SV=1	Acsbg1	152	38	765.907	4	97.03
Eif4a2	sp|P10630|IF4A2_MOUSE	Eukaryotic initiation factor 4A-II OS=Mus musculus OX=10090 GN=Eif4a2 PE=1 SV=2	Eif4a2	152	30	918.135	3	107.16
Msn	sp|P26041|MOES_MOUSE	Moesin OS=Mus musculus OX=10090 GN=Msn PE=1 SV=3	Msn	152	48	805.111	3	94.67
Myh14	sp|Q6URW6-2|MYH14_MOUSE	Isoform 2 of Myosin-14 OS=Mus musculus OX=10090 GN=Myh14	Myh14	152	77	964.157	3	104.19
Prdx6	sp|O08709|PRDX6_MOUSE	Peroxiredoxin-6 OS=Mus musculus OX=10090 GN=Prdx6 PE=1 SV=3	Prdx6	152	19	836.146	3	83.39
Atl1	sp|Q8BH66|ATLA1_MOUSE	Atlastin-1 OS=Mus musculus OX=10090 GN=Atl1 PE=1 SV=1	Atl1	151	30	605.321	3	87.99
Cct7	sp|P80313|TCPH_MOUSE	T-complex protein 1 subunit eta OS=Mus musculus OX=10090 GN=Cct7 PE=1 SV=1	Cct7	151	38	1143.12	2	103.94
Cep170	sp|Q6A065|CE170_MOUSE	Centrosomal protein of 170 kDa OS=Mus musculus OX=10090 GN=Cep170 PE=1 SV=2	Cep170	151	65	996.004	2	104.03
Mprip	tr|Q5SWZ5|Q5SWZ5_MOUSE	Myosin phosphatase Rho-interacting protein OS=Mus musculus OX=10090 GN=Mprip PE=1 SV=1	Mprip	151	83	950.847	3	91.78
Myh14	sp|Q6URW6|MYH14_MOUSE	Myosin-14 OS=Mus musculus OX=10090 GN=Myh14 PE=1 SV=1	Myh14	151	76	964.157	3	104.19
Rufy3	sp|Q9D394|RUFY3_MOUSE	Protein RUFY3 OS=Mus musculus OX=10090 GN=Rufy3 PE=1 SV=1	Rufy3	151	38	981.078	2	85.12
Cul3	sp|Q9JLV5|CUL3_MOUSE	Cullin-3 OS=Mus musculus OX=10090 GN=Cul3 PE=1 SV=1	Cul3	150	45	770.433	3	100.43
Hbb-b2	sp|P02089|HBB2_MOUSE	Hemoglobin subunit beta-2 OS=Mus musculus OX=10090 GN=Hbb-b2 PE=1 SV=2	Hbb-b2	150	5	691.369	3	106.88
Mical3	sp|Q8CJ19|MICA3_MOUSE	[F-actin]-monooxygenase MICAL3 OS=Mus musculus OX=10090 GN=Mical3 PE=1 SV=2	Mical3	150	72	574.573	4	84.64
Phf24	sp|Q80TL4|PHF24_MOUSE	PHD finger protein 24 OS=Mus musculus OX=10090 GN=Phf24 PE=1 SV=2	Phf24	150	26	586.956	3	100.25
Sod2	sp|P09671|SODM_MOUSE	Superoxide dismutase [Mn], mitochondrial OS=Mus musculus OX=10090 GN=Sod2 PE=1 SV=3	Sod2	150	11	1160.12	2	84.23
Actr2	sp|P61161|ARP2_MOUSE	Actin-related protein 2 OS=Mus musculus OX=10090 GN=Actr2 PE=1 SV=1	Actr2	149	21	959.474	2	107.53
Etl4	tr|B2RY09|B2RY09_MOUSE	Etl4 protein OS=Mus musculus OX=10090 GN=Etl4 PE=2 SV=1	Etl4	149	59	1089.57	2	93.22
Hnrnpul2	sp|Q00PI9|HNRL2_MOUSE	Heterogeneous nuclear ribonucleoprotein U-like protein 2 OS=Mus musculus OX=10090 GN=Hnrnpul2 PE=1 SV=2	Hnrnpul2	149	38	1049.59	2	81.95
Khsrp	sp|Q3U0V1|FUBP2_MOUSE	Far upstream element-binding protein 2 OS=Mus musculus OX=10090 GN=Khsrp PE=1 SV=2	Khsrp	149	40	921.529	3	114.92
Lmnb2	sp|P21619|LMNB2_MOUSE	Lamin-B2 OS=Mus musculus OX=10090 GN=Lmnb2 PE=1 SV=2	Lmnb2	149	44	1017	2	98.91
Ppp1r9a	tr|H3BJD6|H3BJD6_MOUSE	Protein phosphatase 1, regulatory subunit 9A OS=Mus musculus OX=10090 GN=Ppp1r9a PE=1 SV=1	Ppp1r9a	149	51	1143.58	3	86.14
Rpl3	sp|P27659|RL3_MOUSE	60S ribosomal protein L3 OS=Mus musculus OX=10090 GN=Rpl3 PE=1 SV=3	Rpl3	149	32	1193.98	3	94.26
Sirt2	sp|Q8VDQ8|SIR2_MOUSE	NAD-dependent protein deacetylase sirtuin-2 OS=Mus musculus OX=10090 GN=Sirt2 PE=1 SV=2	Sirt2	149	29	1057.89	3	96.97
Aldh5a1	sp|Q8BWF0|SSDH_MOUSE	Succinate-semialdehyde dehydrogenase, mitochondrial OS=Mus musculus OX=10090 GN=Aldh5a1 PE=1 SV=1	Aldh5a1	148	25	822.105	3	88.85
Ptprs	sp|B0V2N1|PTPRS_MOUSE	Receptor-type tyrosine-protein phosphatase S OS=Mus musculus OX=10090 GN=Ptprs PE=1 SV=1	Ptprs	148	57	768.714	3	85.36
Dnajc6	sp|Q80TZ3-3|AUXI_MOUSE	Isoform 3 of Putative tyrosine-protein phosphatase auxilin OS=Mus musculus OX=10090 GN=Dnajc6	Dnajc6	147	31	1098.11	2	86.53
Pgam2	sp|O70250|PGAM2_MOUSE	Phosphoglycerate mutase 2 OS=Mus musculus OX=10090 GN=Pgam2 PE=1 SV=3	Pgam2	147	11	485.63	3	80.76
Tjp1	sp|P39447|ZO1_MOUSE	Tight junction protein ZO-1 OS=Mus musculus OX=10090 GN=Tjp1 PE=1 SV=2	Tjp1	147	61	907.138	3	97.6
Tpm1	tr|E9Q448|E9Q448_MOUSE	Tropomyosin alpha-1 chain OS=Mus musculus OX=10090 GN=Tpm1 PE=1 SV=1	Tpm1	147	28	1007.05	2	93.07
Dnajc6	sp|Q80TZ3|AUXI_MOUSE	Putative tyrosine-protein phosphatase auxilin OS=Mus musculus OX=10090 GN=Dnajc6 PE=1 SV=2	Dnajc6	146	31	1098.11	2	86.53
Hadhb	sp|Q99JY0|ECHB_MOUSE	Trifunctional enzyme subunit beta, mitochondrial OS=Mus musculus OX=10090 GN=Hadhb PE=1 SV=1	Hadhb	146	31	1105.24	3	83.77
Nrxn3	sp|Q6P9K9-2|NRX3A_MOUSE	Isoform 2a of Neurexin-3 OS=Mus musculus OX=10090 GN=Nrxn3	Nrxn3	146	42	934.532	2	95.84
Rims1	tr|F6VBV0|F6VBV0_MOUSE	Regulating synaptic membrane exocytosis protein 1 OS=Mus musculus OX=10090 GN=Rims1 PE=1 SV=2	Rims1	146	55	904.491	2	93.05
Rpl6	sp|P47911|RL6_MOUSE	60S ribosomal protein L6 OS=Mus musculus OX=10090 GN=Rpl6 PE=1 SV=3	Rpl6	146	22	971.015	2	76.33
Septin3	sp|Q9Z1S5|SEPT3_MOUSE	Neuronal-specific septin-3 OS=Mus musculus OX=10090 GN=Septin3 PE=1 SV=2	Septin3	146	22	909.043	2	98.14
Yars	tr|A2A7S7|A2A7S7_MOUSE	Tyrosine--tRNA ligase OS=Mus musculus OX=10090 GN=Yars PE=1 SV=1	Yars	146	45	896.525	2	86.06
Ddx3x	sp|Q62167|DDX3X_MOUSE	ATP-dependent RNA helicase DDX3X OS=Mus musculus OX=10090 GN=Ddx3x PE=1 SV=3	Ddx3x	145	43	923.986	2	91.58
Gripap1	tr|A2AEW8|A2AEW8_MOUSE	GRIP1-associated protein 1 OS=Mus musculus OX=10090 GN=Gripap1 PE=1 SV=1	Gripap1	145	51	804.17	4	100.89
Lonp1	sp|Q8CGK3|LONM_MOUSE	Lon protease homolog, mitochondrial OS=Mus musculus OX=10090 GN=Lonp1 PE=1 SV=2	Lonp1	145	45	719.141	4	90.28
Pacs1	sp|Q8K212|PACS1_MOUSE	Phosphofurin acidic cluster sorting protein 1 OS=Mus musculus OX=10090 GN=Pacs1 PE=1 SV=2	Pacs1	145	43	803.896	2	93.6
Pcbp2	tr|A0A2R8VHP9|A0A2R8VHP9_MOUSE	Poly(rC)-binding protein 2 OS=Mus musculus OX=10090 GN=Pcbp2 PE=1 SV=1	Pcbp2	145	20	998.508	4	86.83
Rdx	sp|P26043|RADI_MOUSE	Radixin OS=Mus musculus OX=10090 GN=Rdx PE=1 SV=3	Rdx	145	44	1337.21	2	87.87
Septin8	tr|B1AQZ0|B1AQZ0_MOUSE	Septin-8 OS=Mus musculus OX=10090 GN=Septin8 PE=1 SV=1	Septin8	145	27	657.988	3	95.01
Sirpa	sp|P97797-2|SHPS1_MOUSE	Isoform 2 of Tyrosine-protein phosphatase non-receptor type substrate 1 OS=Mus musculus OX=10090 GN=Sirpa	Sirpa	145	20	577.325	3	85.68
Cracdl	tr|E9Q3M9|E9Q3M9_MOUSE	Capping protein-inhibiting regulator of actin-like OS=Mus musculus OX=10090 GN=Cracdl PE=1 SV=1	Cracdl	144	51	816.795	3	97.21
Ddah1	sp|Q9CWS0|DDAH1_MOUSE	N(G),N(G)-dimethylarginine dimethylaminohydrolase 1 OS=Mus musculus OX=10090 GN=Ddah1 PE=1 SV=3	Ddah1	144	26	969.57	2	95.67
Flot1	sp|O08917|FLOT1_MOUSE	Flotillin-1 OS=Mus musculus OX=10090 GN=Flot1 PE=1 SV=1	Flot1	144	34	994.571	2	97.73
Gpm6a	sp|P35802|GPM6A_MOUSE	Neuronal membrane glycoprotein M6-a OS=Mus musculus OX=10090 GN=Gpm6a PE=1 SV=1	Gpm6a	144	9	772.75	3	89.21
Hip1r	sp|Q9JKY5|HIP1R_MOUSE	Huntingtin-interacting protein 1-related protein OS=Mus musculus OX=10090 GN=Hip1r PE=1 SV=2	Hip1r	144	69	1245.64	3	112.27
Prkacb	sp|P68181|KAPCB_MOUSE	cAMP-dependent protein kinase catalytic subunit beta OS=Mus musculus OX=10090 GN=Prkacb PE=1 SV=2	Prkacb	144	26	1134	2	81.51
Psmd1	sp|Q3TXS7|PSMD1_MOUSE	26S proteasome non-ATPase regulatory subunit 1 OS=Mus musculus OX=10090 GN=Psmd1 PE=1 SV=1	Psmd1	144	47	886.992	2	90.55
Slc4a4	tr|E9Q8N8|E9Q8N8_MOUSE	Anion exchange protein OS=Mus musculus OX=10090 GN=Slc4a4 PE=1 SV=1	Slc4a4	144	38	1041.89	3	108.96
Acot7	sp|Q91V12-2|BACH_MOUSE	Isoform A of Cytosolic acyl coenzyme A thioester hydrolase OS=Mus musculus OX=10090 GN=Acot7	Acot7	143	25	896.17	3	95.77
Afg3l2	sp|Q8JZQ2|AFG32_MOUSE	AFG3-like protein 2 OS=Mus musculus OX=10090 GN=Afg3l2 PE=1 SV=1	Afg3l2	143	46	982.045	2	102.91
Agl	tr|F8VPN4|F8VPN4_MOUSE	4-alpha-glucanotransferase OS=Mus musculus OX=10090 GN=Agl PE=1 SV=1	Agl	143	70	870.451	3	89.75
Aldh6a1	sp|Q9EQ20|MMSA_MOUSE	Methylmalonate-semialdehyde dehydrogenase [acylating], mitochondrial OS=Mus musculus OX=10090 GN=Aldh6a1 PE=1 SV=1	Aldh6a1	143	37	1099.59	3	95.98
Gripap1	sp|Q8VD04|GRAP1_MOUSE	GRIP1-associated protein 1 OS=Mus musculus OX=10090 GN=Gripap1 PE=1 SV=1	Gripap1	143	50	804.17	4	100.89
Rrbp1	sp|Q99PL5|RRBP1_MOUSE	Ribosome-binding protein 1 OS=Mus musculus OX=10090 GN=Rrbp1 PE=1 SV=2	Rrbp1	143	61	984.07	2	98.56
Slc17a7	sp|Q3TXX4|VGLU1_MOUSE	Vesicular glutamate transporter 1 OS=Mus musculus OX=10090 GN=Slc17a7 PE=1 SV=2	Slc17a7	143	17	682.863	4	96.81
Acot7	sp|Q91V12|BACH_MOUSE	Cytosolic acyl coenzyme A thioester hydrolase OS=Mus musculus OX=10090 GN=Acot7 PE=1 SV=2	Acot7	142	24	896.17	3	95.77
Adam22	sp|Q9R1V6-11|ADA22_MOUSE	Isoform 9 of Disintegrin and metalloproteinase domain-containing protein 22 OS=Mus musculus OX=10090 GN=Adam22	Adam22	142	47	1116.58	4	99.2
Arpc2	sp|Q9CVB6|ARPC2_MOUSE	Actin-related protein 2/3 complex subunit 2 OS=Mus musculus OX=10090 GN=Arpc2 PE=1 SV=3	Arpc2	142	29	966.557	2	101.3
Idh1	sp|O88844|IDHC_MOUSE	Isocitrate dehydrogenase [NADP] cytoplasmic OS=Mus musculus OX=10090 GN=Idh1 PE=1 SV=2	Idh1	142	39	549.3	3	92.63
Phgdh	sp|Q61753|SERA_MOUSE	D-3-phosphoglycerate dehydrogenase OS=Mus musculus OX=10090 GN=Phgdh PE=1 SV=3	Phgdh	142	25	886.153	3	104.1
Ppp3r1	sp|Q63810-2|CANB1_MOUSE	Isoform 2 of Calcineurin subunit B type 1 OS=Mus musculus OX=10090 GN=Ppp3r1	Ppp3r1	142	16	1299.03	3	103.43
Sirpa	sp|P97797|SHPS1_MOUSE	Tyrosine-protein phosphatase non-receptor type substrate 1 OS=Mus musculus OX=10090 GN=Sirpa PE=1 SV=2	Sirpa	142	19	577.325	3	85.68
Acaca	sp|Q5SWU9|ACACA_MOUSE	Acetyl-CoA carboxylase 1 OS=Mus musculus OX=10090 GN=Acaca PE=1 SV=1	Acaca	141	79	827.797	3	90.42
Atp6v1d	sp|P57746|VATD_MOUSE	V-type proton ATPase subunit D OS=Mus musculus OX=10090 GN=Atp6v1d PE=1 SV=1	Atp6v1d	141	26	1132.24	3	91.87
Dars1	sp|Q922B2|SYDC_MOUSE	Aspartate--tRNA ligase, cytoplasmic OS=Mus musculus OX=10090 GN=Dars1 PE=1 SV=2	Dars1	141	39	784.094	3	89.11
Ddx1	sp|Q91VR5|DDX1_MOUSE	ATP-dependent RNA helicase DDX1 OS=Mus musculus OX=10090 GN=Ddx1 PE=1 SV=1	Ddx1	141	41	870.786	3	91.01
Ptprs	sp|B0V2N1-3|PTPRS_MOUSE	Isoform 3 of Receptor-type tyrosine-protein phosphatase S OS=Mus musculus OX=10090 GN=Ptprs	Ptprs	141	50	768.714	3	85.36
Septin8	sp|Q8CHH9|SEPT8_MOUSE	Septin-8 OS=Mus musculus OX=10090 GN=Septin8 PE=1 SV=4	Septin8	141	26	657.988	3	95.01
Sgip1	sp|Q8VD37|SGIP1_MOUSE	SH3-containing GRB2-like protein 3-interacting protein 1 OS=Mus musculus OX=10090 GN=Sgip1 PE=1 SV=1	Sgip1	141	39	732.41	2	86.39
Vps13a	sp|Q5H8C4|VP13A_MOUSE	Vacuolar protein sorting-associated protein 13A OS=Mus musculus OX=10090 GN=Vps13a PE=1 SV=1	Vps13a	141	76	954.082	2	110.35
Wdr47	sp|Q8CGF6|WDR47_MOUSE	WD repeat-containing protein 47 OS=Mus musculus OX=10090 GN=Wdr47 PE=1 SV=2	Wdr47	141	43	876.747	3	102.58
Cbr1	sp|P48758|CBR1_MOUSE	Carbonyl reductase [NADPH] 1 OS=Mus musculus OX=10090 GN=Cbr1 PE=1 SV=3	Cbr1	140	25	1194.67	2	88.88
Coro1c	sp|Q9WUM4|COR1C_MOUSE	Coronin-1C OS=Mus musculus OX=10090 GN=Coro1c PE=1 SV=2	Coro1c	140	27	1010.54	2	82.27
Gstp1	sp|P19157|GSTP1_MOUSE	Glutathione S-transferase P 1 OS=Mus musculus OX=10090 GN=Gstp1 PE=1 SV=2	Gstp1	140	17	891.495	3	81.93
Pip5k1c	sp|O70161|PI51C_MOUSE	Phosphatidylinositol 4-phosphate 5-kinase type-1 gamma OS=Mus musculus OX=10090 GN=Pip5k1c PE=1 SV=2	Pip5k1c	140	28	890.518	3	104.44
Ppid	sp|Q9CR16|PPID_MOUSE	Peptidyl-prolyl cis-trans isomerase D OS=Mus musculus OX=10090 GN=Ppid PE=1 SV=3	Ppid	140	25	716.421	3	85.5
Ptpn11	sp|P35235-1|PTN11_MOUSE	Isoform 2 of Tyrosine-protein phosphatase non-receptor type 11 OS=Mus musculus OX=10090 GN=Ptpn11	Ptpn11	140	40	785.751	3	88.9
Rims1	tr|F6TZK4|F6TZK4_MOUSE	Regulating synaptic membrane exocytosis protein 1 OS=Mus musculus OX=10090 GN=Rims1 PE=1 SV=2	Rims1	140	55	904.491	2	93.05
Syp	sp|Q62277|SYPH_MOUSE	Synaptophysin OS=Mus musculus OX=10090 GN=Syp PE=1 SV=2	Syp	140	9	1086.09	2	82.17
Adam22	sp|Q9R1V6|ADA22_MOUSE	Disintegrin and metalloproteinase domain-containing protein 22 OS=Mus musculus OX=10090 GN=Adam22 PE=1 SV=2	Adam22	139	45	1116.58	4	99.2
Dlst	sp|Q9D2G2|ODO2_MOUSE	Dihydrolipoyllysine-residue succinyltransferase component of 2-oxoglutarate dehydrogenase complex, mitochondrial OS=Mus musculus OX=10090 GN=Dlst PE=1 SV=1	Dlst	139	22	932.521	3	87.99
Eif3c	sp|Q8R1B4|EIF3C_MOUSE	Eukaryotic translation initiation factor 3 subunit C OS=Mus musculus OX=10090 GN=Eif3c PE=1 SV=1	Eif3c	139	36	900.981	2	89.53
Erc1	sp|Q99MI1|RB6I2_MOUSE	ELKS/Rab6-interacting/CAST family member 1 OS=Mus musculus OX=10090 GN=Erc1 PE=1 SV=1	Erc1	139	61	743.112	3	104.1
Erc1	sp|Q99MI1-2|RB6I2_MOUSE	Isoform 2 of ELKS/Rab6-interacting/CAST family member 1 OS=Mus musculus OX=10090 GN=Erc1	Erc1	139	61	743.112	3	104.1
Iars2	sp|Q8BIJ6|SYIM_MOUSE	Isoleucine--tRNA ligase, mitochondrial OS=Mus musculus OX=10090 GN=Iars2 PE=1 SV=1	Iars2	139	41	1042.56	2	82.91
P4hb	sp|P09103|PDIA1_MOUSE	Protein disulfide-isomerase OS=Mus musculus OX=10090 GN=P4hb PE=1 SV=2	P4hb	139	34	1043.03	2	100.2
Actr3b	sp|Q641P0|ARP3B_MOUSE	Actin-related protein 3B OS=Mus musculus OX=10090 GN=Actr3b PE=1 SV=1	Actr3b	138	24	1114.94	3	87.14
Dstn	sp|Q9R0P5|DEST_MOUSE	Destrin OS=Mus musculus OX=10090 GN=Dstn PE=1 SV=3	Dstn	138	16	1142.16	2	80.65
Git1	sp|Q68FF6|GIT1_MOUSE	ARF GTPase-activating protein GIT1 OS=Mus musculus OX=10090 GN=Git1 PE=1 SV=1	Git1	138	38	897.482	2	85.87
Hpcal1	sp|P62748|HPCL1_MOUSE	Hippocalcin-like protein 1 OS=Mus musculus OX=10090 GN=Hpcal1 PE=1 SV=2	Hpcal1	138	23	853.808	3	75.43
Ptpn11	sp|P35235|PTN11_MOUSE	Tyrosine-protein phosphatase non-receptor type 11 OS=Mus musculus OX=10090 GN=Ptpn11 PE=1 SV=3	Ptpn11	138	40	785.751	3	88.9
Rps3a	sp|P97351|RS3A_MOUSE	40S ribosomal protein S3a OS=Mus musculus OX=10090 GN=Rps3a PE=1 SV=3	Rps3a	138	29	955.519	2	85.53
Srgap2	sp|Q91Z67|SRGP2_MOUSE	SLIT-ROBO Rho GTPase-activating protein 2 OS=Mus musculus OX=10090 GN=Srgap2 PE=1 SV=2	Srgap2	138	46	1044.6	2	93.65
Vars1	sp|Q9Z1Q9|SYVC_MOUSE	Valine--tRNA ligase OS=Mus musculus OX=10090 GN=Vars1 PE=1 SV=1	Vars1	138	50	998.511	2	84.38
Erc1	tr|V9GXF0|V9GXF0_MOUSE	ELKS/Rab6-interacting/CAST family member 1 OS=Mus musculus OX=10090 GN=Erc1 PE=1 SV=1	Erc1	137	60	743.112	3	104.1
Iars1	sp|Q8BU30|SYIC_MOUSE	Isoleucine--tRNA ligase, cytoplasmic OS=Mus musculus OX=10090 GN=Iars1 PE=1 SV=2	Iars1	137	60	737.385	3	101.52
Rapgef2	tr|A0A0A6YWG7|A0A0A6YWG7_MOUSE	Cyclic nucleotide ras GEF OS=Mus musculus OX=10090 GN=Rapgef2 PE=1 SV=1	Rapgef2	137	58	897.427	3	95.92
Septin4	sp|P28661|SEPT4_MOUSE	Septin-4 OS=Mus musculus OX=10090 GN=Septin4 PE=1 SV=1	Septin4	137	28	645.686	3	78.8
Slc9a3r1	sp|P70441|NHRF1_MOUSE	Na(+)/H(+) exchange regulatory cofactor NHE-RF1 OS=Mus musculus OX=10090 GN=Slc9a3r1 PE=1 SV=3	Slc9a3r1	137	28	1011.05	2	87.38
Actr1b	sp|Q8R5C5|ACTY_MOUSE	Beta-centractin OS=Mus musculus OX=10090 GN=Actr1b PE=1 SV=1	Actr1b	136	20	1063.61	2	86.38
Adam22	sp|Q9R1V6-10|ADA22_MOUSE	Isoform 8 of Disintegrin and metalloproteinase domain-containing protein 22 OS=Mus musculus OX=10090 GN=Adam22	Adam22	136	45	1116.58	4	99.2
Cntnap2	sp|Q9CPW0|CNTP2_MOUSE	Contactin-associated protein-like 2 OS=Mus musculus OX=10090 GN=Cntnap2 PE=1 SV=2	Cntnap2	136	38	938.233	4	90.68
Dlgap3	sp|Q6PFD5|DLGP3_MOUSE	Disks large-associated protein 3 OS=Mus musculus OX=10090 GN=Dlgap3 PE=1 SV=1	Dlgap3	136	35	1326.67	3	92.65
Ppp2ca	sp|P63330|PP2AA_MOUSE	Serine/threonine-protein phosphatase 2A catalytic subunit alpha isoform OS=Mus musculus OX=10090 GN=Ppp2ca PE=1 SV=1	Ppp2ca	136	22	938.11	3	96.86
Snrnp200	sp|Q6P4T2|U520_MOUSE	U5 small nuclear ribonucleoprotein 200 kDa helicase OS=Mus musculus OX=10090 GN=Snrnp200 PE=1 SV=1	Snrnp200	136	72	1098.13	2	94.21
Astn1	sp|Q61137-2|ASTN1_MOUSE	Isoform 2 of Astrotactin-1 OS=Mus musculus OX=10090 GN=Astn1	Astn1	135	44	664.106	4	97.33
Gcn1	sp|E9PVA8|GCN1_MOUSE	eIF-2-alpha kinase activator GCN1 OS=Mus musculus OX=10090 GN=Gcn1 PE=1 SV=1	Gcn1	135	85	1148.65	2	96.76
Grm5	sp|Q3UVX5|GRM5_MOUSE	Metabotropic glutamate receptor 5 OS=Mus musculus OX=10090 GN=Grm5 PE=1 SV=2	Grm5	135	49	648.031	3	92.53
Madd	sp|Q80U28-10|MADD_MOUSE	Isoform 10 of MAP kinase-activating death domain protein OS=Mus musculus OX=10090 GN=Madd	Madd	135	51	989.031	2	80.94
Pcca	sp|Q91ZA3|PCCA_MOUSE	Propionyl-CoA carboxylase alpha chain, mitochondrial OS=Mus musculus OX=10090 GN=Pcca PE=1 SV=2	Pcca	135	36	913.029	2	99.67
Sdhb	sp|Q9CQA3|SDHB_MOUSE	Succinate dehydrogenase [ubiquinone] iron-sulfur subunit, mitochondrial OS=Mus musculus OX=10090 GN=Sdhb PE=1 SV=1	Sdhb	135	24	1280.59	2	91.54
Ccdc88a	sp|Q5SNZ0|GRDN_MOUSE	Girdin OS=Mus musculus OX=10090 GN=Ccdc88a PE=1 SV=2	Ccdc88a	134	75	899.967	2	89.4
Ehd3	sp|Q9QXY6|EHD3_MOUSE	EH domain-containing protein 3 OS=Mus musculus OX=10090 GN=Ehd3 PE=1 SV=2	Ehd3	134	42	1204.24	3	95.62
Ktn1	sp|Q61595|KTN1_MOUSE	Kinectin OS=Mus musculus OX=10090 GN=Ktn1 PE=1 SV=1	Ktn1	134	62	1038.6	2	92.21
Ppp2cb	sp|P62715|PP2AB_MOUSE	Serine/threonine-protein phosphatase 2A catalytic subunit beta isoform OS=Mus musculus OX=10090 GN=Ppp2cb PE=1 SV=1	Ppp2cb	134	22	938.11	3	96.86
Rps4x	sp|P62702|RS4X_MOUSE	40S ribosomal protein S4, X isoform OS=Mus musculus OX=10090 GN=Rps4x PE=1 SV=2	Rps4x	134	22	1044.02	2	85.94
Slk	sp|O54988-2|SLK_MOUSE	Isoform 2 of STE20-like serine/threonine-protein kinase OS=Mus musculus OX=10090 GN=Slk	Slk	134	50	849.417	4	100.87
Astn1	sp|Q61137|ASTN1_MOUSE	Astrotactin-1 OS=Mus musculus OX=10090 GN=Astn1 PE=1 SV=4	Astn1	133	43	664.106	4	97.33
Atp6v0d1	sp|P51863|VA0D1_MOUSE	V-type proton ATPase subunit d 1 OS=Mus musculus OX=10090 GN=Atp6v0d1 PE=1 SV=2	Atp6v0d1	133	18	1185.63	3	91.22
Gm49804	tr|A0A3B2W864|A0A3B2W864_MOUSE	Predicted gene, 49804 OS=Mus musculus OX=10090 GN=Gm49804 PE=3 SV=1	Gm49804	133	22	830.497	2	75.64
Lamb2	sp|Q61292|LAMB2_MOUSE	Laminin subunit beta-2 OS=Mus musculus OX=10090 GN=Lamb2 PE=1 SV=2	Lamb2	133	63	1092.05	2	100.73
Rab2a	sp|P53994|RAB2A_MOUSE	Ras-related protein Rab-2A OS=Mus musculus OX=10090 GN=Rab2a PE=1 SV=1	Rab2a	133	20	1052.08	2	99.27
Wdfy3	sp|Q6VNB8|WDFY3_MOUSE	WD repeat and FYVE domain-containing protein 3 OS=Mus musculus OX=10090 GN=Wdfy3 PE=1 SV=1	Wdfy3	133	80	662.389	3	90.74
Cdc42bpa	sp|Q3UU96|MRCKA_MOUSE	Serine/threonine-protein kinase MRCK alpha OS=Mus musculus OX=10090 GN=Cdc42bpa PE=1 SV=2	Cdc42bpa	132	67	969.462	3	92.31
Crym	sp|O54983|CRYM_MOUSE	Ketimine reductase mu-crystallin OS=Mus musculus OX=10090 GN=Crym PE=1 SV=1	Crym	132	16	714.727	3	118.89
Gnai1	sp|B2RSH2|GNAI1_MOUSE	Guanine nucleotide-binding protein G(i) subunit alpha-1 OS=Mus musculus OX=10090 GN=Gnai1 PE=1 SV=1	Gnai1	132	18	995.07	2	89.36
Rufy3	sp|Q9D394-2|RUFY3_MOUSE	Isoform 2 of Protein RUFY3 OS=Mus musculus OX=10090 GN=Rufy3	Rufy3	132	32	981.078	2	85.12
Atp5pd	sp|Q9DCX2|ATP5H_MOUSE	ATP synthase subunit d, mitochondrial OS=Mus musculus OX=10090 GN=Atp5pd PE=1 SV=3	Atp5pd	131	15	863.485	3	91.79
Calb1	sp|P12658|CALB1_MOUSE	Calbindin OS=Mus musculus OX=10090 GN=Calb1 PE=1 SV=2	Calb1	131	28	831.49	3	85.78
Camk2g	tr|A0A286YCW8|A0A286YCW8_MOUSE	Calcium/calmodulin-dependent protein kinase type II subunit gamma (Fragment) OS=Mus musculus OX=10090 GN=Camk2g PE=1 SV=1	Camk2g	131	24	1039.62	2	89.88
Hnrnpr	tr|Q3U8W9|Q3U8W9_MOUSE	Uncharacterized protein OS=Mus musculus OX=10090 GN=Hnrnpr PE=2 SV=1	Hnrnpr	131	30	1174.14	2	90.35
Mpp6	sp|Q9JLB0-2|MPP6_MOUSE	Isoform Alpha of MAGUK p55 subfamily member 6 OS=Mus musculus OX=10090 GN=Mpp6	Mpp6	131	36	1191.12	2	93.86
Psmc3	sp|O88685|PRS6A_MOUSE	26S proteasome regulatory subunit 6A OS=Mus musculus OX=10090 GN=Psmc3 PE=1 SV=2	Psmc3	131	38	948.164	3	88.59
Scrn1	sp|Q9CZC8|SCRN1_MOUSE	Secernin-1 OS=Mus musculus OX=10090 GN=Scrn1 PE=1 SV=1	Scrn1	131	19	942.497	2	85.19
Syn3	sp|Q8JZP2|SYN3_MOUSE	Synapsin-3 OS=Mus musculus OX=10090 GN=Syn3 PE=1 SV=2	Syn3	131	36	1067.93	3	99.47
Tnc	sp|Q80YX1|TENA_MOUSE	Tenascin OS=Mus musculus OX=10090 GN=Tnc PE=1 SV=1	Tnc	131	57	740.341	3	93.44
Cttnbp2	sp|B9EJA2|CTTB2_MOUSE	Cortactin-binding protein 2 OS=Mus musculus OX=10090 GN=Cttnbp2 PE=1 SV=2	Cttnbp2	130	43	734.147	4	88.2
Cttnbp2	sp|B9EJA2-2|CTTB2_MOUSE	Isoform 2 of Cortactin-binding protein 2 OS=Mus musculus OX=10090 GN=Cttnbp2	Cttnbp2	130	42	734.147	4	88.2
Dlgap1	sp|Q9D415-2|DLGP1_MOUSE	Isoform 2 of Disks large-associated protein 1 OS=Mus musculus OX=10090 GN=Dlgap1	Dlgap1	130	37	963.571	2	88.25
Ganab	sp|Q8BHN3|GANAB_MOUSE	Neutral alpha-glucosidase AB OS=Mus musculus OX=10090 GN=Ganab PE=1 SV=1	Ganab	130	39	717.393	3	98.17
Ppp3r1	sp|Q63810|CANB1_MOUSE	Calcineurin subunit B type 1 OS=Mus musculus OX=10090 GN=Ppp3r1 PE=1 SV=3	Ppp3r1	130	14	1299.03	3	103.43
Rab1A	sp|P62821|RAB1A_MOUSE	Ras-related protein Rab-1A OS=Mus musculus OX=10090 GN=Rab1A PE=1 SV=3	Rab1A	130	22	867.47	3	101.25
Rabep1	sp|O35551|RABE1_MOUSE	Rab GTPase-binding effector protein 1 OS=Mus musculus OX=10090 GN=Rabep1 PE=1 SV=2	Rabep1	130	58	682.37	3	101.58
Add3	sp|Q9QYB5-2|ADDG_MOUSE	Isoform 1 of Gamma-adducin OS=Mus musculus OX=10090 GN=Add3	Add3	129	37	884.793	3	128.76
Arf5	sp|P84084|ARF5_MOUSE	ADP-ribosylation factor 5 OS=Mus musculus OX=10090 GN=Arf5 PE=1 SV=2	Arf5	129	17	877.993	2	77.66
Cttn	sp|Q60598|SRC8_MOUSE	Src substrate cortactin OS=Mus musculus OX=10090 GN=Cttn PE=1 SV=2	Cttn	129	30	1018.55	2	93.23
Epb41l3	tr|A0A286YCT6|A0A286YCT6_MOUSE	Band 4.1-like protein 3 (Fragment) OS=Mus musculus OX=10090 GN=Epb41l3 PE=1 SV=1	Epb41l3	129	18	971.848	3	111.32
Hspg2	sp|Q05793|PGBM_MOUSE	Basement membrane-specific heparan sulfate proteoglycan core protein OS=Mus musculus OX=10090 GN=Hspg2 PE=1 SV=1	Hspg2	129	73	1164.31	3	93
Ktn1	sp|Q61595-13|KTN1_MOUSE	Isoform 13 of Kinectin OS=Mus musculus OX=10090 GN=Ktn1	Ktn1	129	60	1038.6	2	92.21
Ppp5c	sp|Q60676|PPP5_MOUSE	Serine/threonine-protein phosphatase 5 OS=Mus musculus OX=10090 GN=Ppp5c PE=1 SV=3	Ppp5c	129	31	731.66	4	91.27
Soga3	sp|Q6NZL0|SOGA3_MOUSE	Protein SOGA3 OS=Mus musculus OX=10090 GN=Soga3 PE=1 SV=2	Soga3	129	44	773.942	2	81.84
Usp7	sp|Q6A4J8|UBP7_MOUSE	Ubiquitin carboxyl-terminal hydrolase 7 OS=Mus musculus OX=10090 GN=Usp7 PE=1 SV=1	Usp7	129	50	787.374	3	93.48
Dip2b	sp|Q3UH60|DIP2B_MOUSE	Disco-interacting protein 2 homolog B OS=Mus musculus OX=10090 GN=Dip2b PE=1 SV=1	Dip2b	128	51	882.468	3	99.31
Dlgap1	sp|Q9D415|DLGP1_MOUSE	Disks large-associated protein 1 OS=Mus musculus OX=10090 GN=Dlgap1 PE=1 SV=3	Dlgap1	128	38	963.571	2	88.25
Inpp4a	tr|D3Z230|D3Z230_MOUSE	Phosphatidylinositol-3,4-bisphosphate 4-phosphatase OS=Mus musculus OX=10090 GN=Inpp4a PE=1 SV=1	Inpp4a	128	43	911.529	3	95.9
Klc1	tr|Q7M702|Q7M702_MOUSE	Kinesin light chain OS=Mus musculus OX=10090 GN=Klc1 PE=2 SV=1	Klc1	128	39	961.178	3	90.87
Rims1	sp|Q99NE5-7|RIMS1_MOUSE	Isoform 7 of Regulating synaptic membrane exocytosis protein 1 OS=Mus musculus OX=10090 GN=Rims1	Rims1	128	50	904.491	2	93.05
Taok1	sp|Q5F2E8|TAOK1_MOUSE	Serine/threonine-protein kinase TAO1 OS=Mus musculus OX=10090 GN=Taok1 PE=1 SV=1	Taok1	128	50	831.404	4	97.93
Tenm4	sp|Q3UHK6|TEN4_MOUSE	Teneurin-4 OS=Mus musculus OX=10090 GN=Tenm4 PE=1 SV=2	Tenm4	128	63	692.749	3	87.67
Dctn2	sp|Q99KJ8|DCTN2_MOUSE	Dynactin subunit 2 OS=Mus musculus OX=10090 GN=Dctn2 PE=1 SV=3	Dctn2	127	23	1006.03	2	93.37
Fkbp4	sp|P30416|FKBP4_MOUSE	Peptidyl-prolyl cis-trans isomerase FKBP4 OS=Mus musculus OX=10090 GN=Fkbp4 PE=1 SV=5	Fkbp4	127	35	984.566	3	95
Gmps	sp|Q3THK7|GUAA_MOUSE	GMP synthase [glutamine-hydrolyzing] OS=Mus musculus OX=10090 GN=Gmps PE=1 SV=2	Gmps	127	42	934.541	2	88.55
Gria1	sp|P23818|GRIA1_MOUSE	Glutamate receptor 1 OS=Mus musculus OX=10090 GN=Gria1 PE=1 SV=1	Gria1	127	38	1089.1	2	87.32
Inpp4a	tr|D3YUL8|D3YUL8_MOUSE	Phosphatidylinositol-3,4-bisphosphate 4-phosphatase OS=Mus musculus OX=10090 GN=Inpp4a PE=1 SV=1	Inpp4a	127	43	911.529	3	95.9
Mpp6	sp|Q9JLB0|MPP6_MOUSE	MAGUK p55 subfamily member 6 OS=Mus musculus OX=10090 GN=Mpp6 PE=1 SV=1	Mpp6	127	34	1191.12	2	93.86
Ndufa10	sp|Q99LC3|NDUAA_MOUSE	NADH dehydrogenase [ubiquinone] 1 alpha subcomplex subunit 10, mitochondrial OS=Mus musculus OX=10090 GN=Ndufa10 PE=1 SV=1	Ndufa10	127	18	957.506	2	87.47
Prdx5	sp|P99029|PRDX5_MOUSE	Peroxiredoxin-5, mitochondrial OS=Mus musculus OX=10090 GN=Prdx5 PE=1 SV=2	Prdx5	127	14	1077.09	2	82.99
Psma1	sp|Q9R1P4|PSA1_MOUSE	Proteasome subunit alpha type-1 OS=Mus musculus OX=10090 GN=Psma1 PE=1 SV=1	Psma1	127	25	1245.62	2	91.22
Rapgef2	sp|Q8CHG7|RPGF2_MOUSE	Rap guanine nucleotide exchange factor 2 OS=Mus musculus OX=10090 GN=Rapgef2 PE=1 SV=2	Rapgef2	127	53	897.427	3	95.92
SRGAP2	tr|A0A2X0SZ45|A0A2X0SZ45_MOUSE	SRGAP2 (Fragment) OS=Mus musculus OX=10090 GN=SRGAP2 PE=4 SV=1	SRGAP2	127	41	1044.6	2	93.65
Slc4a4	sp|O88343|S4A4_MOUSE	Electrogenic sodium bicarbonate cotransporter 1 OS=Mus musculus OX=10090 GN=Slc4a4 PE=1 SV=2	Slc4a4	127	33	1041.89	3	108.96
Tenm4	sp|Q3UHK6-3|TEN4_MOUSE	Isoform 3 of Teneurin-4 OS=Mus musculus OX=10090 GN=Tenm4	Tenm4	127	63	692.749	3	87.67
Tmod2	sp|Q9JKK7|TMOD2_MOUSE	Tropomodulin-2 OS=Mus musculus OX=10090 GN=Tmod2 PE=1 SV=2	Tmod2	127	24	818.979	2	78.94
Top2b	sp|Q64511|TOP2B_MOUSE	DNA topoisomerase 2-beta OS=Mus musculus OX=10090 GN=Top2b PE=1 SV=2	Top2b	127	61	573.014	3	88.69
Uqcrfs1	sp|Q9CR68|UCRI_MOUSE	Cytochrome b-c1 complex subunit Rieske, mitochondrial OS=Mus musculus OX=10090 GN=Uqcrfs1 PE=1 SV=1	Uqcrfs1	127	18	1045.29	3	92.07
Aco1	sp|P28271|ACOC_MOUSE	Cytoplasmic aconitate hydratase OS=Mus musculus OX=10090 GN=Aco1 PE=1 SV=3	Aco1	126	44	798.799	3	90.64
Add3	sp|Q9QYB5|ADDG_MOUSE	Gamma-adducin OS=Mus musculus OX=10090 GN=Add3 PE=1 SV=2	Add3	126	37	884.793	3	128.76
Akr1a1	sp|Q9JII6|AK1A1_MOUSE	Aldo-keto reductase family 1 member A1 OS=Mus musculus OX=10090 GN=Akr1a1 PE=1 SV=3	Akr1a1	126	22	928.49	2	74.73
Ctnnd1	sp|P30999|CTND1_MOUSE	Catenin delta-1 OS=Mus musculus OX=10090 GN=Ctnnd1 PE=1 SV=2	Ctnnd1	126	45	995.853	3	90.27
Dmtn	sp|Q9WV69|DEMA_MOUSE	Dematin OS=Mus musculus OX=10090 GN=Dmtn PE=1 SV=1	Dmtn	126	27	927.027	2	81.39
Mink1	sp|Q9JM52|MINK1_MOUSE	Misshapen-like kinase 1 OS=Mus musculus OX=10090 GN=Mink1 PE=1 SV=3	Mink1	126	41	767.797	3	83.04
Myo6	sp|Q64331|MYO6_MOUSE	Unconventional myosin-VI OS=Mus musculus OX=10090 GN=Myo6 PE=1 SV=1	Myo6	126	52	700.423	4	91.91
Ntm	sp|Q99PJ0|NTRI_MOUSE	Neurotrimin OS=Mus musculus OX=10090 GN=Ntm PE=1 SV=2	Ntm	126	15	864.552	2	77.12
Phyhip	sp|Q8K0S0|PHYIP_MOUSE	Phytanoyl-CoA hydroxylase-interacting protein OS=Mus musculus OX=10090 GN=Phyhip PE=1 SV=1	Phyhip	126	20	679.399	3	96.35
Upf1	sp|Q9EPU0|RENT1_MOUSE	Regulator of nonsense transcripts 1 OS=Mus musculus OX=10090 GN=Upf1 PE=1 SV=2	Upf1	126	50	809.434	3	88.74
Vars	tr|G3UY93|G3UY93_MOUSE	Valyl-tRNA synthetase (Fragment) OS=Mus musculus OX=10090 GN=Vars PE=1 SV=1	Vars	126	46	998.511	2	84.38
Arfgap1	tr|V9GXM1|V9GXM1_MOUSE	ADP-ribosylation factor GTPase-activating protein 1 OS=Mus musculus OX=10090 GN=Arfgap1 PE=1 SV=1	Arfgap1	125	22	887.24	4	91.44
Ddx17	sp|Q501J6|DDX17_MOUSE	Probable ATP-dependent RNA helicase DDX17 OS=Mus musculus OX=10090 GN=Ddx17 PE=1 SV=1	Ddx17	125	38	880.449	2	81.56
Gria3	sp|Q9Z2W9|GRIA3_MOUSE	Glutamate receptor 3 OS=Mus musculus OX=10090 GN=Gria3 PE=1 SV=2	Gria3	125	40	977.525	2	90.02
Pip5k1c	sp|O70161-2|PI51C_MOUSE	Isoform 2 of Phosphatidylinositol 4-phosphate 5-kinase type-1 gamma OS=Mus musculus OX=10090 GN=Pip5k1c	Pip5k1c	125	26	890.518	3	104.44
Ppp1r12a	sp|Q9DBR7|MYPT1_MOUSE	Protein phosphatase 1 regulatory subunit 12A OS=Mus musculus OX=10090 GN=Ppp1r12a PE=1 SV=2	Ppp1r12a	125	52	829.484	2	87.25
Prdx2	sp|Q61171|PRDX2_MOUSE	Peroxiredoxin-2 OS=Mus musculus OX=10090 GN=Prdx2 PE=1 SV=3	Prdx2	125	11	1001.86	3	93.27
Arpc1a	sp|Q9R0Q6|ARC1A_MOUSE	Actin-related protein 2/3 complex subunit 1A OS=Mus musculus OX=10090 GN=Arpc1a PE=1 SV=1	Arpc1a	124	25	969.236	3	93.61
Cntnap1	sp|O54991|CNTP1_MOUSE	Contactin-associated protein 1 OS=Mus musculus OX=10090 GN=Cntnap1 PE=1 SV=2	Cntnap1	124	49	1045.6	2	88.38
Dmtn	sp|Q9WV69-3|DEMA_MOUSE	Isoform 3 of Dematin OS=Mus musculus OX=10090 GN=Dmtn	Dmtn	124	27	927.027	2	81.39
[truncated: 9,160 more rows]

## Sheet: mctxage_batch1-2_PrQ
Proteomic Profiling in Mouse Cortex							Subjects																			Subjects
[truncated: 9,754 more rows]
